# Supplementary material for: CellTracksColab is a platform that enables compilation, analysis, and exploration of cell tracking data
Source: PLoS Biol. 2024 Aug 8;22(8):e3002740. doi: 10.1371/journal.pbio.3002740 (PMC11335138; doi:10.1371/journal.pbio.3002740)
Supplement: S1 Data — The data are stored in the tiddy format. All datasets showcased in this study, their tracking files, and the CellTracksColab results are also available on Zenodo (11282716, 11286110, 11285514). (XLSX) [file pbio.3002740.s006.xlsx]

## Sheet: Fig1C
Cluster_UMAP	Directionality
0	0.0261321
3	0.871143
2	0.654492
4	0.575578
4	0.817033
3	0.644559
4	0.53679
0	0.0509268
1	0.176781
4	0.725454
3	0.755849
4	0.86334
1	0.228081
1	0.451992
1	0.180449
0	0.0638093
4	0.332723
3	0.890682
4	0.898684
4	0.506078
4	0.374072
3	0.888131
4	0.787038
3	0.89982
4	0.889761
0	0.0506977
3	0.911403
2	0.556086
0	0.0495094
3	0.747959
3	0.899709
3	0.831245
3	0.919622
4	0.330847
4	0.972251
1	0.179655
2	0.384833
2	0.119953
4	0.778397
4	0.365647
4	0.359204
4	0.698818
3	0.554102
4	0.985467
4	0.740153
4	0.891259
3	0.968369
3	0.986378
2	0.292226
3	0.821074
1	0.232063
3	0.71818
0	0.108847
4	0.792989
3	0.543996
0	0.0425669
2	0.378481
3	0.967263
2	0.443995
4	0.269979
1	0.127219
4	0.447689
3	0.942842
1	0.114465
0	0.0760102
4	0.484549
1	0.208816
1	0.162352
3	0.961676
0	0.0917416
0	0.032178
4	0.0579214
4	0.267402
0	0.119001
4	0.105556
1	0.441633
4	0.623168
0	0.0358922
0	0.00795483
1	0.263445
3	0.957379
0	0.102664
0	0.0484554
0	0.0832088
0	0.11362
0	0.0404055
1	0.144503
0	0.030067
4	0.509077
4	0.335983
0	0.102109
0	0.0807419
4	0.910262
1	0.241437
0	0.0817623
4	0.717536
4	0.837498
3	0.921589
1	0.277035
4	0.180824
4	0.725885
3	0.843715
0	0.0519915
4	0.202716
4	0.757818
0	0.0335952
1	0.194591
0	0.0796625
3	0.855087
0	0.0691441
4	0.291986
3	0.906959
3	0.755659
4	0.487048
3	0.944189
1	0.208359
4	0.640793
0	0.0340913
3	0.938134
4	0.921135
3	0.314889
4	0.722159
1	0.16482
3	0.933019
4	0.531663
0	0.026813
1	0.144569
4	0.95418
4	0.440148
4	0.855496
3	0.973545
3	0.514598
0	0.0583642
4	0.527274
3	0.739409
1	0.255618
3	0.973584
0	0.0827603
3	0.906422
4	0.496181
2	0.766559
3	0.820263
4	0.749324
3	0.891421
1	0.124803
3	0.94029
3	0.891875
3	0.860062
4	0.0925226
4	0.271015
1	0.406046
1	0.135126
4	0.310362
2	0.108775
4	0.918322
3	0.823505
-1	1
3	0.954914
3	0.90487
4	0.76316
3	0.525912
3	0.799455
4	0.941178
3	0.986126
3	0.950358
4	0.818021
4	0.98351
2	0.999528
3	0.90467
0	0.0298964
2	0.999967
2	0.956619
-1	1
-1	1
-1	1
-1	1
2	0.152379
4	0.874277
2	0.863752
3	0.957069
4	0.733653
2	0.299063
2	0.322685
2	0.190891
4	0.0452771
4	0.876803
4	0.173322
4	0.818534
-1	1
2	0.183478
4	0.958154
4	0.954254
2	0.966285
4	0.926347
4	0.931166
2	0.989633
4	0.965778
4	0.926316
4	0.946901
2	0.454989
2	0.989969
2	0.993982
2	0.792229
4	0.970897
2	0.784439
4	0.963819
2	0.918035
4	0.961753
4	0.894962
2	0.789765
2	0.302297
2	0.686135
2	0.99479
4	0.96386
-1	1
-1	1
-1	1
-1	1
2	0.414142
2	0.978321
4	0.595372
0	0.00918708
4	0.311715
3	0.768787
3	0.623958
4	0.757603
1	0.442738
4	0.289491
4	0.414183
3	0.427413
-1	1
4	0.488695
4	0.152808
3	0.872457
4	0.917392
4	0.892921
4	0.787162
4	0.287777
1	0.195673
3	0.794651
4	0.476046
3	0.951201
3	0.407048
4	0.255348
3	0.918185
1	0.182989
0	0.0934227
2	0.993548
4	0.6249
4	0.725701
3	0.67039
3	0.759507
3	0.746948
2	0.98178
4	0.295574
3	0.91898
2	0.662473
0	0.0395835
4	0.468459
1	0.169905
3	0.622943
4	0.173259
3	0.955967
4	0.914571
3	0.97753
3	0.970596
3	0.914583
2	0.988154
4	0.905151
0	0.0600939
4	0.611852
3	0.523581
4	0.36821
4	0.713836
1	0.0867772
0	0.0565367
3	0.889035
2	0.803559
4	0.637369
1	0.330175
1	0.0448279
3	0.866188
3	0.738165
4	0.668494
4	0.567995
4	0.995886
3	0.769524
4	0.994225
4	0.832096
0	0.0545152
0	0.0327672
3	0.972935
2	0.822122
-1	1
2	0.22634
1	0.192939
0	0.0502593
4	0.551303
2	0.42602
3	0.747057
1	0.392076
3	0.904491
0	0.0757164
3	0.521308
3	0.509277
3	0.591677
0	0.0438843
4	0.0842105
3	0.738103
2	0.976556
4	0.219079
2	0.456253
1	0.638665
4	0.216622
1	0.0862038
4	0.956634
4	0.68712
2	0.984908
3	0.848668
4	0.762768
1	0.199985
0	0.0790406
0	0.0290764
0	0.0287663
4	0.754832
3	0.886681
4	0.389717
4	0.104087
0	0.0444563
3	0.969693
0	0.0919827
0	0.0716244
4	0.343519
0	0.0207261
4	0.731921
4	0.112485
4	0.653579
2	0.58093
0	0.04958
4	0.815036
0	0.112222
0	0.0625373
1	0.296504
4	0.914849
1	0.128149
4	0.704033
0	0.0131165
0	0.0472638
4	0.166311
4	0.810027
3	0.959727
4	0.449189
3	0.880122
1	0.117466
1	0.138655
3	0.934319
0	0.0473146
4	0.302063
4	0.702376
0	0.0605469
4	0.805014
4	0.740065
3	0.892325
3	0.892174
1	0.189239
1	0.125051
0	0.0519916
1	0.209394
1	0.177199
4	0.874826
0	0.0422852
1	0.180998
1	0.309835
0	0.118515
4	0.606929
3	0.968202
3	0.589538
0	0.0249888
0	0.0422941
3	0.860687
3	0.911184
1	0.135674
1	0.131344
1	0.170992
3	0.959312
0	0.095791
0	0.0354459
4	0.223663
1	0.298556
2	0.951122
0	0.0724599
1	0.164865
4	0.857074
2	0.119595
1	0.377367
1	0.170545
0	0.0515506
1	0.185378
4	0.662376
0	0.0659514
2	0.392296
0	0.0674632
3	0.929601
3	0.727119
4	0.333049
4	0.826916
2	0.61669
1	0.456889
4	0.622853
4	0.732403
3	0.979562
3	0.97393
3	0.926761
1	0.354864
4	0.492731
3	0.895905
4	0.949334
2	0.421396
4	0.858358
4	0.0949136
-1	1
3	0.596858
3	0.847878
3	0.960343
4	0.915245
4	0.906678
4	0.581078
2	0.242627
4	0.458349
2	0.225683
2	0.149986
4	0.811906
3	0.843263
3	0.930089
4	0.767355
2	0.402491
2	0.986827
2	0.786324
2	0.693832
2	0.442072
2	0.815777
4	0.820496
4	0.996777
4	0.925303
4	0.966551
2	0.199354
2	0.999539
2	0.934365
2	0.988673
2	0.954079
2	0.981193
2	0.977847
2	0.979715
2	0.964093
-1	1
-1	1
-1	1
1	0.0605843
4	0.435683
4	0.574578
4	0.450714
1	0.138926
4	0.712204
0	0.0337619
0	0.0961614
4	0.424482
1	0.150634
1	0.114769
4	0.729418
1	0.102502
1	0.108568
0	0.0928015
1	0.191807
1	0.151235
0	0.0709759
0	0.0775436
1	0.229177
4	0.663273
0	0.0918631
1	0.0878529
4	0.898979
4	0.98484
4	0.633556
4	0.931986
4	0.928837
4	0.838688
1	0.0688746
3	0.957728
4	0.486563
1	0.286185
4	0.480317
3	0.968611
4	0.586484
3	0.980855
0	0.0323392
3	0.65864
3	0.958914
3	0.821219
0	0.0607435
3	0.656816
4	0.700956
0	0.0900028
3	0.949795
3	0.825566
3	0.880032
4	0.357941
0	0.0392449
4	0.93377
3	0.720862
4	0.76951
4	0.954564
4	0.888077
3	0.954728
4	0.977828
2	0.255016
3	0.944448
2	0.549512
4	0.999888
0	0.0797685
0	0.00725768
4	0.956992
3	0.809407
0	0.0940429
4	0.51546
0	0.0015277
4	0.779702
3	0.898176
1	0.21153
0	0.0190744
4	0.931107
0	0.0216152
0	0.0269234
1	0.315696
0	0.0689529
4	0.452226
4	0.829885
1	0.184578
1	0.0981349
1	0.210372
0	0.0513261
1	0.217635
3	0.921556
4	0.0482642
0	0.0492729
4	0.482274
0	0.0208472
1	0.271299
3	0.968502
1	0.176951
1	0.162826
0	0.110801
2	0.123027
4	0.79785
1	0.248261
4	0.351726
1	0.486439
0	0.0271852
4	0.645237
0	0.087801
0	0.100069
0	0.0325632
1	0.11807
4	0.772866
4	0.461886
1	0.123213
4	0.0330093
1	0.151541
4	0.552495
0	0.0451169
0	0.0425337
1	0.11661
0	0.049847
0	0.103561
4	0.878607
0	0.0478565
4	0.73734
0	0.0837479
0	0.0516214
4	0.942436
4	0.67374
1	0.0542518
4	0.906391
2	0.998588
-1	1
2	0.382127
4	0.963837
2	0.206059
3	0.435388
4	0.978263
4	0.721402
4	0.89475
2	0.0892782
4	0.658253
4	0.86978
4	0.880827
3	0.928114
4	0.690802
4	0.804089
4	0.935874
4	0.478302
4	0.887606
4	0.966825
2	0.493905
4	0.97325
4	0.97118
2	0.880047
2	0.985855
-1	1
2	0.99552
-1	1
0	0.0707302
0	0.00981033
1	0.136369
0	0.0281262
4	0.581055
0	0.0848154
0	0.0607638
1	0.146726
0	0.0496275
1	0.132116
1	0.114437
3	0.96782
0	0.0846683
0	0.012563
0	0.091689
0	0.0596033
1	0.430378
1	0.205633
4	0.633442
0	0.043094
4	0.572315
4	0.177193
4	0.908444
4	0.748044
0	0.0646533
4	0.741911
0	0.0773765
3	0.918469
4	0.333819
4	0.546261
4	0.786663
0	0.0891515
0	0.0541895
0	0.0384578
0	0.044059
0	0.0791422
1	0.128467
4	0.905851
3	0.979682
3	0.965836
0	0.0316406
3	0.932329
1	0.382378
0	0.0538582
1	0.154873
1	0.593167
1	0.429566
1	0.373671
1	0.29191
0	0.0171775
4	0.645607
1	0.297491
0	0.0577949
0	0.0707157
4	0.543436
4	0.722265
1	0.126673
4	0.713765
3	0.871468
0	0.0199388
4	0.948329
0	0.0659024
3	0.837516
3	0.821312
3	0.852587
3	0.657658
0	0.0851129
0	0.0779941
1	0.140076
3	0.917169
3	0.929952
3	0.894902
3	0.729892
4	0.967825
3	0.819354
3	0.579815
1	0.140241
4	0.489668
4	0.914613
4	0.0572975
3	0.958936
4	0.0415766
3	0.931684
1	0.187074
3	0.868233
4	0.247282
3	0.909805
0	0.0129235
4	0.722173
1	0.124958
1	0.353267
3	0.940263
3	0.878775
3	0.880075
1	0.244341
3	0.879048
4	0.927889
0	0.0329975
3	0.6185
3	0.773989
3	0.944148
4	0.585495
4	0.711849
4	0.384661
4	0.806502
1	0.12353
4	0.624769
3	0.972141
4	0.67151
4	0.988721
4	0.950282
0	0.0256992
1	0.133215
1	0.5523
3	0.972438
4	0.373531
3	0.921386
0	0.0552768
1	0.515033
2	0.275436
-1	1
2	0.98537
3	0.878895
4	0.316792
-1	1
2	0.791139
1	0.175053
4	0.50707
2	0.0789189
4	0.54321
2	0.240231
3	0.945982
3	0.869289
4	0.699134
3	0.950083
4	0.908926
2	0.801418
2	0.549399
2	0.115398
4	0.980228
2	0.268221
4	0.970001
0	0.0347726
4	0.946393
4	0.903345
2	0.885167
2	0.296197
2	0.405817
2	0.196826
2	0.62223
2	0.979986
-1	1
-1	1
2	0.425722
4	0.979299
3	0.783419
4	0.502181
3	0.151888
4	0.838925
1	0.267658
3	0.875074
3	0.696147
4	0.575454
3	0.820661
3	0.856741
3	0.676049
4	0.640246
4	0.330123
3	0.883167
4	0.518623
3	0.882771
3	0.919434
3	0.946448
0	0.00449693
0	0.016032
4	0.972427
4	0.943741
1	0.113578
4	0.805434
1	0.298762
4	0.662233
4	0.980321
3	0.426982
4	0.97999
-1	1
0	0.0163914
4	0.513168
0	0.0619167
4	0.699973
4	0.496557
4	0.126341
2	0.414239
3	0.631762
4	0.879263
4	0.797597
3	0.730774
4	0.280567
4	0.0510653
4	0.443901
4	0.797705
4	0.940994
4	0.807779
3	0.764572
3	0.954937
2	0.923063
0	0.00988366
1	0.273276
3	0.814539
4	0.819085
4	0.80943
4	0.57879
0	0.0561101
4	0.229966
4	0.481252
1	0.13959
3	0.902304
3	0.494063
4	0.201392
4	0.55962
0	0.017619
0	0.097752
4	0.689248
4	0.234229
3	0.282403
4	0.255639
4	0.895419
4	0.590672
0	0.0304409
3	0.508682
0	0.0293048
4	0.732325
3	0.723478
4	0.444507
4	0.671018
4	0.44915
3	0.650387
2	0.235919
4	0.681269
4	0.215208
1	0.118202
3	0.901557
4	0.533108
3	0.773854
4	0.378586
4	0.830658
4	0.515258
4	0.59705
4	0.68472
3	0.773171
3	0.6074
4	0.401351
2	0.700739
3	0.788477
0	0.094726
3	0.727737
0	0.120307
4	0.94603
4	0.109511
4	0.400881
3	0.84681
1	0.322957
4	0.375042
0	0.0264501
1	0.279653
3	0.979616
4	0.652849
4	0.438793
3	0.327197
3	0.960594
0	0.0931504
3	0.855683
4	0.272366
4	0.984036
3	0.968558
4	0.981373
4	0.677597
4	0.621971
3	0.891716
3	0.83532
4	0.997975
3	0.875636
2	0.0687956
4	0.694303
1	0.137825
1	0.141546
2	0.32866
4	0.955517
4	0.776858
3	0.682721
4	0.593833
4	0.398308
-1	1
3	0.885137
4	0.926421
4	0.971138
3	0.763175
3	0.937012
0	0.102475
4	0.769734
3	0.882349
3	0.755307
3	0.847751
3	0.902832
4	0.763634
3	0.928199
0	0.102236
4	0.294092
4	0.454792
4	0.964194
4	0.672963
1	0.30533
3	0.978676
4	0.702874
3	0.933137
3	0.838135
3	0.638787
4	0.237916
4	0.586616
0	0.049372
4	0.586974
4	0.983201
0	0.105183
3	0.710037
3	0.938388
3	0.831305
4	0.55403
4	0.962372
1	0.114291
2	0.677635
3	0.561195
3	0.684417
4	0.255941
4	0.910807
4	0.415182
4	0.324192
3	0.977802
4	0.673954
2	0.272145
4	0.690345
3	0.419249
3	0.634041
3	0.418999
3	0.402466
3	0.922546
4	0.486152
3	0.972313
3	0.392634
1	0.134451
4	0.967277
4	0.954651
4	0.529224
4	0.786647
3	0.847454
4	0.743453
2	0.19332
3	0.4377
4	0.122641
4	0.910694
3	0.972794
3	0.942135
4	0.393191
3	0.954914
4	0.959433
4	0.933867
4	0.888377
4	0.641933
2	0.268467
2	0.402505
4	0.648455
4	0.773758
4	0.68912
4	0.802478
4	0.315051
2	0.0915473
4	0.955887
4	0.490788
2	0.238804
4	0.729646
2	0.623014
-1	1
4	0.980237
2	0.885071
4	0.94905
-1	1
4	0.97598
2	0.78557
4	0.875121
4	0.889828
4	0.89288
3	0.946823
4	0.874803
4	0.989285
4	0.909591
2	0.477547
2	0.327266
4	0.938621
4	0.97504
2	0.534633
4	0.968665
4	0.977816
4	0.962063
4	0.929607
2	0.998703
4	0.992679
2	0.75239
2	0.603712
4	0.978225
2	0.184567
2	0.994629
4	0.837633
-1	1
4	0.996272
2	0.986692
4	0.997454
2	0.438974
2	0.967575
-1	1
-1	1
-1	1
-1	1
0	0.0760997
0	0.0201931
1	0.114842
1	0.144821
0	0.0216875
4	0.531349
1	0.300955
4	0.331076
0	0.120596
0	0.0902695
1	0.280239
4	0.88031
1	0.222583
1	0.16125
0	0.0999978
4	0.675304
1	0.188996
1	0.266669
1	0.127358
1	0.579548
1	0.43227
4	0.834491
4	0.735063
1	0.262105
1	0.119142
0	0.0694748
0	0.0763704
1	0.172452
1	0.1824
4	0.725711
1	0.497095
4	0.13753
0	0.0464807
1	0.351671
4	0.131923
1	0.475343
1	0.209606
4	0.669484
1	0.212293
1	0.242257
1	0.302655
1	0.216163
1	0.269944
1	0.316143
1	0.131628
1	0.361031
1	0.301595
1	0.24754
0	0.0596248
4	0.151676
4	0.462307
4	0.474378
4	0.767972
1	0.43353
1	0.256117
4	0.899448
4	0.472509
1	0.416003
0	0.0774675
1	0.240722
1	0.427342
1	0.173207
0	0.0788327
4	0.773251
4	0.213914
1	0.214502
1	0.132022
4	0.678249
1	0.36485
1	0.178061
1	0.351803
4	0.756226
4	0.831019
0	0.0564549
0	0.0898156
1	0.456989
1	0.247346
1	0.288009
1	0.164603
4	0.483123
0	0.0927022
0	0.0712445
1	0.188236
0	0.0387614
1	0.126151
1	0.513478
1	0.160388
4	0.0184203
4	0.746795
4	0.657863
4	0.608119
0	0.111713
4	0.755102
4	0.517761
4	0.873785
4	0.235779
1	0.176802
1	0.165888
0	0.0395955
1	0.151147
4	0.852033
4	0.415649
4	0.775801
1	0.40214
4	0.695193
1	0.273646
4	0.448522
1	0.202594
4	0.409867
1	0.255776
0	0.106374
1	0.186745
1	0.350711
1	0.0950403
4	0.188541
4	0.757936
4	0.859737
4	0.807636
1	0.156741
4	0.38862
0	0.0945782
1	0.163973
4	0.786592
1	0.222831
4	0.771022
4	0.584429
4	0.777093
1	0.215367
1	0.169406
1	0.158603
4	0.479661
1	0.13882
0	0.0249968
4	0.125801
1	0.140987
4	0.919914
1	0.120699
4	0.524152
4	0.450628
0	0.112213
4	0.583548
4	0.816388
4	0.91619
1	0.160592
1	0.209003
4	0.712269
0	0.108769
4	0.879852
4	0.826177
1	0.153761
4	0.868701
4	0.853272
1	0.170415
2	0.440187
4	0.158553
4	0.690822
4	0.696368
4	0.168114
0	0.0997179
0	0.0886229
4	0.946727
4	0.852559
1	0.37997
4	0.553282
1	0.196767
4	0.937337
4	0.296437
4	0.884721
4	0.663577
4	0.880114
4	0.277993
4	0.627231
4	0.915988
4	0.434678
4	0.885546
0	0.0468371
4	0.848167
2	0.184234
0	0.0971581
4	0.941403
3	0.880273
2	0.175406
4	0.371062
2	0.0719462
4	0.80305
2	0.711027
1	0.163861
4	0.347501
4	0.832188
4	0.959163
4	0.872222
0	0.0725928
2	0.640712
4	0.610004
4	0.877512
3	0.807314
4	0.638415
0	0.0817569
0	0.0292778
0	0.00600456
1	0.127015
2	0.976745
0	0.0141418
1	0.354063
4	0.973456
2	0.57527
0	0.0244329
4	0.990622
4	0.434418
4	0.689611
3	0.593714
4	0.755164
2	0.767758
4	0.893876
1	0.455486
2	0.913021
1	0.120365
2	0.79131
4	0.741703
2	0.572682
4	0.696435
2	0.285629
4	0.263914
4	0.871081
2	0.33556
3	0.980695
4	0.991706
-1	1
2	0.9943
-1	1
4	0.793978
3	0.982449
-1	1
4	0.949131
4	0.882284
4	0.771341
4	0.813459
2	0.50053
2	0.751609
4	0.963962
4	0.995318
4	0.946881
2	0.498773
2	0.0809602
2	0.834347
2	0.168729
4	0.986434
2	0.922687
2	0.736048
2	0.999994
-1	1
-1	1
-1	1
-1	1
1	0.254203
1	0.291488
1	0.389258
1	0.153359
0	0.0108234
0	0.116589
1	0.365894
1	0.248937
4	0.900803
0	0.0585803
1	0.618799
1	0.447507
0	0.101871
1	0.325638
1	0.123522
0	0.0303272
1	0.398035
0	0.0225063
4	0.956977
0	0.0657378
0	0.0871613
0	0.0859143
4	0.213084
0	0.102523
1	0.19015
1	0.188104
0	0.0558362
1	0.331884
1	0.283368
1	0.361033
1	0.277906
0	0.112501
1	0.179221
0	0.0392389
1	0.223159
4	0.894059
0	0.0907679
0	0.0756456
4	0.30459
4	0.454704
4	0.191806
1	0.18513
1	0.148523
1	0.154134
1	0.170881
1	0.125293
0	0.0574981
4	0.730748
4	0.638421
4	0.788028
0	0.105889
0	0.0992619
0	0.0847641
1	0.404335
1	0.605677
1	0.122
4	0.392348
4	0.48504
1	0.233428
1	0.212901
4	0.059557
1	0.112736
1	0.143739
1	0.133677
1	0.515374
1	0.440885
1	0.386182
1	0.195273
4	0.824702
4	0.137532
1	0.198764
4	0.900051
1	0.133626
1	0.270709
0	0.0835658
1	0.502261
1	0.291723
1	0.223204
1	0.184694
4	0.591268
4	0.299024
3	0.956054
4	0.174012
1	0.271005
1	0.202692
4	0.576784
1	0.127123
4	0.776332
4	0.854785
1	0.174617
0	0.0585559
1	0.699356
4	0.506666
1	0.165824
4	0.881578
4	0.744618
1	0.289545
1	0.392686
4	0.843168
1	0.191598
1	0.20667
4	0.562682
4	0.513422
4	0.888024
4	0.159811
2	0.204172
4	0.723606
4	0.805627
4	0.0635066
2	0.625638
1	0.263722
1	0.139204
0	0.104717
1	0.33961
4	0.364529
4	0.564267
1	0.107706
1	0.3059
4	0.465218
4	0.74124
1	0.0573284
4	0.718913
4	0.911253
1	0.241809
4	0.904823
4	0.869502
1	0.202638
1	0.170718
4	0.999069
3	0.897769
4	0.728515
4	0.558505
1	0.207253
1	0.157441
0	0.0220545
1	0.471493
1	0.192275
1	0.512373
1	0.172534
4	0.692457
4	0.593084
4	0.892061
0	0.0570674
0	0.10253
4	0.532068
1	0.133265
1	0.22824
4	0.814601
4	0.968274
4	0.335358
1	0.477441
0	0.033432
4	0.295955
4	0.886887
1	0.281676
4	0.94023
1	0.474738
4	0.727461
4	0.858759
3	0.935478
4	0.891888
4	0.379602
1	0.20083
3	0.987039
0	0.0666852
4	0.810658
1	0.210218
4	0.895383
4	0.589153
4	0.314073
4	0.917063
4	0.592584
1	0.224848
2	0.84455
1	0.247977
4	0.704211
4	0.742848
4	0.615866
4	0.267452
1	0.0833594
2	0.552418
4	0.521102
4	0.719935
1	0.182132
4	0.936727
4	0.158098
4	0.875122
4	0.519982
1	0.176246
4	0.612189
3	0.92955
2	0.464821
1	0.314398
0	0.081702
4	0.393933
4	0.540233
1	0.145635
2	0.362683
4	0.851109
4	0.750424
4	0.689347
0	0.0623477
1	0.260327
4	0.619053
1	0.103342
1	0.198155
4	0.720264
0	0.119517
1	0.126171
4	0.718468
4	0.370379
4	0.779833
1	0.155761
4	0.448758
4	0.776569
2	0.794312
2	0.299707
4	0.730802
4	0.225006
2	0.0505494
4	0.791657
1	0.416279
1	0.309822
4	0.125288
4	0.598727
1	0.188771
4	0.481478
2	0.540699
2	0.577802
-1	1
0	0.0210008
4	0.15488
0	0.0707068
4	0.366431
2	0.409587
4	0.695549
2	0.461018
4	0.357973
0	0.0684352
4	0.503882
2	0.68477
1	0.309998
1	0.158858
2	0.545788
4	0.796264
4	0.764881
4	0.678162
4	0.378393
3	0.838241
-1	1
2	0.748347
2	0.665223
-1	1
-1	1
-1	1
-1	1
0	0.0174121
4	0.823514
2	0.540338
4	0.560725
4	0.790701
4	0.81621
2	0.234486
2	0.57603
4	0.683075
4	0.361161
2	0.111641
4	0.779105
2	0.153426
2	0.467815
2	0.71012
2	0.582205
4	0.886698
4	0.916332
4	0.737203
4	0.921627
2	0.936982
2	0.175894
4	0.969591
4	0.809672
2	0.523012
2	0.663173
2	0.426703
-1	1
4	0.927356
4	0.789991
4	0.86015
2	0.600236
2	0.728161
2	0.933829
2	0.923939
2	0.572564
2	0.983908
2	0.658677
2	0.920869
2	0.998616
-1	1
2	0.967417
2	0.998945
-1	1
2	0.685431
-1	1
2	0.329478
-1	1
-1	1
1	0.241194
1	0.348198
1	0.206231
1	0.141477
4	0.908123
4	0.907113
1	0.200246
4	0.509704
1	0.185128
0	0.0911109
0	0.101314
1	0.126964
1	0.32877
0	0.0703079
1	0.0855607
0	0.0561753
4	0.578922
1	0.132314
4	0.267915
1	0.282255
4	0.567773
4	0.718776
0	0.0629076
4	0.490552
4	0.488154
1	0.143138
2	0.437424
2	0.898575
4	0.339023
3	0.924037
4	0.943817
1	0.186431
1	0.201644
1	0.182398
4	0.854462
1	0.181729
4	0.638686
1	0.0853525
1	0.428326
4	0.851224
0	0.00683314
1	0.40231
0	0.0977564
4	0.0857002
4	0.145415
4	0.835726
2	0.386576
4	0.811129
1	0.392593
4	0.616368
0	0.109016
4	0.430729
4	0.641138
2	0.597678
0	0.0701717
1	0.205212
4	0.950791
4	0.211897
4	0.605491
4	0.567166
4	0.867453
4	0.940826
2	0.992671
4	0.886242
1	0.216734
0	0.0935731
4	0.175612
4	0.917199
2	0.899166
0	0.0580425
4	0.8568
0	0.0981503
4	0.553207
1	0.177036
0	0.00487342
2	0.573584
4	0.224755
2	0.373433
0	0.030323
1	0.159884
4	0.591907
4	0.0735962
4	0.472471
1	0.0544711
1	0.0712488
1	0.145052
2	0.275191
0	0.0632474
4	0.943218
4	0.206645
1	0.171722
4	0.301643
1	0.39729
4	0.548862
4	0.532545
4	0.0343511
4	0.508947
1	0.291295
1	0.562783
1	0.187517
2	0.679074
1	0.273223
4	0.188838
4	0.310116
2	0.955229
2	0.247921
0	0.0315252
2	0.777001
1	0.376885
4	0.837211
1	0.360647
4	0.77012
1	0.599359
0	0.113547
0	0.113292
2	0.574493
1	0.45353
1	0.227477
4	0.294418
4	0.829007
4	0.112096
2	0.321445
4	0.569884
0	0.0792507
1	0.121525
4	0.2208
1	0.179644
4	0.841782
0	0.106084
1	0.149906
0	0.0379799
1	0.154012
1	0.286674
4	0.723601
1	0.162224
1	0.124591
1	0.20024
0	0.0110609
0	0.0941073
0	0.0703586
0	0.110715
1	0.139615
4	0.301399
4	0.791787
0	0.0677812
4	0.281863
0	0.0363477
0	0.0781709
1	0.125922
1	0.12823
1	0.430857
0	0.042246
4	0.426137
0	0.0936801
1	0.388679
1	0.489938
0	0.0501516
4	0.928176
0	0.0819694
0	0.100384
1	0.217071
0	0.0807798
4	0.132734
4	0.685017
4	0.901231
4	0.82737
1	0.236078
0	0.0548457
4	0.471236
1	0.139189
1	0.244158
4	0.811418
0	0.0313779
4	0.690875
4	0.196322
1	0.541142
0	0.00971936
4	0.745053
1	0.316104
1	0.132097
0	0.108144
0	0.0849472
1	0.204237
0	0.0771231
0	0.084685
1	0.225489
0	0.0971915
0	0.060831
1	0.122865
4	0.760989
4	0.413051
0	0.101139
0	0.0659687
1	0.415715
4	0.750924
0	0.0196763
4	0.801211
1	0.366352
4	0.409128
2	0.493644
2	0.330303
2	0.999989
2	0.604534
-1	1
-1	1
1	0.28681
4	0.712258
4	0.0612647
2	0.862257
2	0.463598
2	0.753075
2	0.516689
4	0.882412
4	0.909348
4	0.89335
2	0.37705
4	0.326506
4	0.849439
4	0.684112
2	0.546546
4	0.119266
4	0.899111
2	0.849092
2	0.584054
2	0.160297
4	0.483516
2	0.407216
4	0.97593
-1	1
2	0.134331
4	0.378031
2	0.158845
2	0.409371
2	0.968983
2	0.853422
4	0.0641149
2	0.764084
2	0.81028
2	0.782391
2	0.310321
2	0.15866
2	0.574724
2	0.81501
2	0.699178
-1	1
2	0.651737
-1	1
1	0.13258
0	0.0219865
4	0.395997
0	0.0410075
1	0.459216
1	0.228092
1	0.385758
4	0.847871
4	0.842258
1	0.15141
1	0.147995
1	0.143663
4	0.886649
4	0.772577
1	0.190848
1	0.389542
4	0.046068
0	0.0806075
1	0.210147
1	0.105598
0	0.114577
0	0.0241042
1	0.227879
0	0.0367715
1	0.384691
4	0.911578
1	0.315789
0	0.0110456
0	0.0394159
4	0.588611
1	0.673541
4	0.84101
1	0.18889
1	0.165476
4	0.948956
0	0.0599866
1	0.137896
1	0.423343
2	0.266698
0	0.0710427
4	0.598063
3	0.888846
0	0.0445845
4	0.805445
1	0.57003
4	0.634043
4	0.503163
1	0.472751
4	0.682471
4	0.60805
1	0.422138
4	0.349366
1	0.208015
4	0.220046
0	0.0200853
0	0.117103
1	0.142755
4	0.427058
4	0.666841
1	0.0600873
4	0.677207
4	0.91905
4	0.883508
1	0.130598
1	0.132188
0	0.0345974
4	0.703096
1	0.204689
4	0.399787
4	0.320939
0	0.055043
4	0.962515
4	0.800603
4	0.835636
0	0.0880182
1	0.189434
4	0.870326
4	0.597209
4	0.386443
4	0.68163
4	0.653349
4	0.274875
4	0.930894
1	0.30166
4	0.514857
4	0.513036
0	0.0232854
0	0.0751114
2	0.281634
1	0.229999
4	0.78437
1	0.139363
1	0.0865207
4	0.431638
1	0.125578
4	0.771029
4	0.834302
4	0.697384
1	0.257108
4	0.777425
4	0.715261
4	0.769318
1	0.220005
4	0.468827
1	0.143068
0	0.0521001
4	0.896875
4	0.752522
4	0.321838
1	0.386045
0	0.0522637
1	0.276217
4	0.575148
4	0.927759
4	0.864401
0	0.0368759
0	0.0859814
2	0.110132
4	0.193292
1	0.130298
0	0.0514148
4	0.0803019
4	0.354234
0	0.0749438
0	0.036904
0	0.0483702
0	0.0934858
4	0.182316
1	0.128265
0	0.0907038
2	0.170576
2	0.197038
3	0.787435
0	0.111853
2	0.178348
2	0.391013
1	0.368986
1	0.365618
1	0.242291
0	0.0426552
4	0.833949
4	0.645154
1	0.118525
1	0.333607
0	0.101088
1	0.408315
1	0.133668
1	0.213981
4	0.695664
1	0.419758
1	0.142275
1	0.206153
1	0.263142
4	0.228281
0	0.0786038
1	0.124684
0	0.0584873
4	0.828176
4	0.75843
1	0.521023
1	0.127795
1	0.34171
1	0.232147
[truncated: 298 more rows]

## Sheet: Fig2B 
Condition	Directionality	Repeat	/	Condition	Mean Speed	Repeat
ICAM	0.0261321	1		ICAM	1.97644	1
ICAM	0.871143	1		ICAM	5.94354	1
ICAM	0.654492	1		ICAM	7.29429	1
ICAM	0.575578	1		ICAM	4.29112	1
ICAM	0.817033	1		ICAM	7.15172	1
ICAM	0.644559	1		ICAM	6.53933	1
ICAM	0.53679	1		ICAM	5.09641	1
ICAM	0.0509268	1		ICAM	1.03136	1
ICAM	0.176781	1		ICAM	1.3443	1
ICAM	0.725454	1		ICAM	2.08169	1
ICAM	0.755849	1		ICAM	5.75511	1
ICAM	0.86334	1		ICAM	8.55834	1
ICAM	0.228081	1		ICAM	1.19746	1
ICAM	0.451992	1		ICAM	1.05721	1
ICAM	0.180449	1		ICAM	1.23655	1
ICAM	0.0638093	1		ICAM	0.385948	1
ICAM	0.332723	1		ICAM	1.91238	1
ICAM	0.890682	1		ICAM	10.4188	1
ICAM	0.898684	1		ICAM	4.8969	1
ICAM	0.506078	1		ICAM	4.55682	1
ICAM	0.374072	1		ICAM	4.60082	1
ICAM	0.888131	1		ICAM	7.26	1
ICAM	0.787038	1		ICAM	4.75005	1
ICAM	0.89982	1		ICAM	8.49587	1
ICAM	0.889761	1		ICAM	8.5821	1
ICAM	0.0506977	1		ICAM	0.712958	1
ICAM	0.911403	1		ICAM	6.03762	1
ICAM	0.556086	1		ICAM	3.95389	1
ICAM	0.0495094	1		ICAM	0.906968	1
ICAM	0.747959	1		ICAM	7.55455	1
ICAM	0.899709	1		ICAM	10.4839	1
ICAM	0.831245	1		ICAM	7.0252	1
ICAM	0.919622	1		ICAM	8.38701	1
ICAM	0.330847	1		ICAM	4.67572	1
ICAM	0.972251	1		ICAM	11.7382	1
ICAM	0.179655	1		ICAM	0.767779	1
ICAM	0.384833	1		ICAM	5.23956	1
ICAM	0.119953	1		ICAM	3.09469	1
ICAM	0.778397	1		ICAM	3.66726	1
ICAM	0.365647	1		ICAM	5.41714	1
ICAM	0.359204	1		ICAM	4.54348	1
ICAM	0.698818	1		ICAM	3.93606	1
ICAM	0.554102	1		ICAM	7.33079	1
ICAM	0.985467	1		ICAM	9.70113	1
ICAM	0.740153	1		ICAM	3.92565	1
ICAM	0.891259	1		ICAM	4.92143	1
ICAM	0.968369	1		ICAM	7.05086	1
ICAM	0.986378	1		ICAM	9.18912	1
ICAM	0.292226	1		ICAM	1.18832	1
ICAM	0.821074	1		ICAM	7.37374	1
ICAM	0.232063	1		ICAM	1.39975	1
ICAM	0.71818	1		ICAM	5.9284	1
ICAM	0.108847	1		ICAM	0.540925	1
ICAM	0.792989	1		ICAM	2.02009	1
ICAM	0.543996	1		ICAM	6.80738	1
ICAM	0.0425669	1		ICAM	1.46738	1
ICAM	0.378481	1		ICAM	2.98383	1
ICAM	0.967263	1		ICAM	7.65692	1
ICAM	0.443995	1		ICAM	1.90255	1
ICAM	0.269979	1		ICAM	1.97668	1
ICAM	0.127219	1		ICAM	0.699958	1
ICAM	0.447689	1		ICAM	2.83763	1
ICAM	0.942842	1		ICAM	5.38238	1
ICAM	0.114465	1		ICAM	1.08547	1
ICAM	0.0760102	1		ICAM	0.701757	1
ICAM	0.484549	1		ICAM	2.0456	1
ICAM	0.208816	1		ICAM	1.02568	1
ICAM	0.162352	1		ICAM	0.576489	1
ICAM	0.961676	1		ICAM	9.51565	1
ICAM	0.0917416	1		ICAM	0.717103	1
ICAM	0.032178	1		ICAM	0.952659	1
ICAM	0.0579214	1		ICAM	1.94649	1
ICAM	0.267402	1		ICAM	1.81093	1
ICAM	0.119001	1		ICAM	0.613067	1
ICAM	0.105556	1		ICAM	2.12726	1
ICAM	0.441633	1		ICAM	1.53596	1
ICAM	0.623168	1		ICAM	2.98214	1
ICAM	0.0358922	1		ICAM	0.768377	1
ICAM	0.00795483	1		ICAM	0.892541	1
ICAM	0.263445	1		ICAM	0.968372	1
ICAM	0.957379	1		ICAM	8.27446	1
ICAM	0.102664	1		ICAM	0.531703	1
ICAM	0.0484554	1		ICAM	0.719852	1
ICAM	0.0832088	1		ICAM	0.860875	1
ICAM	0.11362	1		ICAM	0.985405	1
ICAM	0.0404055	1		ICAM	0.783016	1
ICAM	0.144503	1		ICAM	0.711597	1
ICAM	0.030067	1		ICAM	1.07666	1
ICAM	0.509077	1		ICAM	1.64875	1
ICAM	0.335983	1		ICAM	3.56733	1
ICAM	0.102109	1		ICAM	0.732014	1
ICAM	0.0807419	1		ICAM	0.96521	1
ICAM	0.910262	1		ICAM	5.19556	1
ICAM	0.241437	1		ICAM	1.42389	1
ICAM	0.0817623	1		ICAM	0.705708	1
ICAM	0.717536	1		ICAM	5.23439	1
ICAM	0.837498	1		ICAM	2.84406	1
ICAM	0.921589	1		ICAM	10.0693	1
ICAM	0.277035	1		ICAM	1.33719	1
ICAM	0.180824	1		ICAM	2.50546	1
ICAM	0.725885	1		ICAM	5.38339	1
ICAM	0.843715	1		ICAM	5.07682	1
ICAM	0.0519915	1		ICAM	0.984356	1
ICAM	0.202716	1		ICAM	2.99782	1
ICAM	0.757818	1		ICAM	7.01052	1
ICAM	0.0335952	1		ICAM	0.938988	1
ICAM	0.194591	1		ICAM	1.24631	1
ICAM	0.0796625	1		ICAM	0.660166	1
ICAM	0.855087	1		ICAM	13.722	1
ICAM	0.0691441	1		ICAM	0.548727	1
ICAM	0.291986	1		ICAM	3.0996	1
ICAM	0.906959	1		ICAM	7.03867	1
ICAM	0.755659	1		ICAM	9.60732	1
ICAM	0.487048	1		ICAM	2.92059	1
ICAM	0.944189	1		ICAM	10.2644	1
ICAM	0.208359	1		ICAM	1.03085	1
ICAM	0.640793	1		ICAM	5.56592	1
ICAM	0.0340913	1		ICAM	1.62389	1
ICAM	0.938134	1		ICAM	10.6506	1
ICAM	0.921135	1		ICAM	3.39465	1
ICAM	0.314889	1		ICAM	12.2146	1
ICAM	0.722159	1		ICAM	4.85402	1
ICAM	0.16482	1		ICAM	0.94407	1
ICAM	0.933019	1		ICAM	6.97666	1
ICAM	0.531663	1		ICAM	2.89369	1
ICAM	0.026813	1		ICAM	0.792803	1
ICAM	0.144569	1		ICAM	1.7285	1
ICAM	0.95418	1		ICAM	9.01527	1
ICAM	0.440148	1		ICAM	5.01207	1
ICAM	0.855496	1		ICAM	4.36983	1
ICAM	0.973545	1		ICAM	9.13883	1
ICAM	0.514598	1		ICAM	7.12505	1
ICAM	0.0583642	1		ICAM	0.812534	1
ICAM	0.527274	1		ICAM	2.07799	1
ICAM	0.739409	1		ICAM	7.04505	1
ICAM	0.255618	1		ICAM	1.40636	1
ICAM	0.973584	1		ICAM	8.5685	1
ICAM	0.0827603	1		ICAM	0.606949	1
ICAM	0.906422	1		ICAM	10.333	1
ICAM	0.496181	1		ICAM	4.30182	1
ICAM	0.766559	1		ICAM	2.54401	1
ICAM	0.820263	1		ICAM	5.70727	1
ICAM	0.749324	1		ICAM	3.14969	1
ICAM	0.891421	1		ICAM	5.50681	1
ICAM	0.124803	1		ICAM	1.28211	1
ICAM	0.94029	1		ICAM	9.78691	1
ICAM	0.891875	1		ICAM	5.45854	1
ICAM	0.860062	1		ICAM	9.10737	1
ICAM	0.0925226	1		ICAM	7.58343	1
ICAM	0.271015	1		ICAM	3.35323	1
ICAM	0.406046	1		ICAM	1.16758	1
ICAM	0.135126	1		ICAM	0.883114	1
ICAM	0.310362	1		ICAM	2.8543	1
ICAM	0.108775	1		ICAM	1.93212	1
ICAM	0.918322	1		ICAM	7.42521	1
ICAM	0.823505	1		ICAM	6.87793	1
ICAM	1	1		ICAM	1.33802	1
ICAM	0.954914	1		ICAM	7.47063	1
ICAM	0.90487	1		ICAM	12.8202	1
ICAM	0.76316	1		ICAM	3.6622	1
ICAM	0.525912	1		ICAM	8.65751	1
ICAM	0.799455	1		ICAM	7.30337	1
ICAM	0.941178	1		ICAM	4.24845	1
ICAM	0.986126	1		ICAM	9.26963	1
ICAM	0.950358	1		ICAM	9.52746	1
ICAM	0.818021	1		ICAM	9.06166	1
ICAM	0.98351	1		ICAM	8.78328	1
ICAM	0.999528	1		ICAM	5.6529	1
ICAM	0.90467	1		ICAM	7.92259	1
ICAM	0.0298964	1		ICAM	1.22048	1
ICAM	0.999967	1		ICAM	5.83565	1
ICAM	0.956619	1		ICAM	4.91901	1
ICAM	1	1		ICAM	1.13493	1
ICAM	1	1		ICAM	0.257469	1
ICAM	1	1		ICAM	7.23283	1
ICAM	1	1		ICAM	1.16474	1
ICAM	0.152379	1		ICAM	0.844359	1
ICAM	0.874277	1		ICAM	7.43722	1
ICAM	0.863752	1		ICAM	6.38681	1
ICAM	0.957069	1		ICAM	9.95051	1
ICAM	0.733653	1		ICAM	8.71413	1
ICAM	0.299063	1		ICAM	1.94481	1
ICAM	0.322685	1		ICAM	0.818643	1
ICAM	0.190891	1		ICAM	2.5299	1
ICAM	0.0452771	1		ICAM	4.77739	1
ICAM	0.876803	1		ICAM	5.23103	1
ICAM	0.173322	1		ICAM	4.70653	1
ICAM	0.818534	1		ICAM	5.33079	1
ICAM	1	1		ICAM	1.19407	1
ICAM	0.183478	1		ICAM	1.44429	1
ICAM	0.958154	1		ICAM	7.65043	1
ICAM	0.954254	1		ICAM	9.53111	1
ICAM	0.966285	1		ICAM	3.39419	1
ICAM	0.926347	1		ICAM	5.66053	1
ICAM	0.931166	1		ICAM	7.26301	1
ICAM	0.989633	1		ICAM	1.64945	1
ICAM	0.965778	1		ICAM	7.47673	1
ICAM	0.926316	1		ICAM	5.69844	1
ICAM	0.946901	1		ICAM	9.87756	1
ICAM	0.454989	1		ICAM	2.42594	1
ICAM	0.989969	1		ICAM	5.83122	1
ICAM	0.993982	1		ICAM	9.53108	1
ICAM	0.792229	1		ICAM	3.4777	1
ICAM	0.970897	1		ICAM	12.7376	1
ICAM	0.784439	1		ICAM	3.2705	1
ICAM	0.963819	1		ICAM	9.3254	1
ICAM	0.918035	1		ICAM	8.5104	1
ICAM	0.961753	1		ICAM	7.10842	1
ICAM	0.894962	1		ICAM	8.06198	1
ICAM	0.789765	1		ICAM	5.67044	1
ICAM	0.302297	1		ICAM	5.7937	1
ICAM	0.686135	1		ICAM	3.75628	1
ICAM	0.99479	1		ICAM	11.0361	1
ICAM	0.96386	1		ICAM	7.81062	1
ICAM	1	1		ICAM	1.75265	1
ICAM	1	1		ICAM	2.68724	1
ICAM	1	1		ICAM	14.9311	1
ICAM	1	1		ICAM	1.47033	1
ICAM	0.414142	1		ICAM	5.21878	1
ICAM	0.978321	1		ICAM	5.12193	1
ICAM	0.595372	1		ICAM	4.94551	1
ICAM	0.00918708	1		ICAM	0.694291	1
ICAM	0.311715	1		ICAM	2.03646	1
ICAM	0.768787	1		ICAM	8.31567	1
ICAM	0.623958	1		ICAM	6.94501	1
ICAM	0.757603	1		ICAM	9.71941	1
ICAM	0.442738	1		ICAM	1.42827	1
ICAM	0.289491	1		ICAM	3.06943	1
ICAM	0.414183	1		ICAM	1.82029	1
ICAM	0.427413	1		ICAM	8.62988	1
ICAM	1	1		ICAM	2.28213	1
ICAM	0.488695	1		ICAM	2.04531	1
ICAM	0.152808	1		ICAM	2.34297	1
ICAM	0.872457	1		ICAM	5.18742	1
ICAM	0.917392	1		ICAM	3.41397	1
ICAM	0.892921	1		ICAM	9.30709	1
ICAM	0.787162	1		ICAM	3.55636	1
ICAM	0.287777	1		ICAM	1.74258	1
ICAM	0.195673	1		ICAM	1.41976	1
ICAM	0.794651	1		ICAM	11.6883	1
ICAM	0.476046	1		ICAM	4.28612	1
ICAM	0.951201	1		ICAM	10.4887	1
ICAM	0.407048	1		ICAM	6.68746	1
ICAM	0.255348	1		ICAM	1.84598	1
ICAM	0.918185	1		ICAM	7.54111	1
ICAM	0.182989	1		ICAM	0.944201	1
ICAM	0.0934227	1		ICAM	1.05459	1
ICAM	0.993548	1		ICAM	9.35704	1
ICAM	0.6249	1		ICAM	7.53875	1
ICAM	0.725701	1		ICAM	3.24493	1
ICAM	0.67039	1		ICAM	10.3392	1
ICAM	0.759507	1		ICAM	6.93667	1
ICAM	0.746948	1		ICAM	6.42321	1
ICAM	0.98178	1		ICAM	5.51462	1
ICAM	0.295574	1		ICAM	1.98278	1
ICAM	0.91898	1		ICAM	5.7623	1
ICAM	0.662473	1		ICAM	4.81156	1
ICAM	0.0395835	1		ICAM	0.648794	1
ICAM	0.468459	1		ICAM	2.5657	1
ICAM	0.169905	1		ICAM	1.03036	1
ICAM	0.622943	1		ICAM	7.76526	1
ICAM	0.173259	1		ICAM	5.3798	1
ICAM	0.955967	1		ICAM	10.191	1
ICAM	0.914571	1		ICAM	3.8623	1
ICAM	0.97753	1		ICAM	6.79636	1
ICAM	0.970596	1		ICAM	5.06342	1
ICAM	0.914583	1		ICAM	9.71134	1
ICAM	0.988154	1		ICAM	8.41371	1
ICAM	0.905151	1		ICAM	5.13899	1
ICAM	0.0600939	1		ICAM	0.915962	1
ICAM	0.611852	1		ICAM	5.97353	1
ICAM	0.523581	1		ICAM	9.64004	1
ICAM	0.36821	1		ICAM	4.62191	1
ICAM	0.713836	1		ICAM	4.65277	1
ICAM	0.0867772	1		ICAM	1.26095	1
ICAM	0.0565367	1		ICAM	0.755409	1
ICAM	0.889035	1		ICAM	7.88404	1
ICAM	0.803559	1		ICAM	2.62283	1
ICAM	0.637369	1		ICAM	4.67582	1
ICAM	0.330175	1		ICAM	1.44899	1
ICAM	0.0448279	1		ICAM	1.6512	1
ICAM	0.866188	1		ICAM	6.86539	1
ICAM	0.738165	1		ICAM	8.62767	1
ICAM	0.668494	1		ICAM	2.87771	1
ICAM	0.567995	1		ICAM	2.71986	1
ICAM	0.995886	1		ICAM	15.318	1
ICAM	0.769524	1		ICAM	13.0512	1
ICAM	0.994225	1		ICAM	9.04202	1
ICAM	0.832096	1		ICAM	3.73533	1
ICAM	0.0545152	1		ICAM	0.674258	1
ICAM	0.0327672	1		ICAM	1.61058	1
ICAM	0.972935	1		ICAM	7.62053	1
ICAM	0.822122	1		ICAM	3.60455	1
ICAM	1	1		ICAM	10.9413	1
ICAM	0.22634	1		ICAM	3.55851	1
ICAM	0.192939	1		ICAM	1.18474	1
ICAM	0.0502593	1		ICAM	0.811933	1
ICAM	0.551303	1		ICAM	5.4679	1
ICAM	0.42602	1		ICAM	1.37113	1
ICAM	0.747057	1		ICAM	6.51167	1
ICAM	0.392076	1		ICAM	1.40472	1
ICAM	0.904491	1		ICAM	7.10387	1
ICAM	0.0757164	1		ICAM	1.18419	1
ICAM	0.521308	1		ICAM	6.87849	1
ICAM	0.509277	1		ICAM	7.39119	1
ICAM	0.591677	1		ICAM	7.35461	1
ICAM	0.0438843	1		ICAM	0.686081	1
ICAM	0.0842105	1		ICAM	3.41972	1
ICAM	0.738103	1		ICAM	6.48799	1
ICAM	0.976556	1		ICAM	5.69565	1
ICAM	0.219079	1		ICAM	2.94448	1
ICAM	0.456253	1		ICAM	3.00952	1
ICAM	0.638665	1		ICAM	0.85237	1
ICAM	0.216622	1		ICAM	4.13531	1
ICAM	0.0862038	1		ICAM	1.67015	1
ICAM	0.956634	1		ICAM	7.25682	1
ICAM	0.68712	1		ICAM	5.03403	1
ICAM	0.984908	1		ICAM	4.46626	1
ICAM	0.848668	1		ICAM	6.73132	1
ICAM	0.762768	1		ICAM	3.10926	1
ICAM	0.199985	1		ICAM	1.2266	1
ICAM	0.0790406	1		ICAM	0.467228	1
ICAM	0.0290764	1		ICAM	0.661229	1
ICAM	0.0287663	1		ICAM	0.975798	1
ICAM	0.754832	1		ICAM	2.56969	1
ICAM	0.886681	1		ICAM	5.24759	1
ICAM	0.389717	1		ICAM	2.07957	1
ICAM	0.104087	1		ICAM	1.97401	1
ICAM	0.0444563	1		ICAM	0.662447	1
ICAM	0.969693	1		ICAM	5.99802	1
ICAM	0.0919827	1		ICAM	0.792217	1
ICAM	0.0716244	1		ICAM	0.519867	1
ICAM	0.343519	1		ICAM	3.62646	1
ICAM	0.0207261	1		ICAM	0.95008	1
ICAM	0.731921	1		ICAM	3.35002	1
ICAM	0.112485	1		ICAM	2.09616	1
ICAM	0.653579	1		ICAM	2.53808	1
ICAM	0.58093	1		ICAM	0.682557	1
ICAM	0.04958	1		ICAM	0.688256	1
ICAM	0.815036	1		ICAM	4.44774	1
ICAM	0.112222	1		ICAM	0.96917	1
ICAM	0.0625373	1		ICAM	0.82351	1
ICAM	0.296504	1		ICAM	1.11072	1
ICAM	0.914849	1		ICAM	4.00775	1
ICAM	0.128149	1		ICAM	0.537168	1
ICAM	0.704033	1		ICAM	2.77348	1
ICAM	0.0131165	1		ICAM	0.981338	1
ICAM	0.0472638	1		ICAM	0.583377	1
ICAM	0.166311	1		ICAM	5.51333	1
ICAM	0.810027	1		ICAM	3.37152	1
ICAM	0.959727	1		ICAM	8.80348	1
ICAM	0.449189	1		ICAM	1.65344	1
ICAM	0.880122	1		ICAM	5.52662	1
ICAM	0.117466	1		ICAM	0.745605	1
ICAM	0.138655	1		ICAM	1.36024	1
ICAM	0.934319	1		ICAM	8.80242	1
ICAM	0.0473146	1		ICAM	0.716182	1
ICAM	0.302063	1		ICAM	2.6726	1
ICAM	0.702376	1		ICAM	4.75173	1
ICAM	0.0605469	1		ICAM	0.702112	1
ICAM	0.805014	1		ICAM	3.76656	1
ICAM	0.740065	1		ICAM	3.91324	1
ICAM	0.892325	1		ICAM	10.4742	1
ICAM	0.892174	1		ICAM	5.52296	1
ICAM	0.189239	1		ICAM	0.760169	1
ICAM	0.125051	1		ICAM	0.913306	1
ICAM	0.0519916	1		ICAM	0.807326	1
ICAM	0.209394	1		ICAM	0.788551	1
ICAM	0.177199	1		ICAM	0.887577	1
ICAM	0.874826	1		ICAM	5.77511	1
ICAM	0.0422852	1		ICAM	0.554387	1
ICAM	0.180998	1		ICAM	1.28147	1
ICAM	0.309835	1		ICAM	1.10771	1
ICAM	0.118515	1		ICAM	0.996213	1
ICAM	0.606929	1		ICAM	1.55462	1
ICAM	0.968202	1		ICAM	6.5537	1
ICAM	0.589538	1		ICAM	8.28218	1
ICAM	0.0249888	1		ICAM	0.821756	1
ICAM	0.0422941	1		ICAM	1.48774	1
ICAM	0.860687	1		ICAM	6.35724	1
ICAM	0.911184	1		ICAM	8.54086	1
ICAM	0.135674	1		ICAM	0.782217	1
ICAM	0.131344	1		ICAM	0.838112	1
ICAM	0.170992	1		ICAM	1.36904	1
ICAM	0.959312	1		ICAM	8.65769	1
ICAM	0.095791	1		ICAM	0.849273	1
ICAM	0.0354459	1		ICAM	1.36387	1
ICAM	0.223663	1		ICAM	2.59299	1
ICAM	0.298556	1		ICAM	1.02021	1
ICAM	0.951122	1		ICAM	5.02518	1
ICAM	0.0724599	1		ICAM	0.950982	1
ICAM	0.164865	1		ICAM	1.34566	1
ICAM	0.857074	1		ICAM	4.80979	1
ICAM	0.119595	1		ICAM	0.884067	1
ICAM	0.377367	1		ICAM	1.13762	1
ICAM	0.170545	1		ICAM	1.1148	1
ICAM	0.0515506	1		ICAM	0.613481	1
ICAM	0.185378	1		ICAM	0.821964	1
ICAM	0.662376	1		ICAM	3.08902	1
ICAM	0.0659514	1		ICAM	0.613275	1
ICAM	0.392296	1		ICAM	1.19488	1
ICAM	0.0674632	1		ICAM	0.850701	1
ICAM	0.929601	1		ICAM	8.37895	1
ICAM	0.727119	1		ICAM	9.35572	1
ICAM	0.333049	1		ICAM	2.71206	1
ICAM	0.826916	1		ICAM	4.44987	1
ICAM	0.61669	1		ICAM	3.40508	1
ICAM	0.456889	1		ICAM	1.94064	1
ICAM	0.622853	1		ICAM	2.84903	1
ICAM	0.732403	1		ICAM	6.53606	1
ICAM	0.979562	1		ICAM	8.49028	1
ICAM	0.97393	1		ICAM	9.49044	1
ICAM	0.926761	1		ICAM	10.1956	1
ICAM	0.354864	1		ICAM	1.81271	1
ICAM	0.492731	1		ICAM	5.58254	1
ICAM	0.895905	1		ICAM	7.12895	1
ICAM	0.949334	1		ICAM	12.7875	1
ICAM	0.421396	1		ICAM	0.890066	1
ICAM	0.858358	1		ICAM	6.71301	1
ICAM	0.0949136	1		ICAM	3.20947	1
ICAM	1	1		ICAM	5.3906	1
ICAM	0.596858	1		ICAM	10.0907	1
ICAM	0.847878	1		ICAM	9.61404	1
ICAM	0.960343	1		ICAM	10.7467	1
ICAM	0.915245	1		ICAM	9.13064	1
ICAM	0.906678	1		ICAM	6.26536	1
ICAM	0.581078	1		ICAM	7.10171	1
ICAM	0.242627	1		ICAM	5.48971	1
ICAM	0.458349	1		ICAM	6.60786	1
ICAM	0.225683	1		ICAM	2.55599	1
ICAM	0.149986	1		ICAM	4.69608	1
ICAM	0.811906	1		ICAM	5.37904	1
ICAM	0.843263	1		ICAM	11.7141	1
ICAM	0.930089	1		ICAM	13.3634	1
ICAM	0.767355	1		ICAM	8.58346	1
ICAM	0.402491	1		ICAM	0.797757	1
ICAM	0.986827	1		ICAM	6.77134	1
ICAM	0.786324	1		ICAM	0.486306	1
ICAM	0.693832	1		ICAM	6.12353	1
ICAM	0.442072	1		ICAM	2.18669	1
ICAM	0.815777	1		ICAM	2.83388	1
ICAM	0.820496	1		ICAM	6.01837	1
ICAM	0.996777	1		ICAM	10.3997	1
ICAM	0.925303	1		ICAM	7.22675	1
ICAM	0.966551	1		ICAM	5.45769	1
ICAM	0.199354	1		ICAM	2.25908	1
ICAM	0.999539	1		ICAM	2.73658	1
ICAM	0.934365	1		ICAM	1.83466	1
ICAM	0.988673	1		ICAM	1.26936	1
ICAM	0.954079	1		ICAM	4.48753	1
ICAM	0.981193	1		ICAM	8.1857	1
ICAM	0.977847	1		ICAM	9.1823	1
ICAM	0.979715	1		ICAM	7.97463	1
ICAM	0.964093	1		ICAM	4.41119	1
ICAM	1	1		ICAM	12.4396	1
ICAM	1	1		ICAM	0.696249	1
ICAM	1	1		ICAM	5.32436	1
ICAM	0.0605843	2		ICAM	1.56628	2
ICAM	0.435683	2		ICAM	3.82017	2
ICAM	0.574578	2		ICAM	1.69096	2
ICAM	0.450714	2		ICAM	1.94217	2
ICAM	0.138926	2		ICAM	0.464719	2
ICAM	0.712204	2		ICAM	6.49191	2
ICAM	0.0337619	2		ICAM	0.618051	2
ICAM	0.0961614	2		ICAM	0.546152	2
ICAM	0.424482	2		ICAM	3.14724	2
ICAM	0.150634	2		ICAM	0.734566	2
ICAM	0.114769	2		ICAM	0.694067	2
ICAM	0.729418	2		ICAM	3.5995	2
ICAM	0.102502	2		ICAM	0.718237	2
ICAM	0.108568	2		ICAM	0.687724	2
ICAM	0.0928015	2		ICAM	0.672358	2
ICAM	0.191807	2		ICAM	0.90682	2
ICAM	0.151235	2		ICAM	0.664662	2
ICAM	0.0709759	2		ICAM	0.366801	2
ICAM	0.0775436	2		ICAM	0.769851	2
ICAM	0.229177	2		ICAM	1.11226	2
ICAM	0.663273	2		ICAM	4.05925	2
ICAM	0.0918631	2		ICAM	0.686402	2
ICAM	0.0878529	2		ICAM	1.40019	2
ICAM	0.898979	2		ICAM	5.04755	2
ICAM	0.98484	2		ICAM	8.72967	2
ICAM	0.633556	2		ICAM	2.24258	2
ICAM	0.931986	2		ICAM	5.97327	2
ICAM	0.928837	2		ICAM	4.67537	2
ICAM	0.838688	2		ICAM	4.90526	2
ICAM	0.0688746	2		ICAM	1.34183	2
ICAM	0.957728	2		ICAM	9.76649	2
ICAM	0.486563	2		ICAM	2.30525	2
ICAM	0.286185	2		ICAM	0.936509	2
ICAM	0.480317	2		ICAM	2.99604	2
ICAM	0.968611	2		ICAM	7.69739	2
ICAM	0.586484	2		ICAM	5.13132	2
ICAM	0.980855	2		ICAM	7.03152	2
ICAM	0.0323392	2		ICAM	0.744336	2
ICAM	0.65864	2		ICAM	6.82933	2
ICAM	0.958914	2		ICAM	5.00891	2
ICAM	0.821219	2		ICAM	5.95061	2
ICAM	0.0607435	2		ICAM	1.13882	2
ICAM	0.656816	2		ICAM	6.57006	2
ICAM	0.700956	2		ICAM	3.64234	2
ICAM	0.0900028	2		ICAM	1.04419	2
ICAM	0.949795	2		ICAM	5.19464	2
ICAM	0.825566	2		ICAM	8.50902	2
ICAM	0.880032	2		ICAM	7.87105	2
ICAM	0.357941	2		ICAM	5.25817	2
ICAM	0.0392449	2		ICAM	1.14874	2
ICAM	0.93377	2		ICAM	4.48814	2
ICAM	0.720862	2		ICAM	7.953	2
ICAM	0.76951	2		ICAM	3.95419	2
ICAM	0.954564	2		ICAM	7.68265	2
ICAM	0.888077	2		ICAM	7.69034	2
ICAM	0.954728	2		ICAM	5.23664	2
ICAM	0.977828	2		ICAM	4.65969	2
ICAM	0.255016	2		ICAM	2.10945	2
ICAM	0.944448	2		ICAM	5.83641	2
ICAM	0.549512	2		ICAM	1.91149	2
ICAM	0.999888	2		ICAM	10.553	2
ICAM	0.0797685	2		ICAM	0.670366	2
ICAM	0.00725768	2		ICAM	1.13944	2
ICAM	0.956992	2		ICAM	8.08405	2
ICAM	0.809407	2		ICAM	5.44648	2
ICAM	0.0940429	2		ICAM	0.506752	2
ICAM	0.51546	2		ICAM	2.15772	2
ICAM	0.0015277	2		ICAM	0.854736	2
ICAM	0.779702	2		ICAM	4.70622	2
ICAM	0.898176	2		ICAM	6.96164	2
ICAM	0.21153	2		ICAM	0.687983	2
ICAM	0.0190744	2		ICAM	0.462789	2
ICAM	0.931107	2		ICAM	4.43148	2
ICAM	0.0216152	2		ICAM	0.713445	2
ICAM	0.0269234	2		ICAM	1.46833	2
ICAM	0.315696	2		ICAM	1.50891	2
ICAM	0.0689529	2		ICAM	0.749652	2
ICAM	0.452226	2		ICAM	3.03547	2
ICAM	0.829885	2		ICAM	3.98243	2
ICAM	0.184578	2		ICAM	0.65325	2
ICAM	0.0981349	2		ICAM	0.69925	2
ICAM	0.210372	2		ICAM	0.93542	2
ICAM	0.0513261	2		ICAM	0.795763	2
ICAM	0.217635	2		ICAM	0.681584	2
ICAM	0.921556	2		ICAM	5.21209	2
ICAM	0.0482642	2		ICAM	2.23097	2
ICAM	0.0492729	2		ICAM	1.24171	2
ICAM	0.482274	2		ICAM	4.95247	2
ICAM	0.0208472	2		ICAM	0.710267	2
ICAM	0.271299	2		ICAM	0.890797	2
ICAM	0.968502	2		ICAM	6.34759	2
ICAM	0.176951	2		ICAM	1.58373	2
ICAM	0.162826	2		ICAM	0.910491	2
ICAM	0.110801	2		ICAM	0.571058	2
ICAM	0.123027	2		ICAM	2.56153	2
ICAM	0.79785	2		ICAM	4.49527	2
ICAM	0.248261	2		ICAM	1.18836	2
ICAM	0.351726	2		ICAM	5.82624	2
ICAM	0.486439	2		ICAM	1.10544	2
ICAM	0.0271852	2		ICAM	1.27769	2
ICAM	0.645237	2		ICAM	2.50567	2
ICAM	0.087801	2		ICAM	0.507614	2
ICAM	0.100069	2		ICAM	0.79284	2
ICAM	0.0325632	2		ICAM	1.15915	2
ICAM	0.11807	2		ICAM	0.447785	2
ICAM	0.772866	2		ICAM	2.4638	2
ICAM	0.461886	2		ICAM	4.65426	2
ICAM	0.123213	2		ICAM	1.24112	2
ICAM	0.0330093	2		ICAM	2.74445	2
ICAM	0.151541	2		ICAM	0.424511	2
ICAM	0.552495	2		ICAM	1.68666	2
ICAM	0.0451169	2		ICAM	1.39891	2
ICAM	0.0425337	2		ICAM	1.30112	2
ICAM	0.11661	2		ICAM	0.705877	2
ICAM	0.049847	2		ICAM	0.470283	2
ICAM	0.103561	2		ICAM	0.489693	2
ICAM	0.878607	2		ICAM	4.39101	2
ICAM	0.0478565	2		ICAM	0.551351	2
ICAM	0.73734	2		ICAM	5.1695	2
ICAM	0.0837479	2		ICAM	0.876272	2
ICAM	0.0516214	2		ICAM	0.623071	2
ICAM	0.942436	2		ICAM	4.5591	2
ICAM	0.67374	2		ICAM	5.49381	2
ICAM	0.0542518	2		ICAM	1.43107	2
ICAM	0.906391	2		ICAM	4.63522	2
ICAM	0.998588	2		ICAM	6.94941	2
ICAM	1	2		ICAM	1.4928	2
ICAM	0.382127	2		ICAM	3.23637	2
ICAM	0.963837	2		ICAM	6.82311	2
ICAM	0.206059	2		ICAM	0.891372	2
ICAM	0.435388	2		ICAM	8.38472	2
ICAM	0.978263	2		ICAM	4.96947	2
ICAM	0.721402	2		ICAM	3.52848	2
ICAM	0.89475	2		ICAM	4.88482	2
ICAM	0.0892782	2		ICAM	2.19807	2
ICAM	0.658253	2		ICAM	2.82672	2
ICAM	0.86978	2		ICAM	5.2962	2
ICAM	0.880827	2		ICAM	5.49743	2
ICAM	0.928114	2		ICAM	9.00887	2
ICAM	0.690802	2		ICAM	6.14542	2
ICAM	0.804089	2		ICAM	6.06975	2
ICAM	0.935874	2		ICAM	8.90709	2
ICAM	0.478302	2		ICAM	6.68692	2
ICAM	0.887606	2		ICAM	8.56091	2
ICAM	0.966825	2		ICAM	4.63323	2
ICAM	0.493905	2		ICAM	3.02647	2
ICAM	0.97325	2		ICAM	16.4477	2
ICAM	0.97118	2		ICAM	9.39476	2
ICAM	0.880047	2		ICAM	2.55012	2
ICAM	0.985855	2		ICAM	7.3037	2
ICAM	1	2		ICAM	2.49877	2
ICAM	0.99552	2		ICAM	0.757096	2
ICAM	1	2		ICAM	0.209845	2
ICAM	0.0707302	2		ICAM	0.703043	2
ICAM	0.00981033	2		ICAM	0.820811	2
ICAM	0.136369	2		ICAM	0.87184	2
ICAM	0.0281262	2		ICAM	0.397304	2
ICAM	0.581055	2		ICAM	5.27791	2
ICAM	0.0848154	2		ICAM	0.663408	2
ICAM	0.0607638	2		ICAM	0.518693	2
ICAM	0.146726	2		ICAM	0.60778	2
ICAM	0.0496275	2		ICAM	0.752519	2
ICAM	0.132116	2		ICAM	0.5466	2
ICAM	0.114437	2		ICAM	0.470168	2
ICAM	0.96782	2		ICAM	5.61939	2
ICAM	0.0846683	2		ICAM	0.547944	2
ICAM	0.012563	2		ICAM	0.804512	2
ICAM	0.091689	2		ICAM	0.756628	2
ICAM	0.0596033	2		ICAM	0.737864	2
ICAM	0.430378	2		ICAM	0.684377	2
ICAM	0.205633	2		ICAM	0.958681	2
ICAM	0.633442	2		ICAM	1.56452	2
ICAM	0.043094	2		ICAM	0.745764	2
ICAM	0.572315	2		ICAM	1.63846	2
ICAM	0.177193	2		ICAM	3.87154	2
ICAM	0.908444	2		ICAM	3.99037	2
ICAM	0.748044	2		ICAM	5.32406	2
ICAM	0.0646533	2		ICAM	0.684841	2
ICAM	0.741911	2		ICAM	1.76117	2
ICAM	0.0773765	2		ICAM	0.898794	2
ICAM	0.918469	2		ICAM	9.62029	2
ICAM	0.333819	2		ICAM	4.72419	2
ICAM	0.546261	2		ICAM	2.01358	2
ICAM	0.786663	2		ICAM	3.7354	2
ICAM	0.0891515	2		ICAM	0.900815	2
ICAM	0.0541895	2		ICAM	0.709949	2
ICAM	0.0384578	2		ICAM	0.700458	2
ICAM	0.044059	2		ICAM	0.660409	2
ICAM	0.0791422	2		ICAM	0.800478	2
ICAM	0.128467	2		ICAM	1.21993	2
ICAM	0.905851	2		ICAM	3.79192	2
ICAM	0.979682	2		ICAM	6.23592	2
ICAM	0.965836	2		ICAM	5.02908	2
ICAM	0.0316406	2		ICAM	0.662972	2
ICAM	0.932329	2		ICAM	5.80607	2
ICAM	0.382378	2		ICAM	1.6516	2
ICAM	0.0538582	2		ICAM	0.676586	2
ICAM	0.154873	2		ICAM	1.16571	2
ICAM	0.593167	2		ICAM	1.41351	2
ICAM	0.429566	2		ICAM	0.866848	2
ICAM	0.373671	2		ICAM	1.11691	2
ICAM	0.29191	2		ICAM	1.06901	2
ICAM	0.0171775	2		ICAM	0.656684	2
ICAM	0.645607	2		ICAM	4.22299	2
ICAM	0.297491	2		ICAM	1.20251	2
ICAM	0.0577949	2		ICAM	0.792611	2
ICAM	0.0707157	2		ICAM	0.645327	2
ICAM	0.543436	2		ICAM	1.5126	2
ICAM	0.722265	2		ICAM	4.85865	2
ICAM	0.126673	2		ICAM	0.505596	2
ICAM	0.713765	2		ICAM	2.18549	2
ICAM	0.871468	2		ICAM	7.54888	2
ICAM	0.0199388	2		ICAM	0.735989	2
ICAM	0.948329	2		ICAM	4.13226	2
ICAM	0.0659024	2		ICAM	0.855641	2
ICAM	0.837516	2		ICAM	8.04689	2
ICAM	0.821312	2		ICAM	6.11363	2
ICAM	0.852587	2		ICAM	6.47406	2
ICAM	0.657658	2		ICAM	6.35032	2
ICAM	0.0851129	2		ICAM	0.735616	2
ICAM	0.0779941	2		ICAM	0.995976	2
ICAM	0.140076	2		ICAM	1.64152	2
ICAM	0.917169	2		ICAM	10.7657	2
ICAM	0.929952	2		ICAM	5.85494	2
ICAM	0.894902	2		ICAM	7.25851	2
ICAM	0.729892	2		ICAM	5.79103	2
ICAM	0.967825	2		ICAM	4.14201	2
ICAM	0.819354	2		ICAM	5.76196	2
ICAM	0.579815	2		ICAM	6.94511	2
ICAM	0.140241	2		ICAM	1.30222	2
ICAM	0.489668	2		ICAM	5.91633	2
ICAM	0.914613	2		ICAM	6.13945	2
ICAM	0.0572975	2		ICAM	3.91272	2
ICAM	0.958936	2		ICAM	7.12014	2
ICAM	0.0415766	2		ICAM	2.3689	2
ICAM	0.931684	2		ICAM	4.84561	2
ICAM	0.187074	2		ICAM	0.927608	2
ICAM	0.868233	2		ICAM	6.85085	2
ICAM	0.247282	2		ICAM	6.33352	2
ICAM	0.909805	2		ICAM	5.60431	2
ICAM	0.0129235	2		ICAM	1.09783	2
ICAM	0.722173	2		ICAM	4.95043	2
ICAM	0.124958	2		ICAM	1.58122	2
ICAM	0.353267	2		ICAM	1.04569	2
ICAM	0.940263	2		ICAM	5.78205	2
ICAM	0.878775	2		ICAM	5.25095	2
ICAM	0.880075	2		ICAM	6.61201	2
ICAM	0.244341	2		ICAM	0.970094	2
ICAM	0.879048	2		ICAM	9.595	2
ICAM	0.927889	2		ICAM	3.9509	2
ICAM	0.0329975	2		ICAM	0.727077	2
ICAM	0.6185	2		ICAM	8.18808	2
ICAM	0.773989	2		ICAM	6.1423	2
ICAM	0.944148	2		ICAM	5.10405	2
ICAM	0.585495	2		ICAM	4.28624	2
ICAM	0.711849	2		ICAM	4.75727	2
ICAM	0.384661	2		ICAM	3.61617	2
ICAM	0.806502	2		ICAM	2.7054	2
ICAM	0.12353	2		ICAM	0.647204	2
ICAM	0.624769	2		ICAM	3.98998	2
ICAM	0.972141	2		ICAM	9.00563	2
ICAM	0.67151	2		ICAM	3.20438	2
ICAM	0.988721	2		ICAM	9.11652	2
ICAM	0.950282	2		ICAM	6.7168	2
ICAM	0.0256992	2		ICAM	0.689887	2
ICAM	0.133215	2		ICAM	0.42284	2
ICAM	0.5523	2		ICAM	1.31299	2
ICAM	0.972438	2		ICAM	5.42439	2
ICAM	0.373531	2		ICAM	2.49896	2
ICAM	0.921386	2		ICAM	7.02457	2
ICAM	0.0552768	2		ICAM	0.876453	2
ICAM	0.515033	2		ICAM	1.14279	2
ICAM	0.275436	2		ICAM	0.393522	2
ICAM	1	2		ICAM	4.70749	2
ICAM	0.98537	2		ICAM	2.19302	2
ICAM	0.878895	2		ICAM	9.48434	2
ICAM	0.316792	2		ICAM	3.36292	2
ICAM	1	2		ICAM	0.819257	2
ICAM	0.791139	2		ICAM	4.19961	2
ICAM	0.175053	2		ICAM	1.16107	2
ICAM	0.50707	2		ICAM	5.7131	2
ICAM	0.0789189	2		ICAM	0.685003	2
ICAM	0.54321	2		ICAM	2.37673	2
ICAM	0.240231	2		ICAM	1.12982	2
ICAM	0.945982	2		ICAM	7.04736	2
ICAM	0.869289	2		ICAM	10.2155	2
ICAM	0.699134	2		ICAM	4.74513	2
ICAM	0.950083	2		ICAM	11.6485	2
ICAM	0.908926	2		ICAM	6.50306	2
ICAM	0.801418	2		ICAM	5.55119	2
ICAM	0.549399	2		ICAM	0.982951	2
ICAM	0.115398	2		ICAM	2.73627	2
ICAM	0.980228	2		ICAM	3.83765	2
ICAM	0.268221	2		ICAM	0.811022	2
ICAM	0.970001	2		ICAM	4.69293	2
ICAM	0.0347726	2		ICAM	4.71507	2
ICAM	0.946393	2		ICAM	10.4142	2
ICAM	0.903345	2		ICAM	4.66841	2
ICAM	0.885167	2		ICAM	4.20022	2
ICAM	0.296197	2		ICAM	3.1426	2
ICAM	0.405817	2		ICAM	3.29236	2
ICAM	0.196826	2		ICAM	10.7018	2
ICAM	0.62223	2		ICAM	1.44305	2
ICAM	0.979986	2		ICAM	1.37392	2
ICAM	1	2		ICAM	8.85757	2
ICAM	1	2		ICAM	5.1208	2
ICAM	0.425722	3		ICAM	1.19649	3
ICAM	0.979299	3		ICAM	6.36361	3
ICAM	0.783419	3		ICAM	8.37629	3
ICAM	0.502181	3		ICAM	3.43891	3
ICAM	0.151888	3		ICAM	8.01589	3
ICAM	0.838925	3		ICAM	5.32572	3
ICAM	0.267658	3		ICAM	0.769537	3
ICAM	0.875074	3		ICAM	8.71019	3
ICAM	0.696147	3		ICAM	9.52854	3
ICAM	0.575454	3		ICAM	2.30975	3
ICAM	0.820661	3		ICAM	8.60854	3
ICAM	0.856741	3		ICAM	8.86431	3
ICAM	0.676049	3		ICAM	6.99776	3
ICAM	0.640246	3		ICAM	3.03749	3
ICAM	0.330123	3		ICAM	3.30117	3
ICAM	0.883167	3		ICAM	8.14307	3
ICAM	0.518623	3		ICAM	5.11551	3
ICAM	0.882771	3		ICAM	7.08493	3
ICAM	0.919434	3		ICAM	7.62453	3
ICAM	0.946448	3		ICAM	6.56923	3
ICAM	0.00449693	3		ICAM	0.804997	3
ICAM	0.016032	3		ICAM	1.55458	3
ICAM	0.972427	3		ICAM	5.88436	3
ICAM	0.943741	3		ICAM	6.00036	3
ICAM	0.113578	3		ICAM	1.14391	3
ICAM	0.805434	3		ICAM	3.29626	3
ICAM	0.298762	3		ICAM	1.34282	3
ICAM	0.662233	3		ICAM	5.40532	3
ICAM	0.980321	3		ICAM	7.50606	3
ICAM	0.426982	3		ICAM	10.3202	3
ICAM	0.97999	3		ICAM	8.53318	3
ICAM	1	3		ICAM	9.33819	3
ICAM	0.0163914	3		ICAM	2.40637	3
ICAM	0.513168	3		ICAM	8.54582	3
ICAM	0.0619167	3		ICAM	1.10999	3
ICAM	0.699973	3		ICAM	3.44571	3
ICAM	0.496557	3		ICAM	3.16032	3
ICAM	0.126341	3		ICAM	8.53949	3
ICAM	0.414239	3		ICAM	6.98974	3
ICAM	0.631762	3		ICAM	6.29371	3
ICAM	0.879263	3		ICAM	16.3512	3
ICAM	0.797597	3		ICAM	7.59657	3
ICAM	0.730774	3		ICAM	9.4152	3
ICAM	0.280567	3		ICAM	6.27148	3
ICAM	0.0510653	3		ICAM	2.12249	3
ICAM	0.443901	3		ICAM	2.86456	3
ICAM	0.797705	3		ICAM	3.51771	3
ICAM	0.940994	3		ICAM	12.9949	3
ICAM	0.807779	3		ICAM	3.31096	3
ICAM	0.764572	3		ICAM	6.99283	3
ICAM	0.954937	3		ICAM	9.17841	3
ICAM	0.923063	3		ICAM	2.46027	3
ICAM	0.00988366	3		ICAM	1.05098	3
ICAM	0.273276	3		ICAM	1.10004	3
ICAM	0.814539	3		ICAM	5.63119	3
ICAM	0.819085	3		ICAM	2.31082	3
ICAM	0.80943	3		ICAM	4.12593	3
ICAM	0.57879	3		ICAM	3.07126	3
ICAM	0.0561101	3		ICAM	0.716303	3
ICAM	0.229966	3		ICAM	5.71201	3
ICAM	0.481252	3		ICAM	5.49832	3
ICAM	0.13959	3		ICAM	1.33018	3
ICAM	0.902304	3		ICAM	5.3739	3
ICAM	0.494063	3		ICAM	8.25302	3
ICAM	0.201392	3		ICAM	6.51135	3
ICAM	0.55962	3		ICAM	3.67382	3
ICAM	0.017619	3		ICAM	0.631147	3
ICAM	0.097752	3		ICAM	0.664539	3
ICAM	0.689248	3		ICAM	6.16855	3
ICAM	0.234229	3		ICAM	3.79939	3
ICAM	0.282403	3		ICAM	7.7112	3
ICAM	0.255639	3		ICAM	3.11492	3
ICAM	0.895419	3		ICAM	5.86313	3
ICAM	0.590672	3		ICAM	2.57641	3
ICAM	0.0304409	3		ICAM	1.03955	3
ICAM	0.508682	3		ICAM	7.01717	3
ICAM	0.0293048	3		ICAM	1.40143	3
ICAM	0.732325	3		ICAM	4.94917	3
ICAM	0.723478	3		ICAM	7.34897	3
ICAM	0.444507	3		ICAM	5.15055	3
ICAM	0.671018	3		ICAM	3.93598	3
ICAM	0.44915	3		ICAM	1.84791	3
ICAM	0.650387	3		ICAM	8.13229	3
ICAM	0.235919	3		ICAM	1.44595	3
ICAM	0.681269	3		ICAM	3.08628	3
ICAM	0.215208	3		ICAM	2.85217	3
ICAM	0.118202	3		ICAM	0.502467	3
ICAM	0.901557	3		ICAM	11.199	3
ICAM	0.533108	3		ICAM	5.79467	3
ICAM	0.773854	3		ICAM	7.59872	3
ICAM	0.378586	3		ICAM	2.49731	3
ICAM	0.830658	3		ICAM	6.067	3
ICAM	0.515258	3		ICAM	4.45104	3
ICAM	0.59705	3		ICAM	5.8636	3
ICAM	0.68472	3		ICAM	5.07864	3
ICAM	0.773171	3		ICAM	9.95082	3
ICAM	0.6074	3		ICAM	9.0463	3
ICAM	0.401351	3		ICAM	5.7494	3
ICAM	0.700739	3		ICAM	1.36059	3
ICAM	0.788477	3		ICAM	6.9393	3
ICAM	0.094726	3		ICAM	0.866831	3
ICAM	0.727737	3		ICAM	7.65616	3
ICAM	0.120307	3		ICAM	0.974863	3
ICAM	0.94603	3		ICAM	9.30258	3
ICAM	0.109511	3		ICAM	4.56422	3
ICAM	0.400881	3		ICAM	3.48139	3
ICAM	0.84681	3		ICAM	5.36539	3
ICAM	0.322957	3		ICAM	1.27044	3
ICAM	0.375042	3		ICAM	3.05154	3
ICAM	0.0264501	3		ICAM	0.834039	3
ICAM	0.279653	3		ICAM	1.13411	3
ICAM	0.979616	3		ICAM	10.8882	3
ICAM	0.652849	3		ICAM	4.82837	3
ICAM	0.438793	3		ICAM	4.95483	3
ICAM	0.327197	3		ICAM	10.6536	3
ICAM	0.960594	3		ICAM	8.42109	3
ICAM	0.0931504	3		ICAM	0.816136	3
ICAM	0.855683	3		ICAM	8.29253	3
ICAM	0.272366	3		ICAM	3.79109	3
ICAM	0.984036	3		ICAM	5.58529	3
ICAM	0.968558	3		ICAM	16.1693	3
ICAM	0.981373	3		ICAM	10.15	3
ICAM	0.677597	3		ICAM	7.26832	3
ICAM	0.621971	3		ICAM	5.41653	3
ICAM	0.891716	3		ICAM	8.8494	3
ICAM	0.83532	3		ICAM	6.36757	3
ICAM	0.997975	3		ICAM	10.2859	3
ICAM	0.875636	3		ICAM	9.20738	3
ICAM	0.0687956	3		ICAM	1.15489	3
ICAM	0.694303	3		ICAM	5.19438	3
ICAM	0.137825	3		ICAM	1.03621	3
ICAM	0.141546	3		ICAM	0.576655	3
ICAM	0.32866	3		ICAM	2.16987	3
ICAM	0.955517	3		ICAM	6.38872	3
ICAM	0.776858	3		ICAM	6.04737	3
ICAM	0.682721	3		ICAM	7.89703	3
ICAM	0.593833	3		ICAM	5.32601	3
ICAM	0.398308	3		ICAM	4.80487	3
ICAM	1	3		ICAM	7.06383	3
ICAM	0.885137	3		ICAM	7.49792	3
ICAM	0.926421	3		ICAM	3.37689	3
ICAM	0.971138	3		ICAM	9.98929	3
ICAM	0.763175	3		ICAM	7.09757	3
ICAM	0.937012	3		ICAM	6.71757	3
ICAM	0.102475	3		ICAM	0.742698	3
ICAM	0.769734	3		ICAM	4.80279	3
ICAM	0.882349	3		ICAM	9.45576	3
ICAM	0.755307	3		ICAM	5.67965	3
ICAM	0.847751	3		ICAM	7.48491	3
ICAM	0.902832	3		ICAM	7.87428	3
ICAM	0.763634	3		ICAM	6.16306	3
ICAM	0.928199	3		ICAM	8.72423	3
ICAM	0.102236	3		ICAM	0.880938	3
ICAM	0.294092	3		ICAM	1.7784	3
ICAM	0.454792	3		ICAM	4.28585	3
ICAM	0.964194	3		ICAM	7.54404	3
ICAM	0.672963	3		ICAM	2.44248	3
ICAM	0.30533	3		ICAM	1.41227	3
ICAM	0.978676	3		ICAM	10.9549	3
ICAM	0.702874	3		ICAM	3.26766	3
ICAM	0.933137	3		ICAM	6.70555	3
ICAM	0.838135	3		ICAM	5.26956	3
ICAM	0.638787	3		ICAM	9.63539	3
ICAM	0.237916	3		ICAM	2.66733	3
ICAM	0.586616	3		ICAM	4.27374	3
ICAM	0.049372	3		ICAM	1.05931	3
ICAM	0.586974	3		ICAM	8.09599	3
ICAM	0.983201	3		ICAM	8.99068	3
ICAM	0.105183	3		ICAM	0.953599	3
ICAM	0.710037	3		ICAM	6.4793	3
ICAM	0.938388	3		ICAM	14.8219	3
ICAM	0.831305	3		ICAM	10.868	3
ICAM	0.55403	3		ICAM	2.94974	3
ICAM	0.962372	3		ICAM	3.99101	3
ICAM	0.114291	3		ICAM	0.703903	3
ICAM	0.677635	3		ICAM	4.32285	3
ICAM	0.561195	3		ICAM	7.97536	3
ICAM	0.684417	3		ICAM	7.0699	3
ICAM	0.255941	3		ICAM	3.49387	3
ICAM	0.910807	3		ICAM	7.65016	3
ICAM	0.415182	3		ICAM	2.34821	3
ICAM	0.324192	3		ICAM	5.20785	3
ICAM	0.977802	3		ICAM	14.543	3
ICAM	0.673954	3		ICAM	3.52825	3
ICAM	0.272145	3		ICAM	1.44818	3
ICAM	0.690345	3		ICAM	5.52291	3
ICAM	0.419249	3		ICAM	8.28055	3
ICAM	0.634041	3		ICAM	9.81868	3
ICAM	0.418999	3		ICAM	7.15517	3
ICAM	0.402466	3		ICAM	8.3731	3
ICAM	0.922546	3		ICAM	11.1346	3
ICAM	0.486152	3		ICAM	5.41575	3
ICAM	0.972313	3		ICAM	14.1113	3
ICAM	0.392634	3		ICAM	9.98056	3
ICAM	0.134451	3		ICAM	1.5293	3
ICAM	0.967277	3		ICAM	16.5028	3
ICAM	0.954651	3		ICAM	11.7385	3
ICAM	0.529224	3		ICAM	5.3879	3
ICAM	0.786647	3		ICAM	6.06765	3
ICAM	0.847454	3		ICAM	10.3899	3
ICAM	0.743453	3		ICAM	4.61308	3
ICAM	0.19332	3		ICAM	1.79299	3
ICAM	0.4377	3		ICAM	11.0273	3
ICAM	0.122641	3		ICAM	5.47994	3
ICAM	0.910694	3		ICAM	5.50222	3
ICAM	0.972794	3		ICAM	9.388	3
ICAM	0.942135	3		ICAM	10.3224	3
ICAM	0.393191	3		ICAM	8.32333	3
ICAM	0.954914	3		ICAM	6.96207	3
ICAM	0.959433	3		ICAM	7.26856	3
ICAM	0.933867	3		ICAM	4.4613	3
ICAM	0.888377	3		ICAM	7.60315	3
ICAM	0.641933	3		ICAM	7.11498	3
ICAM	0.268467	3		ICAM	1.38419	3
ICAM	0.402505	3		ICAM	2.15686	3
ICAM	0.648455	3		ICAM	11.0251	3
ICAM	0.773758	3		ICAM	6.27747	3
ICAM	0.68912	3		ICAM	3.73388	3
ICAM	0.802478	3		ICAM	3.29416	3
ICAM	0.315051	3		ICAM	6.11965	3
ICAM	0.0915473	3		ICAM	4.59288	3
ICAM	0.955887	3		ICAM	4.3432	3
ICAM	0.490788	3		ICAM	4.41605	3
ICAM	0.238804	3		ICAM	3.13234	3
ICAM	0.729646	3		ICAM	8.52353	3
ICAM	0.623014	3		ICAM	2.77622	3
ICAM	1	3		ICAM	0.791535	3
ICAM	0.980237	3		ICAM	7.73224	3
ICAM	0.885071	3		ICAM	8.18327	3
ICAM	0.94905	3		ICAM	4.87298	3
ICAM	1	3		ICAM	2.54137	3
ICAM	0.97598	3		ICAM	8.29875	3
ICAM	0.78557	3		ICAM	5.47374	3
ICAM	0.875121	3		ICAM	8.10339	3
ICAM	0.889828	3		ICAM	6.9069	3
ICAM	0.89288	3		ICAM	4.89916	3
ICAM	0.946823	3		ICAM	12.721	3
ICAM	0.874803	3		ICAM	7.90129	3
ICAM	0.989285	3		ICAM	8.01453	3
ICAM	0.909591	3		ICAM	4.80016	3
ICAM	0.477547	3		ICAM	1.85643	3
ICAM	0.327266	3		ICAM	1.93701	3
ICAM	0.938621	3		ICAM	4.16247	3
ICAM	0.97504	3		ICAM	14.6298	3
ICAM	0.534633	3		ICAM	5.61965	3
ICAM	0.968665	3		ICAM	13.4311	3
ICAM	0.977816	3		ICAM	7.75961	3
ICAM	0.962063	3		ICAM	12.6353	3
ICAM	0.929607	3		ICAM	8.42802	3
ICAM	0.998703	3		ICAM	3.8722	3
ICAM	0.992679	3		ICAM	8.40526	3
ICAM	0.75239	3		ICAM	1.8967	3
ICAM	0.603712	3		ICAM	6.86178	3
ICAM	0.978225	3		ICAM	8.85471	3
ICAM	0.184567	3		ICAM	6.27671	3
ICAM	0.994629	3		ICAM	5.77187	3
ICAM	0.837633	3		ICAM	8.44137	3
ICAM	1	3		ICAM	9.42809	3
ICAM	0.996272	3		ICAM	13.0453	3
ICAM	0.986692	3		ICAM	10.7878	3
ICAM	0.997454	3		ICAM	13.4512	3
ICAM	0.438974	3		ICAM	9.11452	3
ICAM	0.967575	3		ICAM	9.75576	3
ICAM	1	3		ICAM	3.61725	3
ICAM	1	3		ICAM	5.11493	3
ICAM	1	3		ICAM	4.72426	3
ICAM	1	3		ICAM	10.3503	3
VCAM	0.0760997	1		VCAM	0.668524	1
VCAM	0.0201931	1		VCAM	0.603399	1
VCAM	0.114842	1		VCAM	1.57728	1
VCAM	0.144821	1		VCAM	0.778954	1
VCAM	0.0216875	1		VCAM	0.711403	1
VCAM	0.531349	1		VCAM	2.13771	1
VCAM	0.300955	1		VCAM	1.04301	1
VCAM	0.331076	1		VCAM	2.13301	1
VCAM	0.120596	1		VCAM	0.579549	1
VCAM	0.0902695	1		VCAM	0.846064	1
VCAM	0.280239	1		VCAM	0.818515	1
VCAM	0.88031	1		VCAM	2.7101	1
VCAM	0.222583	1		VCAM	1.39841	1
VCAM	0.16125	1		VCAM	0.853253	1
VCAM	0.0999978	1		VCAM	0.490336	1
VCAM	0.675304	1		VCAM	3.05855	1
VCAM	0.188996	1		VCAM	1.38181	1
VCAM	0.266669	1		VCAM	1.33886	1
VCAM	0.127358	1		VCAM	0.743903	1
VCAM	0.579548	1		VCAM	0.807971	1
VCAM	0.43227	1		VCAM	0.595477	1
VCAM	0.834491	1		VCAM	2.37241	1
VCAM	0.735063	1		VCAM	1.6603	1
VCAM	0.262105	1		VCAM	1.54665	1
VCAM	0.119142	1		VCAM	1.17447	1
VCAM	0.0694748	1		VCAM	0.765778	1
VCAM	0.0763704	1		VCAM	0.780647	1
VCAM	0.172452	1		VCAM	0.648711	1
VCAM	0.1824	1		VCAM	0.623877	1
VCAM	0.725711	1		VCAM	2.82511	1
VCAM	0.497095	1		VCAM	1.43786	1
VCAM	0.13753	1		VCAM	1.8012	1
VCAM	0.0464807	1		VCAM	0.966255	1
VCAM	0.351671	1		VCAM	0.772387	1
VCAM	0.131923	1		VCAM	2.41065	1
VCAM	0.475343	1		VCAM	0.775594	1
VCAM	0.209606	1		VCAM	0.826395	1
VCAM	0.669484	1		VCAM	2.65433	1
VCAM	0.212293	1		VCAM	0.879455	1
VCAM	0.242257	1		VCAM	0.515992	1
VCAM	0.302655	1		VCAM	0.590323	1
VCAM	0.216163	1		VCAM	0.749138	1
VCAM	0.269944	1		VCAM	1.6498	1
VCAM	0.316143	1		VCAM	1.39475	1
VCAM	0.131628	1		VCAM	0.867771	1
VCAM	0.361031	1		VCAM	0.876959	1
VCAM	0.301595	1		VCAM	1.15442	1
VCAM	0.24754	1		VCAM	0.631738	1
VCAM	0.0596248	1		VCAM	0.554363	1
VCAM	0.151676	1		VCAM	4.74027	1
VCAM	0.462307	1		VCAM	4.00389	1
VCAM	0.474378	1		VCAM	1.86921	1
VCAM	0.767972	1		VCAM	2.88418	1
VCAM	0.43353	1		VCAM	0.753927	1
VCAM	0.256117	1		VCAM	1.30892	1
VCAM	0.899448	1		VCAM	2.42434	1
VCAM	0.472509	1		VCAM	2.21389	1
VCAM	0.416003	1		VCAM	0.718755	1
VCAM	0.0774675	1		VCAM	1.09632	1
VCAM	0.240722	1		VCAM	0.981225	1
VCAM	0.427342	1		VCAM	1.36253	1
VCAM	0.173207	1		VCAM	0.941126	1
VCAM	0.0788327	1		VCAM	0.790169	1
VCAM	0.773251	1		VCAM	2.81051	1
VCAM	0.213914	1		VCAM	1.96134	1
VCAM	0.214502	1		VCAM	0.84149	1
VCAM	0.132022	1		VCAM	0.794902	1
VCAM	0.678249	1		VCAM	2.30816	1
VCAM	0.36485	1		VCAM	0.941911	1
VCAM	0.178061	1		VCAM	0.542233	1
VCAM	0.351803	1		VCAM	1.03824	1
VCAM	0.756226	1		VCAM	3.50967	1
VCAM	0.831019	1		VCAM	4.78573	1
VCAM	0.0564549	1		VCAM	0.606242	1
VCAM	0.0898156	1		VCAM	0.60806	1
VCAM	0.456989	1		VCAM	1.31197	1
VCAM	0.247346	1		VCAM	0.689812	1
VCAM	0.288009	1		VCAM	1.32168	1
VCAM	0.164603	1		VCAM	0.565143	1
VCAM	0.483123	1		VCAM	3.76951	1
VCAM	0.0927022	1		VCAM	0.546161	1
VCAM	0.0712445	1		VCAM	0.819704	1
VCAM	0.188236	1		VCAM	1.55957	1
VCAM	0.0387614	1		VCAM	0.699046	1
VCAM	0.126151	1		VCAM	0.682076	1
VCAM	0.513478	1		VCAM	1.23092	1
VCAM	0.160388	1		VCAM	0.683656	1
VCAM	0.0184203	1		VCAM	4.80823	1
VCAM	0.746795	1		VCAM	2.52945	1
VCAM	0.657863	1		VCAM	1.65284	1
VCAM	0.608119	1		VCAM	2.1285	1
VCAM	0.111713	1		VCAM	0.823545	1
VCAM	0.755102	1		VCAM	2.39781	1
VCAM	0.517761	1		VCAM	2.29017	1
VCAM	0.873785	1		VCAM	3.15957	1
VCAM	0.235779	1		VCAM	1.87913	1
VCAM	0.176802	1		VCAM	1.05164	1
VCAM	0.165888	1		VCAM	1.27742	1
VCAM	0.0395955	1		VCAM	0.746306	1
VCAM	0.151147	1		VCAM	1.10357	1
VCAM	0.852033	1		VCAM	2.78123	1
VCAM	0.415649	1		VCAM	3.40767	1
VCAM	0.775801	1		VCAM	3.13489	1
VCAM	0.40214	1		VCAM	0.781366	1
VCAM	0.695193	1		VCAM	2.02485	1
VCAM	0.273646	1		VCAM	0.837935	1
VCAM	0.448522	1		VCAM	2.18675	1
VCAM	0.202594	1		VCAM	0.762543	1
VCAM	0.409867	1		VCAM	4.7773	1
VCAM	0.255776	1		VCAM	0.99754	1
VCAM	0.106374	1		VCAM	0.892517	1
VCAM	0.186745	1		VCAM	0.742047	1
VCAM	0.350711	1		VCAM	0.714722	1
VCAM	0.0950403	1		VCAM	1.30518	1
VCAM	0.188541	1		VCAM	1.95924	1
VCAM	0.757936	1		VCAM	2.52027	1
VCAM	0.859737	1		VCAM	3.36981	1
VCAM	0.807636	1		VCAM	3.51416	1
VCAM	0.156741	1		VCAM	0.680849	1
VCAM	0.38862	1		VCAM	2.11339	1
VCAM	0.0945782	1		VCAM	0.650929	1
VCAM	0.163973	1		VCAM	0.468747	1
VCAM	0.786592	1		VCAM	3.12402	1
VCAM	0.222831	1		VCAM	0.495487	1
VCAM	0.771022	1		VCAM	4.15218	1
VCAM	0.584429	1		VCAM	3.38638	1
VCAM	0.777093	1		VCAM	3.92648	1
VCAM	0.215367	1		VCAM	0.819085	1
VCAM	0.169406	1		VCAM	0.785148	1
VCAM	0.158603	1		VCAM	0.620453	1
VCAM	0.479661	1		VCAM	2.61705	1
VCAM	0.13882	1		VCAM	1.07779	1
VCAM	0.0249968	1		VCAM	0.489871	1
VCAM	0.125801	1		VCAM	2.96778	1
VCAM	0.140987	1		VCAM	0.885691	1
VCAM	0.919914	1		VCAM	4.26595	1
VCAM	0.120699	1		VCAM	1.10757	1
VCAM	0.524152	1		VCAM	1.58997	1
VCAM	0.450628	1		VCAM	4.6742	1
VCAM	0.112213	1		VCAM	0.936132	1
VCAM	0.583548	1		VCAM	3.7588	1
VCAM	0.816388	1		VCAM	4.8171	1
VCAM	0.91619	1		VCAM	2.84981	1
VCAM	0.160592	1		VCAM	0.656146	1
VCAM	0.209003	1		VCAM	1.51514	1
VCAM	0.712269	1		VCAM	3.21799	1
VCAM	0.108769	1		VCAM	0.850901	1
VCAM	0.879852	1		VCAM	3.62699	1
VCAM	0.826177	1		VCAM	2.69682	1
VCAM	0.153761	1		VCAM	0.767543	1
VCAM	0.868701	1		VCAM	3.29697	1
VCAM	0.853272	1		VCAM	3.75694	1
VCAM	0.170415	1		VCAM	0.915607	1
VCAM	0.440187	1		VCAM	3.83323	1
VCAM	0.158553	1		VCAM	2.59011	1
VCAM	0.690822	1		VCAM	3.27553	1
VCAM	0.696368	1		VCAM	3.83381	1
VCAM	0.168114	1		VCAM	3.54397	1
VCAM	0.0997179	1		VCAM	0.658104	1
VCAM	0.0886229	1		VCAM	0.965591	1
VCAM	0.946727	1		VCAM	3.5333	1
VCAM	0.852559	1		VCAM	2.61622	1
VCAM	0.37997	1		VCAM	0.748152	1
VCAM	0.553282	1		VCAM	3.93635	1
VCAM	0.196767	1		VCAM	0.942747	1
VCAM	0.937337	1		VCAM	3.87948	1
VCAM	0.296437	1		VCAM	1.83972	1
VCAM	0.884721	1		VCAM	3.84848	1
VCAM	0.663577	1		VCAM	2.96017	1
VCAM	0.880114	1		VCAM	4.36397	1
VCAM	0.277993	1		VCAM	5.93833	1
VCAM	0.627231	1		VCAM	2.59827	1
VCAM	0.915988	1		VCAM	3.5642	1
VCAM	0.434678	1		VCAM	2.63386	1
VCAM	0.885546	1		VCAM	3.17531	1
VCAM	0.0468371	1		VCAM	1.17842	1
VCAM	0.848167	1		VCAM	3.21036	1
VCAM	0.184234	1		VCAM	3.27675	1
VCAM	0.0971581	1		VCAM	0.672481	1
VCAM	0.941403	1		VCAM	4.06009	1
VCAM	0.880273	1		VCAM	5.31415	1
VCAM	0.175406	1		VCAM	0.745399	1
VCAM	0.371062	1		VCAM	4.31429	1
VCAM	0.0719462	1		VCAM	1.0304	1
VCAM	0.80305	1		VCAM	4.37729	1
VCAM	0.711027	1		VCAM	1.02938	1
VCAM	0.163861	1		VCAM	1.11612	1
VCAM	0.347501	1		VCAM	2.67471	1
VCAM	0.832188	1		VCAM	4.44956	1
VCAM	0.959163	1		VCAM	8.36295	1
VCAM	0.872222	1		VCAM	5.12388	1
VCAM	0.0725928	1		VCAM	0.942285	1
VCAM	0.640712	1		VCAM	2.7426	1
VCAM	0.610004	1		VCAM	8.81861	1
VCAM	0.877512	1		VCAM	4.29923	1
VCAM	0.807314	1		VCAM	5.33049	1
VCAM	0.638415	1		VCAM	2.96419	1
VCAM	0.0817569	1		VCAM	0.719488	1
VCAM	0.0292778	1		VCAM	1.2009	1
VCAM	0.00600456	1		VCAM	0.665908	1
VCAM	0.127015	1		VCAM	0.843939	1
VCAM	0.976745	1		VCAM	4.42815	1
VCAM	0.0141418	1		VCAM	1.0697	1
VCAM	0.354063	1		VCAM	1.51134	1
VCAM	0.973456	1		VCAM	6.50509	1
VCAM	0.57527	1		VCAM	1.9913	1
VCAM	0.0244329	1		VCAM	0.912897	1
VCAM	0.990622	1		VCAM	8.89801	1
VCAM	0.434418	1		VCAM	5.1202	1
VCAM	0.689611	1		VCAM	4.96805	1
VCAM	0.593714	1		VCAM	6.88649	1
VCAM	0.755164	1		VCAM	4.96175	1
VCAM	0.767758	1		VCAM	7.83011	1
VCAM	0.893876	1		VCAM	4.11338	1
VCAM	0.455486	1		VCAM	1.51151	1
VCAM	0.913021	1		VCAM	7.85987	1
VCAM	0.120365	1		VCAM	2.16001	1
VCAM	0.79131	1		VCAM	0.833431	1
VCAM	0.741703	1		VCAM	3.7293	1
VCAM	0.572682	1		VCAM	7.18129	1
VCAM	0.696435	1		VCAM	4.54268	1
VCAM	0.285629	1		VCAM	2.76438	1
VCAM	0.263914	1		VCAM	3.67525	1
VCAM	0.871081	1		VCAM	2.97833	1
VCAM	0.33556	1		VCAM	1.45336	1
VCAM	0.980695	1		VCAM	6.74291	1
VCAM	0.991706	1		VCAM	7.2065	1
VCAM	1	1		VCAM	1.24738	1
VCAM	0.9943	1		VCAM	3.2472	1
VCAM	1	1		VCAM	2.01659	1
VCAM	0.793978	1		VCAM	4.25874	1
VCAM	0.982449	1		VCAM	8.51404	1
VCAM	1	1		VCAM	4.81102	1
VCAM	0.949131	1		VCAM	4.03348	1
VCAM	0.882284	1		VCAM	3.46769	1
VCAM	0.771341	1		VCAM	7.38049	1
VCAM	0.813459	1		VCAM	13.4664	1
VCAM	0.50053	1		VCAM	2.81505	1
VCAM	0.751609	1		VCAM	3.64359	1
VCAM	0.963962	1		VCAM	4.3554	1
VCAM	0.995318	1		VCAM	5.17941	1
VCAM	0.946881	1		VCAM	6.27524	1
VCAM	0.498773	1		VCAM	2.00376	1
VCAM	0.0809602	1		VCAM	5.37662	1
VCAM	0.834347	1		VCAM	2.57314	1
VCAM	0.168729	1		VCAM	1.92366	1
VCAM	0.986434	1		VCAM	9.58046	1
VCAM	0.922687	1		VCAM	3.54623	1
VCAM	0.736048	1		VCAM	3.69906	1
VCAM	0.999994	1		VCAM	4.98447	1
VCAM	1	1		VCAM	1.1482	1
VCAM	1	1		VCAM	2.92299	1
VCAM	1	1		VCAM	1.26051	1
VCAM	1	1		VCAM	1.27818	1
VCAM	0.254203	1		VCAM	0.624696	1
VCAM	0.291488	1		VCAM	1.01023	1
VCAM	0.389258	1		VCAM	0.590277	1
VCAM	0.153359	1		VCAM	0.555868	1
VCAM	0.0108234	1		VCAM	0.432211	1
VCAM	0.116589	1		VCAM	0.606065	1
VCAM	0.365894	1		VCAM	0.943738	1
VCAM	0.248937	1		VCAM	0.686663	1
VCAM	0.900803	1		VCAM	4.38837	1
VCAM	0.0585803	1		VCAM	0.685052	1
VCAM	0.618799	1		VCAM	0.982502	1
VCAM	0.447507	1		VCAM	1.14988	1
VCAM	0.101871	1		VCAM	0.551246	1
VCAM	0.325638	1		VCAM	1.4424	1
VCAM	0.123522	1		VCAM	0.448721	1
VCAM	0.0303272	1		VCAM	0.649424	1
VCAM	0.398035	1		VCAM	0.511012	1
VCAM	0.0225063	1		VCAM	0.892979	1
VCAM	0.956977	1		VCAM	2.70418	1
VCAM	0.0657378	1		VCAM	0.774121	1
VCAM	0.0871613	1		VCAM	0.55136	1
VCAM	0.0859143	1		VCAM	0.719605	1
VCAM	0.213084	1		VCAM	2.09964	1
VCAM	0.102523	1		VCAM	0.630365	1
VCAM	0.19015	1		VCAM	0.5023	1
VCAM	0.188104	1		VCAM	0.576832	1
VCAM	0.0558362	1		VCAM	0.635535	1
VCAM	0.331884	1		VCAM	1.25923	1
VCAM	0.283368	1		VCAM	0.630235	1
VCAM	0.361033	1		VCAM	0.806161	1
VCAM	0.277906	1		VCAM	0.634438	1
VCAM	0.112501	1		VCAM	0.63261	1
VCAM	0.179221	1		VCAM	0.886028	1
VCAM	0.0392389	1		VCAM	0.538134	1
VCAM	0.223159	1		VCAM	0.712464	1
VCAM	0.894059	1		VCAM	3.25743	1
VCAM	0.0907679	1		VCAM	0.86793	1
VCAM	0.0756456	1		VCAM	0.649506	1
VCAM	0.30459	1		VCAM	3.30463	1
VCAM	0.454704	1		VCAM	4.52447	1
VCAM	0.191806	1		VCAM	2.81943	1
VCAM	0.18513	1		VCAM	1.37529	1
VCAM	0.148523	1		VCAM	0.77003	1
VCAM	0.154134	1		VCAM	0.68812	1
VCAM	0.170881	1		VCAM	0.567622	1
VCAM	0.125293	1		VCAM	0.747623	1
VCAM	0.0574981	1		VCAM	0.598279	1
VCAM	0.730748	1		VCAM	4.43185	1
VCAM	0.638421	1		VCAM	4.28781	1
VCAM	0.788028	1		VCAM	2.51655	1
VCAM	0.105889	1		VCAM	0.54113	1
VCAM	0.0992619	1		VCAM	0.943774	1
VCAM	0.0847641	1		VCAM	0.850481	1
VCAM	0.404335	1		VCAM	0.678998	1
VCAM	0.605677	1		VCAM	0.746258	1
VCAM	0.122	1		VCAM	0.937352	1
VCAM	0.392348	1		VCAM	3.25186	1
VCAM	0.48504	1		VCAM	4.3346	1
VCAM	0.233428	1		VCAM	1.61158	1
VCAM	0.212901	1		VCAM	0.744352	1
VCAM	0.059557	1		VCAM	1.98923	1
VCAM	0.112736	1		VCAM	1.53526	1
VCAM	0.143739	1		VCAM	0.58034	1
VCAM	0.133677	1		VCAM	1.14432	1
VCAM	0.515374	1		VCAM	1.2857	1
VCAM	0.440885	1		VCAM	1.47937	1
VCAM	0.386182	1		VCAM	1.34278	1
VCAM	0.195273	1		VCAM	0.519114	1
VCAM	0.824702	1		VCAM	3.00203	1
VCAM	0.137532	1		VCAM	2.18987	1
VCAM	0.198764	1		VCAM	1.06628	1
VCAM	0.900051	1		VCAM	5.1499	1
VCAM	0.133626	1		VCAM	0.88082	1
VCAM	0.270709	1		VCAM	0.70132	1
VCAM	0.0835658	1		VCAM	0.70766	1
VCAM	0.502261	1		VCAM	0.473208	1
VCAM	0.291723	1		VCAM	0.793282	1
VCAM	0.223204	1		VCAM	0.93985	1
VCAM	0.184694	1		VCAM	0.865514	1
VCAM	0.591268	1		VCAM	3.1387	1
VCAM	0.299024	1		VCAM	1.80693	1
VCAM	0.956054	1		VCAM	6.24027	1
VCAM	0.174012	1		VCAM	2.68632	1
VCAM	0.271005	1		VCAM	1.00366	1
VCAM	0.202692	1		VCAM	1.23082	1
VCAM	0.576784	1		VCAM	3.12323	1
VCAM	0.127123	1		VCAM	0.813451	1
VCAM	0.776332	1		VCAM	2.55594	1
VCAM	0.854785	1		VCAM	2.5958	1
VCAM	0.174617	1		VCAM	0.725321	1
VCAM	0.0585559	1		VCAM	0.547983	1
VCAM	0.699356	1		VCAM	1.06451	1
VCAM	0.506666	1		VCAM	4.62579	1
VCAM	0.165824	1		VCAM	0.753387	1
VCAM	0.881578	1		VCAM	3.93066	1
VCAM	0.744618	1		VCAM	4.72819	1
VCAM	0.289545	1		VCAM	0.807513	1
VCAM	0.392686	1		VCAM	1.09817	1
VCAM	0.843168	1		VCAM	2.35068	1
VCAM	0.191598	1		VCAM	0.978995	1
VCAM	0.20667	1		VCAM	1.56998	1
VCAM	0.562682	1		VCAM	3.98297	1
VCAM	0.513422	1		VCAM	3.43784	1
VCAM	0.888024	1		VCAM	4.7285	1
VCAM	0.159811	1		VCAM	3.28604	1
VCAM	0.204172	1		VCAM	0.737419	1
VCAM	0.723606	1		VCAM	4.02822	1
VCAM	0.805627	1		VCAM	3.09632	1
VCAM	0.0635066	1		VCAM	2.10662	1
VCAM	0.625638	1		VCAM	1.85082	1
VCAM	0.263722	1		VCAM	0.901062	1
VCAM	0.139204	1		VCAM	1.19046	1
VCAM	0.104717	1		VCAM	0.913998	1
VCAM	0.33961	1		VCAM	1.63731	1
VCAM	0.364529	1		VCAM	4.12497	1
VCAM	0.564267	1		VCAM	3.01017	1
VCAM	0.107706	1		VCAM	1.12234	1
VCAM	0.3059	1		VCAM	1.09103	1
VCAM	0.465218	1		VCAM	1.74044	1
VCAM	0.74124	1		VCAM	2.04949	1
VCAM	0.0573284	1		VCAM	1.45766	1
VCAM	0.718913	1		VCAM	1.53103	1
VCAM	0.911253	1		VCAM	4.1009	1
VCAM	0.241809	1		VCAM	0.853443	1
VCAM	0.904823	1		VCAM	4.02308	1
VCAM	0.869502	1		VCAM	2.80923	1
VCAM	0.202638	1		VCAM	0.90717	1
VCAM	0.170718	1		VCAM	0.64504	1
VCAM	0.999069	1		VCAM	9.91583	1
VCAM	0.897769	1		VCAM	5.7064	1
VCAM	0.728515	1		VCAM	1.7192	1
VCAM	0.558505	1		VCAM	3.39618	1
VCAM	0.207253	1		VCAM	0.470746	1
VCAM	0.157441	1		VCAM	1.0449	1
VCAM	0.0220545	1		VCAM	0.627437	1
VCAM	0.471493	1		VCAM	0.951913	1
VCAM	0.192275	1		VCAM	0.894153	1
VCAM	0.512373	1		VCAM	1.14316	1
VCAM	0.172534	1		VCAM	0.355464	1
VCAM	0.692457	1		VCAM	3.31036	1
VCAM	0.593084	1		VCAM	4.20227	1
VCAM	0.892061	1		VCAM	4.34353	1
VCAM	0.0570674	1		VCAM	0.424114	1
VCAM	0.10253	1		VCAM	0.812124	1
VCAM	0.532068	1		VCAM	3.68717	1
VCAM	0.133265	1		VCAM	0.664302	1
VCAM	0.22824	1		VCAM	0.623345	1
VCAM	0.814601	1		VCAM	4.51653	1
VCAM	0.968274	1		VCAM	8.59178	1
VCAM	0.335358	1		VCAM	2.81203	1
VCAM	0.477441	1		VCAM	1.93254	1
VCAM	0.033432	1		VCAM	0.861392	1
VCAM	0.295955	1		VCAM	5.39329	1
VCAM	0.886887	1		VCAM	3.53253	1
VCAM	0.281676	1		VCAM	0.71285	1
VCAM	0.94023	1		VCAM	4.01896	1
VCAM	0.474738	1		VCAM	1.47198	1
VCAM	0.727461	1		VCAM	4.0002	1
VCAM	0.858759	1		VCAM	4.9143	1
VCAM	0.935478	1		VCAM	5.7554	1
VCAM	0.891888	1		VCAM	4.14822	1
VCAM	0.379602	1		VCAM	1.78064	1
VCAM	0.20083	1		VCAM	1.07212	1
VCAM	0.987039	1		VCAM	9.4293	1
VCAM	0.0666852	1		VCAM	0.718567	1
VCAM	0.810658	1		VCAM	3.63103	1
VCAM	0.210218	1		VCAM	1.25169	1
VCAM	0.895383	1		VCAM	4.03296	1
VCAM	0.589153	1		VCAM	1.8537	1
VCAM	0.314073	1		VCAM	2.82619	1
VCAM	0.917063	1		VCAM	3.96466	1
VCAM	0.592584	1		VCAM	4.03386	1
VCAM	0.224848	1		VCAM	0.634273	1
VCAM	0.84455	1		VCAM	0.978568	1
VCAM	0.247977	1		VCAM	0.527927	1
VCAM	0.704211	1		VCAM	3.14534	1
VCAM	0.742848	1		VCAM	3.06609	1
VCAM	0.615866	1		VCAM	3.8175	1
VCAM	0.267452	1		VCAM	4.15257	1
VCAM	0.0833594	1		VCAM	1.24536	1
VCAM	0.552418	1		VCAM	2.49197	1
VCAM	0.521102	1		VCAM	2.36587	1
VCAM	0.719935	1		VCAM	2.51469	1
VCAM	0.182132	1		VCAM	0.53096	1
VCAM	0.936727	1		VCAM	3.3698	1
VCAM	0.158098	1		VCAM	4.05989	1
VCAM	0.875122	1		VCAM	3.65203	1
VCAM	0.519982	1		VCAM	3.47129	1
VCAM	0.176246	1		VCAM	0.438973	1
VCAM	0.612189	1		VCAM	2.9003	1
VCAM	0.92955	1		VCAM	6.862	1
VCAM	0.464821	1		VCAM	0.672508	1
VCAM	0.314398	1		VCAM	1.42987	1
VCAM	0.081702	1		VCAM	1.14122	1
VCAM	0.393933	1		VCAM	3.43064	1
VCAM	0.540233	1		VCAM	2.83254	1
VCAM	0.145635	1		VCAM	1.01369	1
VCAM	0.362683	1		VCAM	1.65931	1
VCAM	0.851109	1		VCAM	3.36378	1
VCAM	0.750424	1		VCAM	3.26934	1
VCAM	0.689347	1		VCAM	3.88059	1
VCAM	0.0623477	1		VCAM	1.09081	1
VCAM	0.260327	1		VCAM	1.60474	1
VCAM	0.619053	1		VCAM	3.9233	1
VCAM	0.103342	1		VCAM	1.49014	1
VCAM	0.198155	1		VCAM	0.520013	1
VCAM	0.720264	1		VCAM	2.23521	1
VCAM	0.119517	1		VCAM	0.5855	1
VCAM	0.126171	1		VCAM	1.55733	1
VCAM	0.718468	1		VCAM	1.88335	1
VCAM	0.370379	1		VCAM	3.56247	1
VCAM	0.779833	1		VCAM	4.12753	1
VCAM	0.155761	1		VCAM	1.47231	1
VCAM	0.448758	1		VCAM	2.55719	1
VCAM	0.776569	1		VCAM	3.59216	1
VCAM	0.794312	1		VCAM	0.926165	1
VCAM	0.299707	1		VCAM	5.32852	1
VCAM	0.730802	1		VCAM	2.62475	1
VCAM	0.225006	1		VCAM	2.4893	1
VCAM	0.0505494	1		VCAM	4.89509	1
VCAM	0.791657	1		VCAM	3.30809	1
VCAM	0.416279	1		VCAM	1.13864	1
VCAM	0.309822	1		VCAM	1.47689	1
VCAM	0.125288	1		VCAM	3.66271	1
VCAM	0.598727	1		VCAM	3.38351	1
VCAM	0.188771	1		VCAM	0.950753	1
VCAM	0.481478	1		VCAM	5.67231	1
VCAM	0.540699	1		VCAM	1.75666	1
VCAM	0.577802	1		VCAM	2.28012	1
VCAM	1	1		VCAM	4.82443	1
VCAM	0.0210008	1		VCAM	1.25287	1
VCAM	0.15488	1		VCAM	3.84044	1
VCAM	0.0707068	1		VCAM	0.805975	1
VCAM	0.366431	1		VCAM	3.78755	1
VCAM	0.409587	1		VCAM	2.04112	1
VCAM	0.695549	1		VCAM	3.12234	1
VCAM	0.461018	1		VCAM	1.5831	1
VCAM	0.357973	1		VCAM	6.07939	1
VCAM	0.0684352	1		VCAM	1.25374	1
VCAM	0.503882	1		VCAM	2.40909	1
VCAM	0.68477	1		VCAM	4.31767	1
VCAM	0.309998	1		VCAM	1.3029	1
VCAM	0.158858	1		VCAM	0.549074	1
VCAM	0.545788	1		VCAM	1.02647	1
VCAM	0.796264	1		VCAM	3.32147	1
VCAM	0.764881	1		VCAM	3.27161	1
VCAM	0.678162	1		VCAM	4.31053	1
VCAM	0.378393	1		VCAM	4.10894	1
VCAM	0.838241	1		VCAM	8.76085	1
VCAM	1	1		VCAM	3.91061	1
VCAM	0.748347	1		VCAM	1.50658	1
VCAM	0.665223	1		VCAM	4.30744	1
VCAM	1	1		VCAM	2.31162	1
VCAM	1	1		VCAM	1.13982	1
VCAM	1	1		VCAM	2.66344	1
VCAM	1	1		VCAM	1.04415	1
VCAM	0.0174121	1		VCAM	0.787395	1
VCAM	0.823514	1		VCAM	4.59814	1
VCAM	0.540338	1		VCAM	0.947705	1
VCAM	0.560725	1		VCAM	2.94887	1
VCAM	0.790701	1		VCAM	6.1212	1
VCAM	0.81621	1		VCAM	3.61143	1
VCAM	0.234486	1		VCAM	1.03501	1
VCAM	0.57603	1		VCAM	1.39155	1
VCAM	0.683075	1		VCAM	3.01466	1
VCAM	0.361161	1		VCAM	4.68387	1
VCAM	0.111641	1		VCAM	2.45485	1
VCAM	0.779105	1		VCAM	3.21994	1
VCAM	0.153426	1		VCAM	1.10379	1
VCAM	0.467815	1		VCAM	1.29987	1
VCAM	0.71012	1		VCAM	0.99246	1
VCAM	0.582205	1		VCAM	2.35979	1
VCAM	0.886698	1		VCAM	4.41332	1
VCAM	0.916332	1		VCAM	5.08202	1
VCAM	0.737203	1		VCAM	3.26383	1
VCAM	0.921627	1		VCAM	3.9333	1
VCAM	0.936982	1		VCAM	2.70556	1
VCAM	0.175894	1		VCAM	0.986268	1
VCAM	0.969591	1		VCAM	8.61143	1
VCAM	0.809672	1		VCAM	4.88292	1
VCAM	0.523012	1		VCAM	2.30853	1
VCAM	0.663173	1		VCAM	1.9149	1
VCAM	0.426703	1		VCAM	1.48051	1
VCAM	1	1		VCAM	1.94054	1
VCAM	0.927356	1		VCAM	4.40896	1
VCAM	0.789991	1		VCAM	5.31178	1
VCAM	0.86015	1		VCAM	5.49748	1
VCAM	0.600236	1		VCAM	1.98069	1
VCAM	0.728161	1		VCAM	0.496474	1
VCAM	0.933829	1		VCAM	3.05591	1
VCAM	0.923939	1		VCAM	3.71798	1
VCAM	0.572564	1		VCAM	0.539423	1
VCAM	0.983908	1		VCAM	3.82212	1
VCAM	0.658677	1		VCAM	4.44897	1
VCAM	0.920869	1		VCAM	4.94366	1
VCAM	0.998616	1		VCAM	3.07346	1
VCAM	1	1		VCAM	3.43806	1
VCAM	0.967417	1		VCAM	2.34588	1
VCAM	0.998945	1		VCAM	9.41611	1
VCAM	1	1		VCAM	3.89108	1
VCAM	0.685431	1		VCAM	3.15344	1
VCAM	1	1		VCAM	4.05678	1
VCAM	0.329478	1		VCAM	7.77171	1
VCAM	1	1		VCAM	0.812323	1
VCAM	1	1		VCAM	1.21625	1
VCAM	0.241194	2		VCAM	1.01932	2
VCAM	0.348198	2		VCAM	1.58402	2
VCAM	0.206231	2		VCAM	0.53215	2
VCAM	0.141477	2		VCAM	1.23454	2
VCAM	0.908123	2		VCAM	4.4989	2
VCAM	0.907113	2		VCAM	2.61732	2
VCAM	0.200246	2		VCAM	0.759927	2
VCAM	0.509704	2		VCAM	1.65019	2
VCAM	0.185128	2		VCAM	0.907757	2
VCAM	0.0911109	2		VCAM	0.504354	2
VCAM	0.101314	2		VCAM	0.791162	2
VCAM	0.126964	2		VCAM	1.01324	2
VCAM	0.32877	2		VCAM	1.10756	2
VCAM	0.0703079	2		VCAM	1.06298	2
VCAM	0.0855607	2		VCAM	1.30676	2
VCAM	0.0561753	2		VCAM	0.66287	2
VCAM	0.578922	2		VCAM	1.58342	2
VCAM	0.132314	2		VCAM	1.18304	2
VCAM	0.267915	2		VCAM	4.29625	2
VCAM	0.282255	2		VCAM	0.977473	2
VCAM	0.567773	2		VCAM	2.29789	2
VCAM	0.718776	2		VCAM	3.84029	2
VCAM	0.0629076	2		VCAM	0.713717	2
VCAM	0.490552	2		VCAM	1.8776	2
VCAM	0.488154	2		VCAM	2.8173	2
VCAM	0.143138	2		VCAM	0.672691	2
VCAM	0.437424	2		VCAM	0.837139	2
VCAM	0.898575	2		VCAM	0.940862	2
VCAM	0.339023	2		VCAM	2.51103	2
VCAM	0.924037	2		VCAM	4.93806	2
VCAM	0.943817	2		VCAM	2.75104	2
VCAM	0.186431	2		VCAM	0.784999	2
VCAM	0.201644	2		VCAM	0.531792	2
VCAM	0.182398	2		VCAM	0.670133	2
VCAM	0.854462	2		VCAM	3.78289	2
VCAM	0.181729	2		VCAM	1.14267	2
VCAM	0.638686	2		VCAM	2.2512	2
VCAM	0.0853525	2		VCAM	1.69806	2
VCAM	0.428326	2		VCAM	0.805449	2
VCAM	0.851224	2		VCAM	3.49759	2
VCAM	0.00683314	2		VCAM	0.721188	2
VCAM	0.40231	2		VCAM	1.25085	2
VCAM	0.0977564	2		VCAM	0.828987	2
VCAM	0.0857002	2		VCAM	2.16689	2
VCAM	0.145415	2		VCAM	2.26148	2
VCAM	0.835726	2		VCAM	2.34692	2
VCAM	0.386576	2		VCAM	4.07707	2
VCAM	0.811129	2		VCAM	2.14862	2
VCAM	0.392593	2		VCAM	1.66496	2
VCAM	0.616368	2		VCAM	2.66241	2
VCAM	0.109016	2		VCAM	0.610932	2
VCAM	0.430729	2		VCAM	1.68282	2
VCAM	0.641138	2		VCAM	3.83079	2
VCAM	0.597678	2		VCAM	2.74756	2
VCAM	0.0701717	2		VCAM	0.808064	2
VCAM	0.205212	2		VCAM	1.23032	2
VCAM	0.950791	2		VCAM	5.00381	2
VCAM	0.211897	2		VCAM	2.17216	2
VCAM	0.605491	2		VCAM	2.42045	2
VCAM	0.567166	2		VCAM	1.99639	2
VCAM	0.867453	2		VCAM	2.96896	2
VCAM	0.940826	2		VCAM	3.22095	2
VCAM	0.992671	2		VCAM	4.04775	2
VCAM	0.886242	2		VCAM	3.80651	2
VCAM	0.216734	2		VCAM	0.903811	2
VCAM	0.0935731	2		VCAM	0.946228	2
VCAM	0.175612	2		VCAM	5.29533	2
VCAM	0.917199	2		VCAM	4.25223	2
VCAM	0.899166	2		VCAM	2.93739	2
VCAM	0.0580425	2		VCAM	1.1255	2
VCAM	0.8568	2		VCAM	2.76279	2
VCAM	0.0981503	2		VCAM	0.477144	2
VCAM	0.553207	2		VCAM	1.72737	2
VCAM	0.177036	2		VCAM	0.702636	2
VCAM	0.00487342	2		VCAM	0.790617	2
VCAM	0.573584	2		VCAM	1.3797	2
VCAM	0.224755	2		VCAM	2.25171	2
VCAM	0.373433	2		VCAM	2.32088	2
VCAM	0.030323	2		VCAM	0.881754	2
VCAM	0.159884	2		VCAM	0.744857	2
VCAM	0.591907	2		VCAM	2.19775	2
VCAM	0.0735962	2		VCAM	1.97295	2
VCAM	0.472471	2		VCAM	2.15314	2
VCAM	0.0544711	2		VCAM	1.62392	2
VCAM	0.0712488	2		VCAM	1.67887	2
VCAM	0.145052	2		VCAM	0.738591	2
VCAM	0.275191	2		VCAM	1.00913	2
VCAM	0.0632474	2		VCAM	0.848813	2
VCAM	0.943218	2		VCAM	3.02393	2
VCAM	0.206645	2		VCAM	2.75723	2
VCAM	0.171722	2		VCAM	0.957455	2
VCAM	0.301643	2		VCAM	3.87021	2
VCAM	0.39729	2		VCAM	0.467787	2
VCAM	0.548862	2		VCAM	4.62899	2
VCAM	0.532545	2		VCAM	4.8415	2
VCAM	0.0343511	2		VCAM	2.71331	2
VCAM	0.508947	2		VCAM	1.68938	2
VCAM	0.291295	2		VCAM	0.824595	2
VCAM	0.562783	2		VCAM	0.993868	2
VCAM	0.187517	2		VCAM	0.566124	2
VCAM	0.679074	2		VCAM	1.01528	2
VCAM	0.273223	2		VCAM	0.700638	2
VCAM	0.188838	2		VCAM	2.98488	2
VCAM	0.310116	2		VCAM	2.2193	2
VCAM	0.955229	2		VCAM	2.48947	2
VCAM	0.247921	2		VCAM	0.274945	2
VCAM	0.0315252	2		VCAM	0.728546	2
VCAM	0.777001	2		VCAM	2.0821	2
VCAM	0.376885	2		VCAM	0.679106	2
VCAM	0.837211	2		VCAM	3.35426	2
VCAM	0.360647	2		VCAM	1.5974	2
VCAM	0.77012	2		VCAM	3.28426	2
VCAM	0.599359	2		VCAM	1.1992	2
VCAM	0.113547	2		VCAM	0.568404	2
VCAM	0.113292	2		VCAM	0.950372	2
VCAM	0.574493	2		VCAM	2.1535	2
VCAM	0.45353	2		VCAM	1.40604	2
VCAM	0.227477	2		VCAM	0.993	2
VCAM	0.294418	2		VCAM	2.512	2
VCAM	0.829007	2		VCAM	3.40082	2
VCAM	0.112096	2		VCAM	2.00638	2
VCAM	0.321445	2		VCAM	2.47585	2
VCAM	0.569884	2		VCAM	1.84334	2
VCAM	0.0792507	2		VCAM	0.618517	2
VCAM	0.121525	2		VCAM	0.689243	2
VCAM	0.2208	2		VCAM	1.93255	2
VCAM	0.179644	2		VCAM	0.663013	2
VCAM	0.841782	2		VCAM	3.59765	2
VCAM	0.106084	2		VCAM	0.945974	2
VCAM	0.149906	2		VCAM	0.426674	2
VCAM	0.0379799	2		VCAM	0.884656	2
VCAM	0.154012	2		VCAM	1.00288	2
VCAM	0.286674	2		VCAM	0.501141	2
VCAM	0.723601	2		VCAM	1.87458	2
VCAM	0.162224	2		VCAM	0.676506	2
VCAM	0.124591	2		VCAM	1.54149	2
VCAM	0.20024	2		VCAM	0.761332	2
VCAM	0.0110609	2		VCAM	0.710712	2
VCAM	0.0941073	2		VCAM	1.08588	2
VCAM	0.0703586	2		VCAM	0.976567	2
VCAM	0.110715	2		VCAM	0.802385	2
VCAM	0.139615	2		VCAM	0.564829	2
VCAM	0.301399	2		VCAM	1.93528	2
VCAM	0.791787	2		VCAM	2.7993	2
VCAM	0.0677812	2		VCAM	0.65445	2
VCAM	0.281863	2		VCAM	1.98447	2
VCAM	0.0363477	2		VCAM	0.714529	2
VCAM	0.0781709	2		VCAM	0.482553	2
VCAM	0.125922	2		VCAM	0.642452	2
VCAM	0.12823	2		VCAM	0.819554	2
VCAM	0.430857	2		VCAM	0.801112	2
VCAM	0.042246	2		VCAM	0.657132	2
VCAM	0.426137	2		VCAM	1.99811	2
VCAM	0.0936801	2		VCAM	0.42558	2
VCAM	0.388679	2		VCAM	1.23716	2
VCAM	0.489938	2		VCAM	0.567966	2
VCAM	0.0501516	2		VCAM	0.744443	2
VCAM	0.928176	2		VCAM	2.49932	2
VCAM	0.0819694	2		VCAM	0.617483	2
VCAM	0.100384	2		VCAM	0.574654	2
VCAM	0.217071	2		VCAM	0.992117	2
VCAM	0.0807798	2		VCAM	0.715512	2
VCAM	0.132734	2		VCAM	1.96971	2
VCAM	0.685017	2		VCAM	3.7558	2
VCAM	0.901231	2		VCAM	3.28586	2
VCAM	0.82737	2		VCAM	3.25613	2
VCAM	0.236078	2		VCAM	0.820239	2
VCAM	0.0548457	2		VCAM	0.669464	2
VCAM	0.471236	2		VCAM	2.16684	2
VCAM	0.139189	2		VCAM	0.401439	2
VCAM	0.244158	2		VCAM	1.04382	2
VCAM	0.811418	2		VCAM	1.49576	2
VCAM	0.0313779	2		VCAM	0.723331	2
VCAM	0.690875	2		VCAM	2.98098	2
VCAM	0.196322	2		VCAM	2.22511	2
VCAM	0.541142	2		VCAM	0.837914	2
VCAM	0.00971936	2		VCAM	0.453743	2
VCAM	0.745053	2		VCAM	2.8595	2
VCAM	0.316104	2		VCAM	0.640503	2
VCAM	0.132097	2		VCAM	0.546794	2
VCAM	0.108144	2		VCAM	0.831219	2
VCAM	0.0849472	2		VCAM	0.582883	2
VCAM	0.204237	2		VCAM	0.728687	2
VCAM	0.0771231	2		VCAM	0.606658	2
VCAM	0.084685	2		VCAM	0.738467	2
VCAM	0.225489	2		VCAM	1.25299	2
VCAM	0.0971915	2		VCAM	0.816624	2
VCAM	0.060831	2		VCAM	0.64199	2
VCAM	0.122865	2		VCAM	0.818468	2
VCAM	0.760989	2		VCAM	3.41182	2
VCAM	0.413051	2		VCAM	4.4533	2
VCAM	0.101139	2		VCAM	0.748843	2
VCAM	0.0659687	2		VCAM	0.663139	2
VCAM	0.415715	2		VCAM	0.796467	2
VCAM	0.750924	2		VCAM	1.59353	2
VCAM	0.0196763	2		VCAM	1.00843	2
VCAM	0.801211	2		VCAM	2.10641	2
VCAM	0.366352	2		VCAM	1.32193	2
VCAM	0.409128	2		VCAM	2.06331	2
VCAM	0.493644	2		VCAM	3.56668	2
VCAM	0.330303	2		VCAM	0.52027	2
VCAM	0.999989	2		VCAM	3.44975	2
VCAM	0.604534	2		VCAM	3.09739	2
VCAM	1	2		VCAM	0.975507	2
VCAM	1	2		VCAM	0.229733	2
VCAM	0.28681	2		VCAM	1.58186	2
VCAM	0.712258	2		VCAM	3.83642	2
VCAM	0.0612647	2		VCAM	2.71273	2
VCAM	0.862257	2		VCAM	2.88689	2
VCAM	0.463598	2		VCAM	4.54863	2
VCAM	0.753075	2		VCAM	1.15324	2
VCAM	0.516689	2		VCAM	0.859906	2
VCAM	0.882412	2		VCAM	5.36996	2
VCAM	0.909348	2		VCAM	2.81959	2
VCAM	0.89335	2		VCAM	2.96045	2
VCAM	0.37705	2		VCAM	1.53103	2
VCAM	0.326506	2		VCAM	3.40377	2
VCAM	0.849439	2		VCAM	4.12656	2
VCAM	0.684112	2		VCAM	4.5753	2
VCAM	0.546546	2		VCAM	2.04185	2
VCAM	0.119266	2		VCAM	5.63408	2
VCAM	0.899111	2		VCAM	3.54683	2
VCAM	0.849092	2		VCAM	4.76143	2
VCAM	0.584054	2		VCAM	4.15012	2
VCAM	0.160297	2		VCAM	1.2823	2
VCAM	0.483516	2		VCAM	3.79516	2
VCAM	0.407216	2		VCAM	0.937505	2
VCAM	0.97593	2		VCAM	2.83055	2
VCAM	1	2		VCAM	0.932342	2
VCAM	0.134331	2		VCAM	1.38556	2
VCAM	0.378031	2		VCAM	4.57599	2
VCAM	0.158845	2		VCAM	0.432969	2
VCAM	0.409371	2		VCAM	0.666293	2
VCAM	0.968983	2		VCAM	2.81938	2
VCAM	0.853422	2		VCAM	1.56364	2
VCAM	0.0641149	2		VCAM	11.1264	2
VCAM	0.764084	2		VCAM	3.49978	2
VCAM	0.81028	2		VCAM	2.36292	2
VCAM	0.782391	2		VCAM	0.604058	2
VCAM	0.310321	2		VCAM	2.06975	2
VCAM	0.15866	2		VCAM	4.36504	2
VCAM	0.574724	2		VCAM	3.13391	2
VCAM	0.81501	2		VCAM	1.94798	2
VCAM	0.699178	2		VCAM	2.90148	2
VCAM	1	2		VCAM	0.62474	2
VCAM	0.651737	2		VCAM	1.82587	2
VCAM	1	2		VCAM	0.388255	2
VCAM	0.13258	2		VCAM	0.770424	2
VCAM	0.0219865	2		VCAM	0.659064	2
VCAM	0.395997	2		VCAM	1.92014	2
VCAM	0.0410075	2		VCAM	0.492739	2
VCAM	0.459216	2		VCAM	0.697865	2
VCAM	0.228092	2		VCAM	0.659069	2
VCAM	0.385758	2		VCAM	0.471225	2
VCAM	0.847871	2		VCAM	3.49833	2
VCAM	0.842258	2		VCAM	3.6455	2
VCAM	0.15141	2		VCAM	1.28552	2
VCAM	0.147995	2		VCAM	1.28665	2
VCAM	0.143663	2		VCAM	0.566578	2
VCAM	0.886649	2		VCAM	2.17372	2
VCAM	0.772577	2		VCAM	1.619	2
VCAM	0.190848	2		VCAM	1.1209	2
VCAM	0.389542	2		VCAM	1.37639	2
VCAM	0.046068	2		VCAM	2.26276	2
VCAM	0.0806075	2		VCAM	0.605169	2
VCAM	0.210147	2		VCAM	0.616777	2
VCAM	0.105598	2		VCAM	1.3487	2
VCAM	0.114577	2		VCAM	1.01877	2
VCAM	0.0241042	2		VCAM	1.50561	2
VCAM	0.227879	2		VCAM	0.58704	2
VCAM	0.0367715	2		VCAM	0.666457	2
VCAM	0.384691	2		VCAM	0.436101	2
VCAM	0.911578	2		VCAM	3.14155	2
VCAM	0.315789	2		VCAM	0.686617	2
VCAM	0.0110456	2		VCAM	0.552232	2
VCAM	0.0394159	2		VCAM	0.587762	2
VCAM	0.588611	2		VCAM	4.19215	2
VCAM	0.673541	2		VCAM	0.995809	2
VCAM	0.84101	2		VCAM	2.89453	2
VCAM	0.18889	2		VCAM	0.660962	2
VCAM	0.165476	2		VCAM	0.708486	2
VCAM	0.948956	2		VCAM	3.80135	2
VCAM	0.0599866	2		VCAM	0.831769	2
VCAM	0.137896	2		VCAM	0.815271	2
VCAM	0.423343	2		VCAM	0.895978	2
VCAM	0.266698	2		VCAM	0.90661	2
VCAM	0.0710427	2		VCAM	0.740056	2
VCAM	0.598063	2		VCAM	2.0432	2
VCAM	0.888846	2		VCAM	5.0011	2
VCAM	0.0445845	2		VCAM	1.23254	2
VCAM	0.805445	2		VCAM	5.08959	2
VCAM	0.57003	2		VCAM	1.13187	2
VCAM	0.634043	2		VCAM	2.32159	2
VCAM	0.503163	2		VCAM	1.71246	2
VCAM	0.472751	2		VCAM	1.44487	2
VCAM	0.682471	2		VCAM	2.71209	2
VCAM	0.60805	2		VCAM	2.4756	2
VCAM	0.422138	2		VCAM	1.4744	2
VCAM	0.349366	2		VCAM	3.0246	2
VCAM	0.208015	2		VCAM	1.22531	2
VCAM	0.220046	2		VCAM	2.04798	2
VCAM	0.0200853	2		VCAM	1.84434	2
VCAM	0.117103	2		VCAM	0.597252	2
VCAM	0.142755	2		VCAM	0.605783	2
VCAM	0.427058	2		VCAM	1.82861	2
VCAM	0.666841	2		VCAM	2.27743	2
VCAM	0.0600873	2		VCAM	1.48509	2
VCAM	0.677207	2		VCAM	2.38759	2
VCAM	0.91905	2		VCAM	4.44574	2
VCAM	0.883508	2		VCAM	3.74046	2
VCAM	0.130598	2		VCAM	1.61392	2
VCAM	0.132188	2		VCAM	0.474938	2
VCAM	0.0345974	2		VCAM	0.503339	2
VCAM	0.703096	2		VCAM	3.69691	2
VCAM	0.204689	2		VCAM	1.11579	2
VCAM	0.399787	2		VCAM	3.47059	2
VCAM	0.320939	2		VCAM	2.47228	2
VCAM	0.055043	2		VCAM	0.72562	2
VCAM	0.962515	2		VCAM	2.45727	2
VCAM	0.800603	2		VCAM	2.48049	2
VCAM	0.835636	2		VCAM	3.1921	2
VCAM	0.0880182	2		VCAM	0.876086	2
VCAM	0.189434	2		VCAM	1.39185	2
VCAM	0.870326	2		VCAM	2.94222	2
VCAM	0.597209	2		VCAM	4.30782	2
VCAM	0.386443	2		VCAM	3.21492	2
VCAM	0.68163	2		VCAM	3.5079	2
VCAM	0.653349	2		VCAM	2.31354	2
VCAM	0.274875	2		VCAM	1.99215	2
VCAM	0.930894	2		VCAM	2.91148	2
VCAM	0.30166	2		VCAM	1.57769	2
VCAM	0.514857	2		VCAM	1.70058	2
VCAM	0.513036	2		VCAM	1.77706	2
VCAM	0.0232854	2		VCAM	0.942837	2
VCAM	0.0751114	2		VCAM	0.888964	2
VCAM	0.281634	2		VCAM	1.48795	2
VCAM	0.229999	2		VCAM	1.0396	2
VCAM	0.78437	2		VCAM	2.76894	2
VCAM	0.139363	2		VCAM	0.402206	2
VCAM	0.0865207	2		VCAM	1.61183	2
VCAM	0.431638	2		VCAM	1.78756	2
VCAM	0.125578	2		VCAM	0.739201	2
VCAM	0.771029	2		VCAM	2.96393	2
VCAM	0.834302	2		VCAM	1.55924	2
VCAM	0.697384	2		VCAM	3.62831	2
VCAM	0.257108	2		VCAM	0.985407	2
VCAM	0.777425	2		VCAM	2.87208	2
VCAM	0.715261	2		VCAM	2.89857	2
VCAM	0.769318	2		VCAM	3.83884	2
VCAM	0.220005	2		VCAM	0.874457	2
VCAM	0.468827	2		VCAM	2.37382	2
VCAM	0.143068	2		VCAM	0.915578	2
VCAM	0.0521001	2		VCAM	1.22263	2
VCAM	0.896875	2		VCAM	3.39454	2
VCAM	0.752522	2		VCAM	3.84918	2
VCAM	0.321838	2		VCAM	2.39727	2
VCAM	0.386045	2		VCAM	1.46422	2
VCAM	0.0522637	2		VCAM	0.562956	2
VCAM	0.276217	2		VCAM	1.44883	2
VCAM	0.575148	2		VCAM	3.34259	2
VCAM	0.927759	2		VCAM	4.66711	2
VCAM	0.864401	2		VCAM	4.9841	2
VCAM	0.0368759	2		VCAM	0.493457	2
VCAM	0.0859814	2		VCAM	0.885086	2
VCAM	0.110132	2		VCAM	2.13523	2
VCAM	0.193292	2		VCAM	2.33903	2
VCAM	0.130298	2		VCAM	0.720076	2
VCAM	0.0514148	2		VCAM	1.04349	2
VCAM	0.0803019	2		VCAM	3.65436	2
VCAM	0.354234	2		VCAM	2.6835	2
VCAM	0.0749438	2		VCAM	0.507067	2
VCAM	0.036904	2		VCAM	1.25404	2
VCAM	0.0483702	2		VCAM	0.812899	2
VCAM	0.0934858	2		VCAM	0.629363	2
VCAM	0.182316	2		VCAM	3.5063	2
VCAM	0.128265	2		VCAM	1.20369	2
VCAM	0.0907038	2		VCAM	0.501737	2
VCAM	0.170576	2		VCAM	2.57333	2
VCAM	0.197038	2		VCAM	1.51496	2
VCAM	0.787435	2		VCAM	5.3205	2
VCAM	0.111853	2		VCAM	0.567001	2
VCAM	0.178348	2		VCAM	0.905781	2
VCAM	0.391013	2		VCAM	1.01942	2
VCAM	0.368986	2		VCAM	1.97288	2
VCAM	0.365618	2		VCAM	1.67867	2
VCAM	0.242291	2		VCAM	0.749263	2
VCAM	0.0426552	2		VCAM	0.875109	2
VCAM	0.833949	2		VCAM	2.50513	2
VCAM	0.645154	2		VCAM	2.3344	2
VCAM	0.118525	2		VCAM	0.736928	2
VCAM	0.333607	2		VCAM	0.891404	2
VCAM	0.101088	2		VCAM	0.552954	2
VCAM	0.408315	2		VCAM	1.44842	2
VCAM	0.133668	2		VCAM	0.823066	2
VCAM	0.213981	2		VCAM	0.919968	2
VCAM	0.695664	2		VCAM	1.51562	2
VCAM	0.419758	2		VCAM	0.812833	2
VCAM	0.142275	2		VCAM	0.49798	2
VCAM	0.206153	2		VCAM	0.902444	2
VCAM	0.263142	2		VCAM	0.617009	2
VCAM	0.228281	2		VCAM	2.86353	2
VCAM	0.0786038	2		VCAM	0.781871	2
VCAM	0.124684	2		VCAM	0.716735	2
VCAM	0.0584873	2		VCAM	0.556009	2
VCAM	0.828176	2		VCAM	2.39837	2
VCAM	0.75843	2		VCAM	2.42517	2
VCAM	0.521023	2		VCAM	1.29681	2
VCAM	0.127795	2		VCAM	0.689124	2
VCAM	0.34171	2		VCAM	1.3896	2
VCAM	0.232147	2		VCAM	0.717701	2
[truncated: 298 more rows]

## Sheet: Fig2G
Cluster_UMAP	Mean Speed		Cluster_UMAP	MEAN_CIRCULARITY		Cluster_UMAP	Directionality
0	1.97644		0	0.9235		0	0.0261321
3	5.94354		3	0.868829		3	0.871143
2	7.29429		2	0.842894		2	0.654492
4	4.29112		4	0.855743		4	0.575578
4	7.15172		4	0.822938		4	0.817033
3	6.53933		3	0.880969		3	0.644559
4	5.09641		4	0.876794		4	0.53679
0	1.03136		0	0.938388		0	0.0509268
1	1.3443		1	0.927449		1	0.176781
4	2.08169		4	0.792333		4	0.725454
3	5.75511		3	0.844351		3	0.755849
4	8.55834		4	0.821105		4	0.86334
1	1.19746		1	0.921089		1	0.228081
1	1.05721		1	0.901529		1	0.451992
1	1.23655		1	0.935995		1	0.180449
0	0.385948		0	0.905627		0	0.0638093
4	1.91238		4	0.902989		4	0.332723
3	10.4188		3	0.860407		3	0.890682
4	4.8969		4	0.842177		4	0.898684
4	4.55682		4	0.82607		4	0.506078
4	4.60082		4	0.848075		4	0.374072
3	7.26		3	0.898697		3	0.888131
4	4.75005		4	0.868124		4	0.787038
3	8.49587		3	0.838169		3	0.89982
4	8.5821		4	0.884417		4	0.889761
0	0.712958		0	0.93735		0	0.0506977
3	6.03762		3	0.887156		3	0.911403
2	3.95389		2	0.890012		2	0.556086
0	0.906968		0	0.897683		0	0.0495094
3	7.55455		3	0.841185		3	0.747959
3	10.4839		3	0.883692		3	0.899709
3	7.0252		3	0.87242		3	0.831245
3	8.38701		3	0.869201		3	0.919622
4	4.67572		4	0.851606		4	0.330847
4	11.7382		4	0.877115		4	0.972251
1	0.767779		1	0.917222		1	0.179655
2	5.23956		2	0.883543		2	0.384833
2	3.09469		2	0.886817		2	0.119953
4	3.66726		4	0.881169		4	0.778397
4	5.41714		4	0.808518		4	0.365647
4	4.54348		4	0.80742		4	0.359204
4	3.93606		4	0.879231		4	0.698818
3	7.33079		3	0.867569		3	0.554102
4	9.70113		4	0.781954		4	0.985467
4	3.92565		4	0.888532		4	0.740153
4	4.92143		4	0.833018		4	0.891259
3	7.05086		3	0.865186		3	0.968369
3	9.18912		3	0.83477		3	0.986378
2	1.18832		2	0.868401		2	0.292226
3	7.37374		3	0.899595		3	0.821074
1	1.39975		1	0.859664		1	0.232063
3	5.9284		3	0.832176		3	0.71818
0	0.540925		0	0.900044		0	0.108847
4	2.02009		4	0.909475		4	0.792989
3	6.80738		3	0.828335		3	0.543996
0	1.46738		0	0.885946		0	0.0425669
2	2.98383		2	0.792287		2	0.378481
3	7.65692		3	0.911828		3	0.967263
2	1.90255		2	0.651439		2	0.443995
4	1.97668		4	0.882392		4	0.269979
1	0.699958		1	0.92681		1	0.127219
4	2.83763		4	0.915927		4	0.447689
3	5.38238		3	0.883053		3	0.942842
1	1.08547		1	0.930264		1	0.114465
0	0.701757		0	0.933081		0	0.0760102
4	2.0456		4	0.914665		4	0.484549
1	1.02568		1	0.919119		1	0.208816
1	0.576489		1	0.917308		1	0.162352
3	9.51565		3	0.877282		3	0.961676
0	0.717103		0	0.906782		0	0.0917416
0	0.952659		0	0.921672		0	0.032178
4	1.94649		4	0.913018		4	0.0579214
4	1.81093		4	0.909189		4	0.267402
0	0.613067		0	0.915028		0	0.119001
4	2.12726		4	0.90982		4	0.105556
1	1.53596		1	0.910592		1	0.441633
4	2.98214		4	0.915873		4	0.623168
0	0.768377		0	0.919728		0	0.0358922
0	0.892541		0	0.929808		0	0.00795483
1	0.968372		1	0.910064		1	0.263445
3	8.27446		3	0.894174		3	0.957379
0	0.531703		0	0.927364		0	0.102664
0	0.719852		0	0.909475		0	0.0484554
0	0.860875		0	0.927694		0	0.0832088
0	0.985405		0	0.934281		0	0.11362
0	0.783016		0	0.927793		0	0.0404055
1	0.711597		1	0.918502		1	0.144503
0	1.07666		0	0.917187		0	0.030067
4	1.64875		4	0.920078		4	0.509077
4	3.56733		4	0.875079		4	0.335983
0	0.732014		0	0.931283		0	0.102109
0	0.96521		0	0.874427		0	0.0807419
4	5.19556		4	0.893729		4	0.910262
1	1.42389		1	0.912421		1	0.241437
0	0.705708		0	0.925434		0	0.0817623
4	5.23439		4	0.876066		4	0.717536
4	2.84406		4	0.924057		4	0.837498
3	10.0693		3	0.891099		3	0.921589
1	1.33719		1	0.917085		1	0.277035
4	2.50546		4	0.927696		4	0.180824
4	5.38339		4	0.884504		4	0.725885
3	5.07682		3	0.878445		3	0.843715
0	0.984356		0	0.911256		0	0.0519915
4	2.99782		4	0.861393		4	0.202716
4	7.01052		4	0.873028		4	0.757818
0	0.938988		0	0.928595		0	0.0335952
1	1.24631		1	0.914672		1	0.194591
0	0.660166		0	0.909825		0	0.0796625
3	13.722		3	0.884914		3	0.855087
0	0.548727		0	0.914379		0	0.0691441
4	3.0996		4	0.931128		4	0.291986
3	7.03867		3	0.836234		3	0.906959
3	9.60732		3	0.856507		3	0.755659
4	2.92059		4	0.901262		4	0.487048
3	10.2644		3	0.859585		3	0.944189
1	1.03085		1	0.926829		1	0.208359
4	5.56592		4	0.882602		4	0.640793
0	1.62389		0	0.916439		0	0.0340913
3	10.6506		3	0.890183		3	0.938134
4	3.39465		4	0.892586		4	0.921135
3	12.2146		3	0.900919		3	0.314889
4	4.85402		4	0.825801		4	0.722159
1	0.94407		1	0.923072		1	0.16482
3	6.97666		3	0.885647		3	0.933019
4	2.89369		4	0.892988		4	0.531663
0	0.792803		0	0.924462		0	0.026813
1	1.7285		1	0.923725		1	0.144569
4	9.01527		4	0.874239		4	0.95418
4	5.01207		4	0.892493		4	0.440148
4	4.36983		4	0.903402		4	0.855496
3	9.13883		3	0.916551		3	0.973545
3	7.12505		3	0.880734		3	0.514598
0	0.812534		0	0.924344		0	0.0583642
4	2.07799		4	0.891241		4	0.527274
3	7.04505		3	0.871191		3	0.739409
1	1.40636		1	0.936167		1	0.255618
3	8.5685		3	0.922379		3	0.973584
0	0.606949		0	0.936555		0	0.0827603
3	10.333		3	0.894358		3	0.906422
4	4.30182		4	0.838914		4	0.496181
2	2.54401		2	0.865057		2	0.766559
3	5.70727		3	0.861857		3	0.820263
4	3.14969		4	0.900769		4	0.749324
3	5.50681		3	0.863754		3	0.891421
1	1.28211		1	0.911174		1	0.124803
3	9.78691		3	0.841437		3	0.94029
3	5.45854		3	0.852818		3	0.891875
3	9.10737		3	0.892682		3	0.860062
4	7.58343		4	0.823253		4	0.0925226
4	3.35323		4	0.903626		4	0.271015
1	1.16758		1	0.932915		1	0.406046
1	0.883114		1	0.940608		1	0.135126
4	2.8543		4	0.894562		4	0.310362
2	1.93212		2	0.902118		2	0.108775
4	7.42521		4	0.853291		4	0.918322
3	6.87793		3	0.891507		3	0.823505
-1	1.33802		-1	0.855609		-1	1
3	7.47063		3	0.901218		3	0.954914
3	12.8202		3	0.864272		3	0.90487
4	3.6622		4	0.810599		4	0.76316
3	8.65751		3	0.859567		3	0.525912
3	7.30337		3	0.886758		3	0.799455
4	4.24845		4	0.810266		4	0.941178
3	9.26963		3	0.858177		3	0.986126
3	9.52746		3	0.793833		3	0.950358
4	9.06166		4	0.702086		4	0.818021
4	8.78328		4	0.81275		4	0.98351
2	5.6529		2	0.624327		2	0.999528
3	7.92259		3	0.879754		3	0.90467
0	1.22048		0	0.660009		0	0.0298964
2	5.83565		2	0.823474		2	0.999967
2	4.91901		2	0.817994		2	0.956619
-1	1.13493		-1	0.733968		-1	1
-1	0.257469		-1	0.911179		-1	1
-1	7.23283		-1	0.879764		-1	1
-1	1.16474		-1	0.822307		-1	1
2	0.844359		2	0.926808		2	0.152379
4	7.43722		4	0.88665		4	0.874277
2	6.38681		2	0.86464		2	0.863752
3	9.95051		3	0.863235		3	0.957069
4	8.71413		4	0.898489		4	0.733653
2	1.94481		2	0.888162		2	0.299063
2	0.818643		2	0.874584		2	0.322685
2	2.5299		2	0.908956		2	0.190891
4	4.77739		4	0.832283		4	0.0452771
4	5.23103		4	0.816626		4	0.876803
4	4.70653		4	0.880262		4	0.173322
4	5.33079		4	0.850111		4	0.818534
-1	1.19407		-1	0.873818		-1	1
2	1.44429		2	0.85504		2	0.183478
4	7.65043		4	0.883155		4	0.958154
4	9.53111		4	0.80251		4	0.954254
2	3.39419		2	0.857133		2	0.966285
4	5.66053		4	0.843062		4	0.926347
4	7.26301		4	0.868222		4	0.931166
2	1.64945		2	0.8596		2	0.989633
4	7.47673		4	0.926358		4	0.965778
4	5.69844		4	0.86247		4	0.926316
4	9.87756		4	0.832263		4	0.946901
2	2.42594		2	0.893947		2	0.454989
2	5.83122		2	0.931413		2	0.989969
2	9.53108		2	0.883617		2	0.993982
2	3.4777		2	0.870326		2	0.792229
4	12.7376		4	0.824377		4	0.970897
2	3.2705		2	0.893294		2	0.784439
4	9.3254		4	0.87778		4	0.963819
2	8.5104		2	0.859512		2	0.918035
4	7.10842		4	0.789684		4	0.961753
4	8.06198		4	0.869427		4	0.894962
2	5.67044		2	0.888185		2	0.789765
2	5.7937		2	0.741406		2	0.302297
2	3.75628		2	0.864242		2	0.686135
2	11.0361		2	0.839045		2	0.99479
4	7.81062		4	0.859136		4	0.96386
-1	1.75265		-1	0.839405		-1	1
-1	2.68724		-1	0.862815		-1	1
-1	14.9311		-1	0.925388		-1	1
-1	1.47033		-1	0.675765		-1	1
2	5.21878		2	0.903815		2	0.414142
2	5.12193		2	0.810694		2	0.978321
4	4.94551		4	0.845007		4	0.595372
0	0.694291		0	0.92552		0	0.00918708
4	2.03646		4	0.921777		4	0.311715
3	8.31567		3	0.876973		3	0.768787
3	6.94501		3	0.888997		3	0.623958
4	9.71941		4	0.838232		4	0.757603
1	1.42827		1	0.932909		1	0.442738
4	3.06943		4	0.86589		4	0.289491
4	1.82029		4	0.927325		4	0.414183
3	8.62988		3	0.871901		3	0.427413
-1	2.28213		-1	0.904481		-1	1
4	2.04531		4	0.913619		4	0.488695
4	2.34297		4	0.812747		4	0.152808
3	5.18742		3	0.888992		3	0.872457
4	3.41397		4	0.899561		4	0.917392
4	9.30709		4	0.889081		4	0.892921
4	3.55636		4	0.862538		4	0.787162
4	1.74258		4	0.910656		4	0.287777
1	1.41976		1	0.879462		1	0.195673
3	11.6883		3	0.909375		3	0.794651
4	4.28612		4	0.869313		4	0.476046
3	10.4887		3	0.822045		3	0.951201
3	6.68746		3	0.894458		3	0.407048
4	1.84598		4	0.903757		4	0.255348
3	7.54111		3	0.884985		3	0.918185
1	0.944201		1	0.932418		1	0.182989
0	1.05459		0	0.902538		0	0.0934227
2	9.35704		2	0.842487		2	0.993548
4	7.53875		4	0.856216		4	0.6249
4	3.24493		4	0.92214		4	0.725701
3	10.3392		3	0.881384		3	0.67039
3	6.93667		3	0.872876		3	0.759507
3	6.42321		3	0.85833		3	0.746948
2	5.51462		2	0.848515		2	0.98178
4	1.98278		4	0.940521		4	0.295574
3	5.7623		3	0.898264		3	0.91898
2	4.81156		2	0.779731		2	0.662473
0	0.648794		0	0.920561		0	0.0395835
4	2.5657		4	0.878467		4	0.468459
1	1.03036		1	0.821246		1	0.169905
3	7.76526		3	0.871164		3	0.622943
4	5.3798		4	0.859824		4	0.173259
3	10.191		3	0.862869		3	0.955967
4	3.8623		4	0.856009		4	0.914571
3	6.79636		3	0.888905		3	0.97753
3	5.06342		3	0.833786		3	0.970596
3	9.71134		3	0.861617		3	0.914583
2	8.41371		2	0.857405		2	0.988154
4	5.13899		4	0.850947		4	0.905151
0	0.915962		0	0.884905		0	0.0600939
4	5.97353		4	0.887208		4	0.611852
3	9.64004		3	0.900032		3	0.523581
4	4.62191		4	0.890383		4	0.36821
4	4.65277		4	0.844153		4	0.713836
1	1.26095		1	0.913189		1	0.0867772
0	0.755409		0	0.855284		0	0.0565367
3	7.88404		3	0.884356		3	0.889035
2	2.62283		2	0.887344		2	0.803559
4	4.67582		4	0.861762		4	0.637369
1	1.44899		1	0.866353		1	0.330175
1	1.6512		1	0.892646		1	0.0448279
3	6.86539		3	0.85406		3	0.866188
3	8.62767		3	0.864303		3	0.738165
4	2.87771		4	0.88134		4	0.668494
4	2.71986		4	0.885245		4	0.567995
4	15.318		4	0.794527		4	0.995886
3	13.0512		3	0.868261		3	0.769524
4	9.04202		4	0.877155		4	0.994225
4	3.73533		4	0.868092		4	0.832096
0	0.674258		0	0.858603		0	0.0545152
0	1.61058		0	0.896011		0	0.0327672
3	7.62053		3	0.851811		3	0.972935
2	3.60455		2	0.794794		2	0.822122
-1	10.9413		-1	0.779163		-1	1
2	3.55851		2	0.79226		2	0.22634
1	1.18474		1	0.886267		1	0.192939
0	0.811933		0	0.911161		0	0.0502593
4	5.4679		4	0.83495		4	0.551303
2	1.37113		2	0.82769		2	0.42602
3	6.51167		3	0.872913		3	0.747057
1	1.40472		1	0.9166		1	0.392076
3	7.10387		3	0.813154		3	0.904491
0	1.18419		0	0.88252		0	0.0757164
3	6.87849		3	0.87396		3	0.521308
3	7.39119		3	0.836914		3	0.509277
3	7.35461		3	0.865395		3	0.591677
0	0.686081		0	0.901523		0	0.0438843
4	3.41972		4	0.868712		4	0.0842105
3	6.48799		3	0.855075		3	0.738103
2	5.69565		2	0.871646		2	0.976556
4	2.94448		4	0.758499		4	0.219079
2	3.00952		2	0.799039		2	0.456253
1	0.85237		1	0.838937		1	0.638665
4	4.13531		4	0.855165		4	0.216622
1	1.67015		1	0.905307		1	0.0862038
4	7.25682		4	0.883282		4	0.956634
4	5.03403		4	0.842752		4	0.68712
2	4.46626		2	0.846757		2	0.984908
3	6.73132		3	0.864083		3	0.848668
4	3.10926		4	0.904244		4	0.762768
1	1.2266		1	0.900227		1	0.199985
0	0.467228		0	0.918985		0	0.0790406
0	0.661229		0	0.936092		0	0.0290764
0	0.975798		0	0.924048		0	0.0287663
4	2.56969		4	0.908074		4	0.754832
3	5.24759		3	0.871733		3	0.886681
4	2.07957		4	0.898284		4	0.389717
4	1.97401		4	0.917415		4	0.104087
0	0.662447		0	0.913193		0	0.0444563
3	5.99802		3	0.827808		3	0.969693
0	0.792217		0	0.926852		0	0.0919827
0	0.519867		0	0.916761		0	0.0716244
4	3.62646		4	0.892954		4	0.343519
0	0.95008		0	0.895442		0	0.0207261
4	3.35002		4	0.893327		4	0.731921
4	2.09616		4	0.91897		4	0.112485
4	2.53808		4	0.907319		4	0.653579
2	0.682557		2	0.901789		2	0.58093
0	0.688256		0	0.91795		0	0.04958
4	4.44774		4	0.884		4	0.815036
0	0.96917		0	0.911947		0	0.112222
0	0.82351		0	0.935298		0	0.0625373
1	1.11072		1	0.921497		1	0.296504
4	4.00775		4	0.869266		4	0.914849
1	0.537168		1	0.916334		1	0.128149
4	2.77348		4	0.911823		4	0.704033
0	0.981338		0	0.908805		0	0.0131165
0	0.583377		0	0.931811		0	0.0472638
4	5.51333		4	0.875201		4	0.166311
4	3.37152		4	0.896205		4	0.810027
3	8.80348		3	0.835605		3	0.959727
4	1.65344		4	0.896453		4	0.449189
3	5.52662		3	0.889401		3	0.880122
1	0.745605		1	0.893667		1	0.117466
1	1.36024		1	0.908645		1	0.138655
3	8.80242		3	0.876711		3	0.934319
0	0.716182		0	0.918258		0	0.0473146
4	2.6726		4	0.910573		4	0.302063
4	4.75173		4	0.894268		4	0.702376
0	0.702112		0	0.932706		0	0.0605469
4	3.76656		4	0.902813		4	0.805014
4	3.91324		4	0.869935		4	0.740065
3	10.4742		3	0.889953		3	0.892325
3	5.52296		3	0.85116		3	0.892174
1	0.760169		1	0.927256		1	0.189239
1	0.913306		1	0.925215		1	0.125051
0	0.807326		0	0.917025		0	0.0519916
1	0.788551		1	0.925935		1	0.209394
1	0.887577		1	0.911748		1	0.177199
4	5.77511		4	0.877386		4	0.874826
0	0.554387		0	0.932863		0	0.0422852
1	1.28147		1	0.920287		1	0.180998
1	1.10771		1	0.932072		1	0.309835
0	0.996213		0	0.918573		0	0.118515
4	1.55462		4	0.913686		4	0.606929
3	6.5537		3	0.910038		3	0.968202
3	8.28218		3	0.894029		3	0.589538
0	0.821756		0	0.928108		0	0.0249888
0	1.48774		0	0.915055		0	0.0422941
3	6.35724		3	0.889271		3	0.860687
3	8.54086		3	0.87266		3	0.911184
1	0.782217		1	0.898904		1	0.135674
1	0.838112		1	0.896321		1	0.131344
1	1.36904		1	0.906901		1	0.170992
3	8.65769		3	0.864283		3	0.959312
0	0.849273		0	0.916749		0	0.095791
0	1.36387		0	0.911956		0	0.0354459
4	2.59299		4	0.899081		4	0.223663
1	1.02021		1	0.894265		1	0.298556
2	5.02518		2	0.913209		2	0.951122
0	0.950982		0	0.918435		0	0.0724599
1	1.34566		1	0.928394		1	0.164865
4	4.80979		4	0.886751		4	0.857074
2	0.884067		2	0.905896		2	0.119595
1	1.13762		1	0.919059		1	0.377367
1	1.1148		1	0.896228		1	0.170545
0	0.613481		0	0.915799		0	0.0515506
1	0.821964		1	0.929151		1	0.185378
4	3.08902		4	0.906642		4	0.662376
0	0.613275		0	0.912732		0	0.0659514
2	1.19488		2	0.869949		2	0.392296
0	0.850701		0	0.916935		0	0.0674632
3	8.37895		3	0.869568		3	0.929601
3	9.35572		3	0.866736		3	0.727119
4	2.71206		4	0.897457		4	0.333049
4	4.44987		4	0.865835		4	0.826916
2	3.40508		2	0.565517		2	0.61669
1	1.94064		1	0.907509		1	0.456889
4	2.84903		4	0.884256		4	0.622853
4	6.53606		4	0.889734		4	0.732403
3	8.49028		3	0.910726		3	0.979562
3	9.49044		3	0.835055		3	0.97393
3	10.1956		3	0.887925		3	0.926761
1	1.81271		1	0.930053		1	0.354864
4	5.58254		4	0.900535		4	0.492731
3	7.12895		3	0.85274		3	0.895905
4	12.7875		4	0.840346		4	0.949334
2	0.890066		2	0.850825		2	0.421396
4	6.71301		4	0.817223		4	0.858358
4	3.20947		4	0.869565		4	0.0949136
-1	5.3906		-1	0.800139		-1	1
3	10.0907		3	0.914161		3	0.596858
3	9.61404		3	0.862133		3	0.847878
3	10.7467		3	0.869552		3	0.960343
4	9.13064		4	0.831574		4	0.915245
4	6.26536		4	0.865777		4	0.906678
4	7.10171		4	0.791957		4	0.581078
2	5.48971		2	0.793603		2	0.242627
4	6.60786		4	0.857498		4	0.458349
2	2.55599		2	0.896627		2	0.225683
2	4.69608		2	0.638038		2	0.149986
4	5.37904		4	0.879213		4	0.811906
3	11.7141		3	0.840947		3	0.843263
3	13.3634		3	0.903181		3	0.930089
4	8.58346		4	0.900105		4	0.767355
2	0.797757		2	0.890754		2	0.402491
2	6.77134		2	0.853069		2	0.986827
2	0.486306		2	0.870724		2	0.786324
2	6.12353		2	0.785137		2	0.693832
2	2.18669		2	0.903779		2	0.442072
2	2.83388		2	0.809903		2	0.815777
4	6.01837		4	0.824531		4	0.820496
4	10.3997		4	0.89806		4	0.996777
4	7.22675		4	0.865188		4	0.925303
4	5.45769		4	0.872939		4	0.966551
2	2.25908		2	0.867477		2	0.199354
2	2.73658		2	0.870209		2	0.999539
2	1.83466		2	0.867773		2	0.934365
2	1.26936		2	0.875718		2	0.988673
2	4.48753		2	0.790842		2	0.954079
2	8.1857		2	0.839397		2	0.981193
2	9.1823		2	0.888734		2	0.977847
2	7.97463		2	0.749642		2	0.979715
2	4.41119		2	0.87658		2	0.964093
-1	12.4396		-1	0.859966		-1	1
-1	0.696249		-1	0.914329		-1	1
-1	5.32436		-1	0.851227		-1	1
1	1.56628		1	0.915748		1	0.0605843
4	3.82017		4	0.885247		4	0.435683
4	1.69096		4	0.901423		4	0.574578
4	1.94217		4	0.902411		4	0.450714
1	0.464719		1	0.919991		1	0.138926
4	6.49191		4	0.872552		4	0.712204
0	0.618051		0	0.912395		0	0.0337619
0	0.546152		0	0.920102		0	0.0961614
4	3.14724		4	0.920192		4	0.424482
1	0.734566		1	0.923687		1	0.150634
1	0.694067		1	0.914017		1	0.114769
4	3.5995		4	0.873298		4	0.729418
1	0.718237		1	0.914455		1	0.102502
1	0.687724		1	0.915876		1	0.108568
0	0.672358		0	0.914393		0	0.0928015
1	0.90682		1	0.919785		1	0.191807
1	0.664662		1	0.929062		1	0.151235
0	0.366801		0	0.918058		0	0.0709759
0	0.769851		0	0.897881		0	0.0775436
1	1.11226		1	0.920473		1	0.229177
4	4.05925		4	0.898411		4	0.663273
0	0.686402		0	0.918224		0	0.0918631
1	1.40019		1	0.873703		1	0.0878529
4	5.04755		4	0.866087		4	0.898979
4	8.72967		4	0.852619		4	0.98484
4	2.24258		4	0.928145		4	0.633556
4	5.97327		4	0.856711		4	0.931986
4	4.67537		4	0.842756		4	0.928837
4	4.90526		4	0.896926		4	0.838688
1	1.34183		1	0.902594		1	0.0688746
3	9.76649		3	0.870375		3	0.957728
4	2.30525		4	0.901187		4	0.486563
1	0.936509		1	0.917762		1	0.286185
4	2.99604		4	0.883399		4	0.480317
3	7.69739		3	0.889578		3	0.968611
4	5.13132		4	0.893511		4	0.586484
3	7.03152		3	0.818578		3	0.980855
0	0.744336		0	0.922589		0	0.0323392
3	6.82933		3	0.851409		3	0.65864
3	5.00891		3	0.905724		3	0.958914
3	5.95061		3	0.850734		3	0.821219
0	1.13882		0	0.914121		0	0.0607435
3	6.57006		3	0.872755		3	0.656816
4	3.64234		4	0.891075		4	0.700956
0	1.04419		0	0.914843		0	0.0900028
3	5.19464		3	0.845039		3	0.949795
3	8.50902		3	0.875514		3	0.825566
3	7.87105		3	0.835001		3	0.880032
4	5.25817		4	0.88561		4	0.357941
0	1.14874		0	0.901983		0	0.0392449
4	4.48814		4	0.828733		4	0.93377
3	7.953		3	0.883331		3	0.720862
4	3.95419		4	0.854332		4	0.76951
4	7.68265		4	0.805658		4	0.954564
4	7.69034		4	0.741474		4	0.888077
3	5.23664		3	0.844994		3	0.954728
4	4.65969		4	0.720467		4	0.977828
2	2.10945		2	0.868589		2	0.255016
3	5.83641		3	0.83424		3	0.944448
2	1.91149		2	0.864112		2	0.549512
4	10.553		4	0.886275		4	0.999888
0	0.670366		0	0.879132		0	0.0797685
0	1.13944		0	0.894164		0	0.00725768
4	8.08405		4	0.876293		4	0.956992
3	5.44648		3	0.901676		3	0.809407
0	0.506752		0	0.901844		0	0.0940429
4	2.15772		4	0.917233		4	0.51546
0	0.854736		0	0.894751		0	0.0015277
4	4.70622		4	0.865943		4	0.779702
3	6.96164		3	0.871443		3	0.898176
1	0.687983		1	0.768797		1	0.21153
0	0.462789		0	0.812636		0	0.0190744
4	4.43148		4	0.839703		4	0.931107
0	0.713445		0	0.714056		0	0.0216152
0	1.46833		0	0.882046		0	0.0269234
1	1.50891		1	0.82284		1	0.315696
0	0.749652		0	0.911849		0	0.0689529
4	3.03547		4	0.909923		4	0.452226
4	3.98243		4	0.902131		4	0.829885
1	0.65325		1	0.91495		1	0.184578
1	0.69925		1	0.922544		1	0.0981349
1	0.93542		1	0.930558		1	0.210372
0	0.795763		0	0.922185		0	0.0513261
1	0.681584		1	0.906161		1	0.217635
3	5.21209		3	0.883476		3	0.921556
4	2.23097		4	0.908517		4	0.0482642
0	1.24171		0	0.90053		0	0.0492729
4	4.95247		4	0.891841		4	0.482274
0	0.710267		0	0.923721		0	0.0208472
1	0.890797		1	0.912666		1	0.271299
3	6.34759		3	0.927384		3	0.968502
1	1.58373		1	0.914802		1	0.176951
1	0.910491		1	0.915889		1	0.162826
0	0.571058		0	0.931851		0	0.110801
2	2.56153		2	0.874278		2	0.123027
4	4.49527		4	0.896848		4	0.79785
1	1.18836		1	0.921169		1	0.248261
4	5.82624		4	0.897845		4	0.351726
1	1.10544		1	0.883991		1	0.486439
0	1.27769		0	0.892737		0	0.0271852
4	2.50567		4	0.881353		4	0.645237
0	0.507614		0	0.922389		0	0.087801
0	0.79284		0	0.921085		0	0.100069
0	1.15915		0	0.911198		0	0.0325632
1	0.447785		1	0.93063		1	0.11807
4	2.4638		4	0.902397		4	0.772866
4	4.65426		4	0.879706		4	0.461886
1	1.24112		1	0.917559		1	0.123213
4	2.74445		4	0.908425		4	0.0330093
1	0.424511		1	0.930997		1	0.151541
4	1.68666		4	0.92104		4	0.552495
0	1.39891		0	0.893778		0	0.0451169
0	1.30112		0	0.91453		0	0.0425337
1	0.705877		1	0.924606		1	0.11661
0	0.470283		0	0.94374		0	0.049847
0	0.489693		0	0.93365		0	0.103561
4	4.39101		4	0.907141		4	0.878607
0	0.551351		0	0.923107		0	0.0478565
4	5.1695		4	0.908286		4	0.73734
0	0.876272		0	0.918111		0	0.0837479
0	0.623071		0	0.906489		0	0.0516214
4	4.5591		4	0.855461		4	0.942436
4	5.49381		4	0.893093		4	0.67374
1	1.43107		1	0.866875		1	0.0542518
4	4.63522		4	0.844499		4	0.906391
2	6.94941		2	0.808814		2	0.998588
-1	1.4928		-1	0.87249		-1	1
2	3.23637		2	0.839155		2	0.382127
4	6.82311		4	0.870516		4	0.963837
2	0.891372		2	0.928528		2	0.206059
3	8.38472		3	0.882223		3	0.435388
4	4.96947		4	0.86826		4	0.978263
4	3.52848		4	0.866657		4	0.721402
4	4.88482		4	0.848178		4	0.89475
2	2.19807		2	0.868161		2	0.0892782
4	2.82672		4	0.850531		4	0.658253
4	5.2962		4	0.859553		4	0.86978
4	5.49743		4	0.879984		4	0.880827
3	9.00887		3	0.864202		3	0.928114
4	6.14542		4	0.803219		4	0.690802
4	6.06975		4	0.869641		4	0.804089
4	8.90709		4	0.868661		4	0.935874
4	6.68692		4	0.91681		4	0.478302
4	8.56091		4	0.882922		4	0.887606
4	4.63323		4	0.905431		4	0.966825
2	3.02647		2	0.855608		2	0.493905
4	16.4477		4	0.840475		4	0.97325
4	9.39476		4	0.875824		4	0.97118
2	2.55012		2	0.829263		2	0.880047
2	7.3037		2	0.86808		2	0.985855
-1	2.49877		-1	0.766492		-1	1
2	0.757096		2	0.750224		2	0.99552
-1	0.209845		-1	0.871728		-1	1
0	0.703043		0	0.918367		0	0.0707302
0	0.820811		0	0.916674		0	0.00981033
1	0.87184		1	0.923518		1	0.136369
0	0.397304		0	0.938201		0	0.0281262
4	5.27791		4	0.912846		4	0.581055
0	0.663408		0	0.9001		0	0.0848154
0	0.518693		0	0.921777		0	0.0607638
1	0.60778		1	0.924135		1	0.146726
0	0.752519		0	0.907119		0	0.0496275
1	0.5466		1	0.927601		1	0.132116
1	0.470168		1	0.918279		1	0.114437
3	5.61939		3	0.910889		3	0.96782
0	0.547944		0	0.9116		0	0.0846683
0	0.804512		0	0.916064		0	0.012563
0	0.756628		0	0.911866		0	0.091689
0	0.737864		0	0.929051		0	0.0596033
1	0.684377		1	0.914404		1	0.430378
1	0.958681		1	0.923618		1	0.205633
4	1.56452		4	0.920305		4	0.633442
0	0.745764		0	0.900406		0	0.043094
4	1.63846		4	0.928211		4	0.572315
4	3.87154		4	0.90927		4	0.177193
4	3.99037		4	0.902918		4	0.908444
4	5.32406		4	0.873839		4	0.748044
0	0.684841		0	0.912788		0	0.0646533
4	1.76117		4	0.911162		4	0.741911
0	0.898794		0	0.90374		0	0.0773765
3	9.62029		3	0.889655		3	0.918469
4	4.72419		4	0.904627		4	0.333819
4	2.01358		4	0.908333		4	0.546261
4	3.7354		4	0.901292		4	0.786663
0	0.900815		0	0.915131		0	0.0891515
0	0.709949		0	0.911532		0	0.0541895
0	0.700458		0	0.920946		0	0.0384578
0	0.660409		0	0.916545		0	0.044059
0	0.800478		0	0.922814		0	0.0791422
1	1.21993		1	0.900265		1	0.128467
4	3.79192		4	0.900708		4	0.905851
3	6.23592		3	0.93116		3	0.979682
3	5.02908		3	0.910407		3	0.965836
0	0.662972		0	0.921098		0	0.0316406
3	5.80607		3	0.909101		3	0.932329
1	1.6516		1	0.922112		1	0.382378
0	0.676586		0	0.924976		0	0.0538582
1	1.16571		1	0.932965		1	0.154873
1	1.41351		1	0.928526		1	0.593167
1	0.866848		1	0.920939		1	0.429566
1	1.11691		1	0.908888		1	0.373671
1	1.06901		1	0.931893		1	0.29191
0	0.656684		0	0.923989		0	0.0171775
4	4.22299		4	0.914703		4	0.645607
1	1.20251		1	0.923186		1	0.297491
0	0.792611		0	0.933914		0	0.0577949
0	0.645327		0	0.934449		0	0.0707157
4	1.5126		4	0.906825		4	0.543436
4	4.85865		4	0.883767		4	0.722265
1	0.505596		1	0.919418		1	0.126673
4	2.18549		4	0.897963		4	0.713765
3	7.54888		3	0.889741		3	0.871468
0	0.735989		0	0.924812		0	0.0199388
4	4.13226		4	0.901127		4	0.948329
0	0.855641		0	0.921686		0	0.0659024
3	8.04689		3	0.85963		3	0.837516
3	6.11363		3	0.903014		3	0.821312
3	6.47406		3	0.863265		3	0.852587
3	6.35032		3	0.859024		3	0.657658
0	0.735616		0	0.927762		0	0.0851129
0	0.995976		0	0.916197		0	0.0779941
1	1.64152		1	0.917393		1	0.140076
3	10.7657		3	0.889244		3	0.917169
3	5.85494		3	0.896802		3	0.929952
3	7.25851		3	0.888155		3	0.894902
3	5.79103		3	0.887461		3	0.729892
4	4.14201		4	0.868317		4	0.967825
3	5.76196		3	0.887534		3	0.819354
3	6.94511		3	0.88288		3	0.579815
1	1.30222		1	0.901912		1	0.140241
4	5.91633		4	0.881008		4	0.489668
4	6.13945		4	0.875223		4	0.914613
4	3.91272		4	0.899436		4	0.0572975
3	7.12014		3	0.890891		3	0.958936
4	2.3689		4	0.921224		4	0.0415766
3	4.84561		3	0.862687		3	0.931684
1	0.927608		1	0.904924		1	0.187074
3	6.85085		3	0.86477		3	0.868233
4	6.33352		4	0.878821		4	0.247282
3	5.60431		3	0.860934		3	0.909805
0	1.09783		0	0.921257		0	0.0129235
4	4.95043		4	0.856145		4	0.722173
1	1.58122		1	0.888094		1	0.124958
1	1.04569		1	0.930998		1	0.353267
3	5.78205		3	0.867453		3	0.940263
3	5.25095		3	0.881248		3	0.878775
3	6.61201		3	0.894528		3	0.880075
1	0.970094		1	0.92194		1	0.244341
3	9.595		3	0.862245		3	0.879048
4	3.9509		4	0.916824		4	0.927889
0	0.727077		0	0.895505		0	0.0329975
3	8.18808		3	0.839473		3	0.6185
3	6.1423		3	0.897371		3	0.773989
3	5.10405		3	0.828797		3	0.944148
4	4.28624		4	0.897941		4	0.585495
4	4.75727		4	0.893187		4	0.711849
4	3.61617		4	0.915455		4	0.384661
4	2.7054		4	0.913142		4	0.806502
1	0.647204		1	0.785335		1	0.12353
4	3.98998		4	0.887858		4	0.624769
3	9.00563		3	0.89155		3	0.972141
4	3.20438		4	0.886388		4	0.67151
4	9.11652		4	0.871342		4	0.988721
4	6.7168		4	0.876822		4	0.950282
0	0.689887		0	0.869023		0	0.0256992
1	0.42284		1	0.879712		1	0.133215
1	1.31299		1	0.903038		1	0.5523
3	5.42439		3	0.890987		3	0.972438
4	2.49896		4	0.89079		4	0.373531
3	7.02457		3	0.832869		3	0.921386
0	0.876453		0	0.764554		0	0.0552768
1	1.14279		1	0.89143		1	0.515033
2	0.393522		2	0.642465		2	0.275436
-1	4.70749		-1	0.918027		-1	1
2	2.19302		2	0.858439		2	0.98537
3	9.48434		3	0.877447		3	0.878895
4	3.36292		4	0.876228		4	0.316792
-1	0.819257		-1	0.804108		-1	1
2	4.19961		2	0.67034		2	0.791139
1	1.16107		1	0.910671		1	0.175053
4	5.7131		4	0.91565		4	0.50707
2	0.685003		2	0.929397		2	0.0789189
4	2.37673		4	0.907042		4	0.54321
2	1.12982		2	0.912541		2	0.240231
3	7.04736		3	0.886589		3	0.945982
3	10.2155		3	0.88824		3	0.869289
4	4.74513		4	0.823844		4	0.699134
3	11.6485		3	0.838705		3	0.950083
4	6.50306		4	0.825711		4	0.908926
2	5.55119		2	0.838464		2	0.801418
2	0.982951		2	0.922027		2	0.549399
2	2.73627		2	0.882446		2	0.115398
4	3.83765		4	0.89777		4	0.980228
2	0.811022		2	0.90542		2	0.268221
4	4.69293		4	0.898091		4	0.970001
0	4.71507		0	0.759761		0	0.0347726
4	10.4142		4	0.8705		4	0.946393
4	4.66841		4	0.762889		4	0.903345
2	4.20022		2	0.847543		2	0.885167
2	3.1426		2	0.780611		2	0.296197
2	3.29236		2	0.74528		2	0.405817
2	10.7018		2	0.72196		2	0.196826
2	1.44305		2	0.754761		2	0.62223
2	1.37392		2	0.650284		2	0.979986
-1	8.85757		-1	0.912302		-1	1
-1	5.1208		-1	0.727832		-1	1
2	1.19649		2	0.894917		2	0.425722
4	6.36361		4	0.836452		4	0.979299
3	8.37629		3	0.90632		3	0.783419
4	3.43891		4	0.88902		4	0.502181
3	8.01589		3	0.871156		3	0.151888
4	5.32572		4	0.862015		4	0.838925
1	0.769537		1	0.890768		1	0.267658
3	8.71019		3	0.849281		3	0.875074
3	9.52854		3	0.866459		3	0.696147
4	2.30975		4	0.900965		4	0.575454
3	8.60854		3	0.876913		3	0.820661
3	8.86431		3	0.885046		3	0.856741
3	6.99776		3	0.842886		3	0.676049
4	3.03749		4	0.875012		4	0.640246
4	3.30117		4	0.898648		4	0.330123
3	8.14307		3	0.833311		3	0.883167
4	5.11551		4	0.886661		4	0.518623
3	7.08493		3	0.875626		3	0.882771
3	7.62453		3	0.895134		3	0.919434
3	6.56923		3	0.824047		3	0.946448
0	0.804997		0	0.921382		0	0.00449693
0	1.55458		0	0.855115		0	0.016032
4	5.88436		4	0.826594		4	0.972427
4	6.00036		4	0.877292		4	0.943741
1	1.14391		1	0.833131		1	0.113578
4	3.29626		4	0.882818		4	0.805434
1	1.34282		1	0.910443		1	0.298762
4	5.40532		4	0.876847		4	0.662233
4	7.50606		4	0.82036		4	0.980321
3	10.3202		3	0.903309		3	0.426982
4	8.53318		4	0.871893		4	0.97999
-1	9.33819		-1	0.789307		-1	1
0	2.40637		0	0.876242		0	0.0163914
4	8.54582		4	0.849877		4	0.513168
0	1.10999		0	0.875059		0	0.0619167
4	3.44571		4	0.891053		4	0.699973
4	3.16032		4	0.838159		4	0.496557
4	8.53949		4	0.885409		4	0.126341
2	6.98974		2	0.867508		2	0.414239
3	6.29371		3	0.868727		3	0.631762
4	16.3512		4	0.813712		4	0.879263
4	7.59657		4	0.860048		4	0.797597
3	9.4152		3	0.874676		3	0.730774
4	6.27148		4	0.887238		4	0.280567
4	2.12249		4	0.912078		4	0.0510653
4	2.86456		4	0.891867		4	0.443901
4	3.51771		4	0.893244		4	0.797705
4	12.9949		4	0.91298		4	0.940994
4	3.31096		4	0.912745		4	0.807779
3	6.99283		3	0.878575		3	0.764572
3	9.17841		3	0.91121		3	0.954937
2	2.46027		2	0.879386		2	0.923063
0	1.05098		0	0.919384		0	0.00988366
1	1.10004		1	0.928787		1	0.273276
3	5.63119		3	0.86721		3	0.814539
4	2.31082		4	0.899776		4	0.819085
4	4.12593		4	0.902296		4	0.80943
4	3.07126		4	0.916831		4	0.57879
0	0.716303		0	0.914904		0	0.0561101
4	5.71201		4	0.87566		4	0.229966
4	5.49832		4	0.904078		4	0.481252
1	1.33018		1	0.911675		1	0.13959
3	5.3739		3	0.909134		3	0.902304
3	8.25302		3	0.877709		3	0.494063
4	6.51135		4	0.902562		4	0.201392
4	3.67382		4	0.8978		4	0.55962
0	0.631147		0	0.914783		0	0.017619
0	0.664539		0	0.908991		0	0.097752
4	6.16855		4	0.883822		4	0.689248
4	3.79939		4	0.892452		4	0.234229
3	7.7112		3	0.876125		3	0.282403
4	3.11492		4	0.908804		4	0.255639
4	5.86313		4	0.890414		4	0.895419
4	2.57641		4	0.893929		4	0.590672
0	1.03955		0	0.909528		0	0.0304409
3	7.01717		3	0.90195		3	0.508682
0	1.40143		0	0.89768		0	0.0293048
4	4.94917		4	0.905711		4	0.732325
3	7.34897		3	0.889122		3	0.723478
4	5.15055		4	0.866531		4	0.444507
4	3.93598		4	0.896395		4	0.671018
4	1.84791		4	0.915257		4	0.44915
3	8.13229		3	0.875221		3	0.650387
2	1.44595		2	0.889923		2	0.235919
4	3.08628		4	0.892177		4	0.681269
4	2.85217		4	0.877782		4	0.215208
1	0.502467		1	0.914081		1	0.118202
3	11.199		3	0.905118		3	0.901557
4	5.79467		4	0.869305		4	0.533108
3	7.59872		3	0.887387		3	0.773854
4	2.49731		4	0.906283		4	0.378586
4	6.067		4	0.918277		4	0.830658
4	4.45104		4	0.898032		4	0.515258
4	5.8636		4	0.869004		4	0.59705
4	5.07864		4	0.81312		4	0.68472
3	9.95082		3	0.830801		3	0.773171
3	9.0463		3	0.876266		3	0.6074
4	5.7494		4	0.894628		4	0.401351
2	1.36059		2	0.896523		2	0.700739
3	6.9393		3	0.887688		3	0.788477
0	0.866831		0	0.914331		0	0.094726
3	7.65616		3	0.882233		3	0.727737
0	0.974863		0	0.88922		0	0.120307
4	9.30258		4	0.871061		4	0.94603
4	4.56422		4	0.896013		4	0.109511
4	3.48139		4	0.893815		4	0.400881
3	5.36539		3	0.888234		3	0.84681
1	1.27044		1	0.920258		1	0.322957
4	3.05154		4	0.892438		4	0.375042
0	0.834039		0	0.903253		0	0.0264501
1	1.13411		1	0.92941		1	0.279653
3	10.8882		3	0.88092		3	0.979616
4	4.82837		4	0.886974		4	0.652849
4	4.95483		4	0.900601		4	0.438793
3	10.6536		3	0.87343		3	0.327197
3	8.42109		3	0.864709		3	0.960594
0	0.816136		0	0.919217		0	0.0931504
3	8.29253		3	0.881586		3	0.855683
4	3.79109		4	0.922924		4	0.272366
4	5.58529		4	0.867731		4	0.984036
3	16.1693		3	0.906633		3	0.968558
4	10.15		4	0.879905		4	0.981373
4	7.26832		4	0.870875		4	0.677597
4	5.41653		4	0.897097		4	0.621971
3	8.8494		3	0.831755		3	0.891716
3	6.36757		3	0.863483		3	0.83532
4	10.2859		4	0.789966		4	0.997975
3	9.20738		3	0.895158		3	0.875636
2	1.15489		2	0.86335		2	0.0687956
4	5.19438		4	0.897714		4	0.694303
1	1.03621		1	0.892052		1	0.137825
1	0.576655		1	0.891736		1	0.141546
2	2.16987		2	0.816723		2	0.32866
4	6.38872		4	0.838757		4	0.955517
4	6.04737		4	0.873406		4	0.776858
3	7.89703		3	0.84659		3	0.682721
4	5.32601		4	0.905329		4	0.593833
4	4.80487		4	0.905895		4	0.398308
-1	7.06383		-1	0.820846		-1	1
3	7.49792		3	0.842886		3	0.885137
4	3.37689		4	0.897006		4	0.926421
4	9.98929		4	0.842997		4	0.971138
3	7.09757		3	0.881349		3	0.763175
3	6.71757		3	0.879604		3	0.937012
0	0.742698		0	0.921941		0	0.102475
4	4.80279		4	0.871202		4	0.769734
3	9.45576		3	0.867513		3	0.882349
3	5.67965		3	0.884193		3	0.755307
3	7.48491		3	0.875901		3	0.847751
3	7.87428		3	0.858594		3	0.902832
4	6.16306		4	0.844788		4	0.763634
3	8.72423		3	0.872424		3	0.928199
0	0.880938		0	0.922222		0	0.102236
4	1.7784		4	0.906142		4	0.294092
4	4.28585		4	0.877069		4	0.454792
4	7.54404		4	0.923571		4	0.964194
4	2.44248		4	0.887961		4	0.672963
1	1.41227		1	0.91436		1	0.30533
3	10.9549		3	0.889249		3	0.978676
4	3.26766		4	0.909318		4	0.702874
3	6.70555		3	0.877026		3	0.933137
3	5.26956		3	0.832754		3	0.838135
3	9.63539		3	0.83796		3	0.638787
4	2.66733		4	0.910847		4	0.237916
4	4.27374		4	0.864435		4	0.586616
0	1.05931		0	0.880994		0	0.049372
4	8.09599		4	0.836791		4	0.586974
4	8.99068		4	0.873432		4	0.983201
0	0.953599		0	0.894417		0	0.105183
3	6.4793		3	0.852522		3	0.710037
3	14.8219		3	0.883157		3	0.938388
3	10.868		3	0.886617		3	0.831305
4	2.94974		4	0.868639		4	0.55403
4	3.99101		4	0.886907		4	0.962372
1	0.703903		1	0.934988		1	0.114291
2	4.32285		2	0.765679		2	0.677635
3	7.97536		3	0.903107		3	0.561195
3	7.0699		3	0.875914		3	0.684417
4	3.49387		4	0.889556		4	0.255941
4	7.65016		4	0.859906		4	0.910807
4	2.34821		4	0.897978		4	0.415182
4	5.20785		4	0.862897		4	0.324192
3	14.543		3	0.923148		3	0.977802
4	3.52825		4	0.903102		4	0.673954
2	1.44818		2	0.902745		2	0.272145
4	5.52291		4	0.886305		4	0.690345
3	8.28055		3	0.866577		3	0.419249
3	9.81868		3	0.857281		3	0.634041
3	7.15517		3	0.890042		3	0.418999
3	8.3731		3	0.846437		3	0.402466
3	11.1346		3	0.830724		3	0.922546
4	5.41575		4	0.865786		4	0.486152
3	14.1113		3	0.796587		3	0.972313
3	9.98056		3	0.87161		3	0.392634
1	1.5293		1	0.871606		1	0.134451
4	16.5028		4	0.887176		4	0.967277
4	11.7385		4	0.902284		4	0.954651
4	5.3879		4	0.864564		4	0.529224
4	6.06765		4	0.876469		4	0.786647
3	10.3899		3	0.859782		3	0.847454
4	4.61308		4	0.904121		4	0.743453
2	1.79299		2	0.886756		2	0.19332
3	11.0273		3	0.885656		3	0.4377
4	5.47994		4	0.888112		4	0.122641
4	5.50222		4	0.849804		4	0.910694
3	9.388		3	0.896676		3	0.972794
3	10.3224		3	0.846786		3	0.942135
4	8.32333		4	0.848595		4	0.393191
3	6.96207		3	0.845493		3	0.954914
4	7.26856		4	0.844737		4	0.959433
4	4.4613		4	0.856762		4	0.933867
4	7.60315		4	0.837297		4	0.888377
4	7.11498		4	0.853116		4	0.641933
2	1.38419		2	0.863643		2	0.268467
2	2.15686		2	0.91091		2	0.402505
4	11.0251		4	0.861252		4	0.648455
4	6.27747		4	0.86308		4	0.773758
4	3.73388		4	0.893786		4	0.68912
4	3.29416		4	0.897468		4	0.802478
4	6.11965		4	0.80154		4	0.315051
2	4.59288		2	0.741489		2	0.0915473
4	4.3432		4	0.892209		4	0.955887
4	4.41605		4	0.87791		4	0.490788
2	3.13234		2	0.790033		2	0.238804
4	8.52353		4	0.893733		4	0.729646
2	2.77622		2	0.90994		2	0.623014
-1	0.791535		-1	0.835137		-1	1
4	7.73224		4	0.87575		4	0.980237
2	8.18327		2	0.830799		2	0.885071
4	4.87298		4	0.878577		4	0.94905
-1	2.54137		-1	0.850739		-1	1
4	8.29875		4	0.8779		4	0.97598
2	5.47374		2	0.84396		2	0.78557
4	8.10339		4	0.787063		4	0.875121
4	6.9069		4	0.879146		4	0.889828
4	4.89916		4	0.873644		4	0.89288
3	12.721		3	0.896044		3	0.946823
4	7.90129		4	0.870445		4	0.874803
4	8.01453		4	0.851133		4	0.989285
4	4.80016		4	0.859928		4	0.909591
2	1.85643		2	0.888579		2	0.477547
2	1.93701		2	0.833047		2	0.327266
4	4.16247		4	0.865604		4	0.938621
4	14.6298		4	0.88856		4	0.97504
2	5.61965		2	0.836671		2	0.534633
4	13.4311		4	0.879606		4	0.968665
4	7.75961		4	0.844941		4	0.977816
4	12.6353		4	0.889425		4	0.962063
4	8.42802		4	0.868951		4	0.929607
2	3.8722		2	0.895904		2	0.998703
4	8.40526		4	0.886471		4	0.992679
2	1.8967		2	0.893047		2	0.75239
2	6.86178		2	0.825114		2	0.603712
4	8.85471		4	0.79217		4	0.978225
2	6.27671		2	0.857799		2	0.184567
2	5.77187		2	0.883547		2	0.994629
4	8.44137		4	0.86418		4	0.837633
-1	9.42809		-1	0.877574		-1	1
4	13.0453		4	0.880916		4	0.996272
2	10.7878		2	0.804064		2	0.986692
4	13.4512		4	0.906464		4	0.997454
2	9.11452		2	0.830197		2	0.438974
2	9.75576		2	0.825775		2	0.967575
-1	3.61725		-1	0.847224		-1	1
-1	5.11493		-1	0.83943		-1	1
-1	4.72426		-1	0.894969		-1	1
-1	10.3503		-1	0.91084		-1	1
0	0.668524		0	0.918711		0	0.0760997
0	0.603399		0	0.895635		0	0.0201931
1	1.57728		1	0.908007		1	0.114842
1	0.778954		1	0.921872		1	0.144821
0	0.711403		0	0.914406		0	0.0216875
4	2.13771		4	0.90316		4	0.531349
1	1.04301		1	0.906634		1	0.300955
4	2.13301		4	0.913633		4	0.331076
0	0.579549		0	0.927557		0	0.120596
0	0.846064		0	0.926057		0	0.0902695
1	0.818515		1	0.919725		1	0.280239
4	2.7101		4	0.892327		4	0.88031
1	1.39841		1	0.90359		1	0.222583
1	0.853253		1	0.914916		1	0.16125
0	0.490336		0	0.9373		0	0.0999978
4	3.05855		4	0.864763		4	0.675304
1	1.38181		1	0.92133		1	0.188996
1	1.33886		1	0.907291		1	0.266669
1	0.743903		1	0.91593		1	0.127358
1	0.807971		1	0.902184		1	0.579548
1	0.595477		1	0.92738		1	0.43227
4	2.37241		4	0.883002		4	0.834491
4	1.6603		4	0.906393		4	0.735063
1	1.54665		1	0.896009		1	0.262105
1	1.17447		1	0.912973		1	0.119142
0	0.765778		0	0.901511		0	0.0694748
0	0.780647		0	0.924727		0	0.0763704
1	0.648711		1	0.91777		1	0.172452
1	0.623877		1	0.935812		1	0.1824
4	2.82511		4	0.900591		4	0.725711
1	1.43786		1	0.912396		1	0.497095
4	1.8012		4	0.913939		4	0.13753
0	0.966255		0	0.898157		0	0.0464807
1	0.772387		1	0.913896		1	0.351671
4	2.41065		4	0.908198		4	0.131923
1	0.775594		1	0.910128		1	0.475343
1	0.826395		1	0.922279		1	0.209606
4	2.65433		4	0.893284		4	0.669484
1	0.879455		1	0.913391		1	0.212293
1	0.515992		1	0.923199		1	0.242257
1	0.590323		1	0.915345		1	0.302655
1	0.749138		1	0.93256		1	0.216163
1	1.6498		1	0.883304		1	0.269944
1	1.39475		1	0.904277		1	0.316143
1	0.867771		1	0.90675		1	0.131628
1	0.876959		1	0.904286		1	0.361031
1	1.15442		1	0.899645		1	0.301595
1	0.631738		1	0.932882		1	0.24754
0	0.554363		0	0.911861		0	0.0596248
4	4.74027		4	0.867321		4	0.151676
4	4.00389		4	0.871434		4	0.462307
4	1.86921		4	0.898649		4	0.474378
4	2.88418		4	0.890669		4	0.767972
1	0.753927		1	0.914224		1	0.43353
1	1.30892		1	0.899872		1	0.256117
4	2.42434		4	0.867577		4	0.899448
4	2.21389		4	0.907795		4	0.472509
1	0.718755		1	0.916618		1	0.416003
0	1.09632		0	0.906338		0	0.0774675
1	0.981225		1	0.911431		1	0.240722
1	1.36253		1	0.91985		1	0.427342
1	0.941126		1	0.897819		1	0.173207
0	0.790169		0	0.917363		0	0.0788327
4	2.81051		4	0.871017		4	0.773251
4	1.96134		4	0.912451		4	0.213914
1	0.84149		1	0.922963		1	0.214502
1	0.794902		1	0.920739		1	0.132022
4	2.30816		4	0.887219		4	0.678249
1	0.941911		1	0.901534		1	0.36485
1	0.542233		1	0.921209		1	0.178061
1	1.03824		1	0.885179		1	0.351803
4	3.50967		4	0.830447		4	0.756226
4	4.78573		4	0.83744		4	0.831019
0	0.606242		0	0.929654		0	0.0564549
0	0.60806		0	0.927642		0	0.0898156
1	1.31197		1	0.892434		1	0.456989
1	0.689812		1	0.922181		1	0.247346
1	1.32168		1	0.903811		1	0.288009
1	0.565143		1	0.934859		1	0.164603
4	3.76951		4	0.864806		4	0.483123
0	0.546161		0	0.931769		0	0.0927022
0	0.819704		0	0.926311		0	0.0712445
1	1.55957		1	0.894956		1	0.188236
0	0.699046		0	0.912563		0	0.0387614
1	0.682076		1	0.915998		1	0.126151
1	1.23092		1	0.923159		1	0.513478
1	0.683656		1	0.920535		1	0.160388
4	4.80823		4	0.87119		4	0.0184203
4	2.52945		4	0.908746		4	0.746795
4	1.65284		4	0.885263		4	0.657863
4	2.1285		4	0.903301		4	0.608119
0	0.823545		0	0.904821		0	0.111713
4	2.39781		4	0.879141		4	0.755102
4	2.29017		4	0.890275		4	0.517761
4	3.15957		4	0.867711		4	0.873785
4	1.87913		4	0.868763		4	0.235779
1	1.05164		1	0.908434		1	0.176802
1	1.27742		1	0.898309		1	0.165888
0	0.746306		0	0.920952		0	0.0395955
1	1.10357		1	0.913275		1	0.151147
4	2.78123		4	0.893883		4	0.852033
4	3.40767		4	0.876518		4	0.415649
4	3.13489		4	0.858559		4	0.775801
1	0.781366		1	0.894365		1	0.40214
4	2.02485		4	0.901983		4	0.695193
1	0.837935		1	0.928993		1	0.273646
4	2.18675		4	0.922653		4	0.448522
1	0.762543		1	0.898534		1	0.202594
4	4.7773		4	0.864641		4	0.409867
1	0.99754		1	0.91807		1	0.255776
0	0.892517		0	0.903402		0	0.106374
1	0.742047		1	0.915737		1	0.186745
1	0.714722		1	0.910768		1	0.350711
1	1.30518		1	0.89733		1	0.0950403
4	1.95924		4	0.881575		4	0.188541
4	2.52027		4	0.862407		4	0.757936
4	3.36981		4	0.82893		4	0.859737
4	3.51416		4	0.871256		4	0.807636
1	0.680849		1	0.890701		1	0.156741
4	2.11339		4	0.867662		4	0.38862
0	0.650929		0	0.906475		0	0.0945782
1	0.468747		1	0.911038		1	0.163973
4	3.12402		4	0.854645		4	0.786592
1	0.495487		1	0.889279		1	0.222831
4	4.15218		4	0.869721		4	0.771022
4	3.38638		4	0.867042		4	0.584429
4	3.92648		4	0.842478		4	0.777093
1	0.819085		1	0.921875		1	0.215367
1	0.785148		1	0.921736		1	0.169406
1	0.620453		1	0.912395		1	0.158603
4	2.61705		4	0.883166		4	0.479661
1	1.07779		1	0.882215		1	0.13882
0	0.489871		0	0.904831		0	0.0249968
4	2.96778		4	0.86358		4	0.125801
1	0.885691		1	0.923248		1	0.140987
4	4.26595		4	0.89195		4	0.919914
1	1.10757		1	0.919969		1	0.120699
4	1.58997		4	0.902762		4	0.524152
4	4.6742		4	0.852875		4	0.450628
0	0.936132		0	0.9111		0	0.112213
4	3.7588		4	0.824222		4	0.583548
4	4.8171		4	0.864635		4	0.816388
4	2.84981		4	0.859203		4	0.91619
1	0.656146		1	0.910149		1	0.160592
1	1.51514		1	0.886251		1	0.209003
4	3.21799		4	0.864557		4	0.712269
0	0.850901		0	0.916075		0	0.108769
4	3.62699		4	0.878107		4	0.879852
4	2.69682		4	0.846996		4	0.826177
1	0.767543		1	0.882172		1	0.153761
4	3.29697		4	0.851674		4	0.868701
4	3.75694		4	0.839097		4	0.853272
1	0.915607		1	0.927046		1	0.170415
2	3.83323		2	0.838535		2	0.440187
4	2.59011		4	0.886023		4	0.158553
4	3.27553		4	0.857806		4	0.690822
4	3.83381		4	0.860037		4	0.696368
4	3.54397		4	0.873681		4	0.168114
0	0.658104		0	0.907883		0	0.0997179
0	0.965591		0	0.913474		0	0.0886229
4	3.5333		4	0.872568		4	0.946727
4	2.61622		4	0.892208		4	0.852559
1	0.748152		1	0.923897		1	0.37997
4	3.93635		4	0.862959		4	0.553282
1	0.942747		1	0.921313		1	0.196767
4	3.87948		4	0.892774		4	0.937337
4	1.83972		4	0.901506		4	0.296437
4	3.84848		4	0.846324		4	0.884721
4	2.96017		4	0.883866		4	0.663577
4	4.36397		4	0.845007		4	0.880114
4	5.93833		4	0.880377		4	0.277993
4	2.59827		4	0.854699		4	0.627231
4	3.5642		4	0.869113		4	0.915988
4	2.63386		4	0.905324		4	0.434678
4	3.17531		4	0.845754		4	0.885546
0	1.17842		0	0.889874		0	0.0468371
4	3.21036		4	0.852546		4	0.848167
2	3.27675		2	0.870251		2	0.184234
0	0.672481		0	0.878462		0	0.0971581
4	4.06009		4	0.831562		4	0.941403
3	5.31415		3	0.870197		3	0.880273
2	0.745399		2	0.901432		2	0.175406
4	4.31429		4	0.873506		4	0.371062
2	1.0304		2	0.888684		2	0.0719462
4	4.37729		4	0.890764		4	0.80305
2	1.02938		2	0.875756		2	0.711027
1	1.11612		1	0.896436		1	0.163861
4	2.67471		4	0.876641		4	0.347501
4	4.44956		4	0.855931		4	0.832188
4	8.36295		4	0.884434		4	0.959163
4	5.12388		4	0.860677		4	0.872222
0	0.942285		0	0.847557		0	0.0725928
2	2.7426		2	0.752567		2	0.640712
4	8.81861		4	0.861529		4	0.610004
4	4.29923		4	0.847225		4	0.877512
3	5.33049		3	0.873171		3	0.807314
4	2.96419		4	0.853601		4	0.638415
0	0.719488		0	0.763564		0	0.0817569
0	1.2009		0	0.881963		0	0.0292778
0	0.665908		0	0.879928		0	0.00600456
1	0.843939		1	0.890706		1	0.127015
2	4.42815		2	0.875695		2	0.976745
0	1.0697		0	0.835606		0	0.0141418
1	1.51134		1	0.894778		1	0.354063
4	6.50509		4	0.855413		4	0.973456
2	1.9913		2	0.665639		2	0.57527
0	0.912897		0	0.624046		0	0.0244329
4	8.89801		4	0.862645		4	0.990622
4	5.1202		4	0.817712		4	0.434418
4	4.96805		4	0.855662		4	0.689611
3	6.88649		3	0.855056		3	0.593714
4	4.96175		4	0.756335		4	0.755164
2	7.83011		2	0.795272		2	0.767758
4	4.11338		4	0.892998		4	0.893876
1	1.51151		1	0.911208		1	0.455486
2	7.85987		2	0.837007		2	0.913021
1	2.16001		1	0.889801		1	0.120365
2	0.833431		2	0.775966		2	0.79131
4	3.7293		4	0.80441		4	0.741703
2	7.18129		2	0.787188		2	0.572682
4	4.54268		4	0.864147		4	0.696435
2	2.76438		2	0.879349		2	0.285629
4	3.67525		4	0.845803		4	0.263914
4	2.97833		4	0.906579		4	0.871081
2	1.45336		2	0.913413		2	0.33556
3	6.74291		3	0.862228		3	0.980695
4	7.2065		4	0.76639		4	0.991706
-1	1.24738		-1	0.828359		-1	1
2	3.2472		2	0.830007		2	0.9943
-1	2.01659		-1	0.767967		-1	1
4	4.25874		4	0.869879		4	0.793978
3	8.51404		3	0.641371		3	0.982449
-1	4.81102		-1	0.864005		-1	1
4	4.03348		4	0.85994		4	0.949131
4	3.46769		4	0.843815		4	0.882284
4	7.38049		4	0.864798		4	0.771341
4	13.4664		4	0.86478		4	0.813459
2	2.81505		2	0.720697		2	0.50053
2	3.64359		2	0.805227		2	0.751609
4	4.3554		4	0.843576		4	0.963962
4	5.17941		4	0.809234		4	0.995318
4	6.27524		4	0.821959		4	0.946881
2	2.00376		2	0.83756		2	0.498773
2	5.37662		2	0.849894		2	0.0809602
2	2.57314		2	0.850686		2	0.834347
2	1.92366		2	0.878784		2	0.168729
4	9.58046		4	0.883595		4	0.986434
2	3.54623		2	0.88956		2	0.922687
2	3.69906		2	0.81338		2	0.736048
2	4.98447		2	0.882226		2	0.999994
-1	1.1482		-1	0.697532		-1	1
-1	2.92299		-1	0.780054		-1	1
-1	1.26051		-1	0.845132		-1	1
-1	1.27818		-1	0.704154		-1	1
1	0.624696		1	0.914292		1	0.254203
1	1.01023		1	0.919807		1	0.291488
1	0.590277		1	0.894093		1	0.389258
1	0.555868		1	0.916025		1	0.153359
0	0.432211		0	0.931604		0	0.0108234
0	0.606065		0	0.911036		0	0.116589
1	0.943738		1	0.91434		1	0.365894
1	0.686663		1	0.929402		1	0.248937
4	4.38837		4	0.90172		4	0.900803
0	0.685052		0	0.91871		0	0.0585803
1	0.982502		1	0.920644		1	0.618799
1	1.14988		1	0.917906		1	0.447507
0	0.551246		0	0.913363		0	0.101871
1	1.4424		1	0.815488		1	0.325638
1	0.448721		1	0.918962		1	0.123522
0	0.649424		0	0.911426		0	0.0303272
1	0.511012		1	0.917731		1	0.398035
0	0.892979		0	0.90928		0	0.0225063
4	2.70418		4	0.893085		4	0.956977
0	0.774121		0	0.885666		0	0.0657378
0	0.55136		0	0.907292		0	0.0871613
0	0.719605		0	0.932522		0	0.0859143
4	2.09964		4	0.89529		4	0.213084
0	0.630365		0	0.90959		0	0.102523
1	0.5023		1	0.91869		1	0.19015
1	0.576832		1	0.912192		1	0.188104
0	0.635535		0	0.909034		0	0.0558362
1	1.25923		1	0.918242		1	0.331884
1	0.630235		1	0.911593		1	0.283368
1	0.806161		1	0.925955		1	0.361033
1	0.634438		1	0.919839		1	0.277906
0	0.63261		0	0.925523		0	0.112501
1	0.886028		1	0.890922		1	0.179221
0	0.538134		0	0.920553		0	0.0392389
1	0.712464		1	0.906165		1	0.223159
4	3.25743		4	0.865686		4	0.894059
0	0.86793		0	0.921413		0	0.0907679
0	0.649506		0	0.9174		0	0.0756456
4	3.30463		4	0.877229		4	0.30459
4	4.52447		4	0.880964		4	0.454704
4	2.81943		4	0.871892		4	0.191806
1	1.37529		1	0.904765		1	0.18513
1	0.77003		1	0.920285		1	0.148523
1	0.68812		1	0.926957		1	0.154134
1	0.567622		1	0.905764		1	0.170881
1	0.747623		1	0.9127		1	0.125293
0	0.598279		0	0.916993		0	0.0574981
4	4.43185		4	0.871014		4	0.730748
4	4.28781		4	0.865202		4	0.638421
4	2.51655		4	0.873452		4	0.788028
0	0.54113		0	0.910027		0	0.105889
0	0.943774		0	0.921764		0	0.0992619
0	0.850481		0	0.931219		0	0.0847641
1	0.678998		1	0.926144		1	0.404335
1	0.746258		1	0.921529		1	0.605677
1	0.937352		1	0.911402		1	0.122
4	3.25186		4	0.881057		4	0.392348
4	4.3346		4	0.848049		4	0.48504
1	1.61158		1	0.915029		1	0.233428
1	0.744352		1	0.916173		1	0.212901
4	1.98923		4	0.89026		4	0.059557
1	1.53526		1	0.902494		1	0.112736
1	0.58034		1	0.924192		1	0.143739
1	1.14432		1	0.927081		1	0.133677
1	1.2857		1	0.920629		1	0.515374
1	1.47937		1	0.903193		1	0.440885
1	1.34278		1	0.903801		1	0.386182
1	0.519114		1	0.9037		1	0.195273
4	3.00203		4	0.87718		4	0.824702
4	2.18987		4	0.905731		4	0.137532
1	1.06628		1	0.879348		1	0.198764
4	5.1499		4	0.913332		4	0.900051
1	0.88082		1	0.917676		1	0.133626
1	0.70132		1	0.91915		1	0.270709
0	0.70766		0	0.906143		0	0.0835658
1	0.473208		1	0.91714		1	0.502261
1	0.793282		1	0.911015		1	0.291723
1	0.93985		1	0.904118		1	0.223204
1	0.865514		1	0.920351		1	0.184694
4	3.1387		4	0.871063		4	0.591268
4	1.80693		4	0.885827		4	0.299024
3	6.24027		3	0.889579		3	0.956054
4	2.68632		4	0.889878		4	0.174012
1	1.00366		1	0.922414		1	0.271005
1	1.23082		1	0.906275		1	0.202692
4	3.12323		4	0.884573		4	0.576784
1	0.813451		1	0.909078		1	0.127123
4	2.55594		4	0.85743		4	0.776332
4	2.5958		4	0.88137		4	0.854785
1	0.725321		1	0.929832		1	0.174617
0	0.547983		0	0.901746		0	0.0585559
1	1.06451		1	0.890959		1	0.699356
4	4.62579		4	0.836263		4	0.506666
1	0.753387		1	0.91931		1	0.165824
4	3.93066		4	0.909867		4	0.881578
4	4.72819		4	0.872465		4	0.744618
1	0.807513		1	0.886226		1	0.289545
1	1.09817		1	0.912207		1	0.392686
4	2.35068		4	0.862291		4	0.843168
1	0.978995		1	0.927566		1	0.191598
1	1.56998		1	0.9013		1	0.20667
4	3.98297		4	0.845611		4	0.562682
4	3.43784		4	0.913477		4	0.513422
4	4.7285		4	0.84864		4	0.888024
4	3.28604		4	0.852588		4	0.159811
2	0.737419		2	0.914181		2	0.204172
4	4.02822		4	0.837934		4	0.723606
4	3.09632		4	0.882477		4	0.805627
4	2.10662		4	0.88983		4	0.0635066
2	1.85082		2	0.888412		2	0.625638
1	0.901062		1	0.908324		1	0.263722
1	1.19046		1	0.902194		1	0.139204
0	0.913998		0	0.901538		0	0.104717
1	1.63731		1	0.912816		1	0.33961
4	4.12497		4	0.849548		4	0.364529
4	3.01017		4	0.882195		4	0.564267
1	1.12234		1	0.92823		1	0.107706
1	1.09103		1	0.93141		1	0.3059
4	1.74044		4	0.897024		4	0.465218
4	2.04949		4	0.891304		4	0.74124
1	1.45766		1	0.93158		1	0.0573284
4	1.53103		4	0.903103		4	0.718913
4	4.1009		4	0.886839		4	0.911253
1	0.853443		1	0.870891		1	0.241809
4	4.02308		4	0.864231		4	0.904823
4	2.80923		4	0.811902		4	0.869502
1	0.90717		1	0.899928		1	0.202638
1	0.64504		1	0.92499		1	0.170718
4	9.91583		4	0.886996		4	0.999069
3	5.7064		3	0.872597		3	0.897769
4	1.7192		4	0.888451		4	0.728515
4	3.39618		4	0.892436		4	0.558505
1	0.470746		1	0.913792		1	0.207253
1	1.0449		1	0.910704		1	0.157441
0	0.627437		0	0.91365		0	0.0220545
1	0.951913		1	0.93436		1	0.471493
1	0.894153		1	0.932144		1	0.192275
1	1.14316		1	0.876378		1	0.512373
1	0.355464		1	0.890892		1	0.172534
4	3.31036		4	0.85569		4	0.692457
4	4.20227		4	0.874928		4	0.593084
4	4.34353		4	0.868585		4	0.892061
0	0.424114		0	0.918942		0	0.0570674
0	0.812124		0	0.916289		0	0.10253
4	3.68717		4	0.862014		4	0.532068
1	0.664302		1	0.921935		1	0.133265
1	0.623345		1	0.914585		1	0.22824
4	4.51653		4	0.851413		4	0.814601
4	8.59178		4	0.87412		4	0.968274
4	2.81203		4	0.869282		4	0.335358
1	1.93254		1	0.874358		1	0.477441
0	0.861392		0	0.884348		0	0.033432
4	5.39329		4	0.877032		4	0.295955
4	3.53253		4	0.867003		4	0.886887
1	0.71285		1	0.941016		1	0.281676
4	4.01896		4	0.874289		4	0.94023
1	1.47198		1	0.884362		1	0.474738
4	4.0002		4	0.86303		4	0.727461
4	4.9143		4	0.80337		4	0.858759
3	5.7554		3	0.888885		3	0.935478
4	4.14822		4	0.835919		4	0.891888
4	1.78064		4	0.884954		4	0.379602
1	1.07212		1	0.895683		1	0.20083
3	9.4293		3	0.902906		3	0.987039
0	0.718567		0	0.903892		0	0.0666852
4	3.63103		4	0.886714		4	0.810658
1	1.25169		1	0.903798		1	0.210218
4	4.03296		4	0.884342		4	0.895383
4	1.8537		4	0.871103		4	0.589153
4	2.82619		4	0.870691		4	0.314073
4	3.96466		4	0.883362		4	0.917063
4	4.03386		4	0.865183		4	0.592584
1	0.634273		1	0.812891		1	0.224848
2	0.978568		2	0.87862		2	0.84455
1	0.527927		1	0.901833		1	0.247977
4	3.14534		4	0.829056		4	0.704211
4	3.06609		4	0.79561		4	0.742848
4	3.8175		4	0.860589		4	0.615866
4	4.15257		4	0.846056		4	0.267452
1	1.24536		1	0.860889		1	0.0833594
2	2.49197		2	0.811858		2	0.552418
4	2.36587		4	0.893583		4	0.521102
4	2.51469		4	0.878291		4	0.719935
1	0.53096		1	0.866027		1	0.182132
4	3.3698		4	0.887398		4	0.936727
4	4.05989		4	0.880364		4	0.158098
4	3.65203		4	0.854296		4	0.875122
4	3.47129		4	0.892896		4	0.519982
1	0.438973		1	0.902778		1	0.176246
4	2.9003		4	0.881511		4	0.612189
3	6.862		3	0.890526		3	0.92955
2	0.672508		2	0.840539		2	0.464821
1	1.42987		1	0.87703		1	0.314398
0	1.14122		0	0.903117		0	0.081702
4	3.43064		4	0.874678		4	0.393933
4	2.83254		4	0.896493		4	0.540233
1	1.01369		1	0.807375		1	0.145635
2	1.65931		2	0.85974		2	0.362683
4	3.36378		4	0.870015		4	0.851109
4	3.26934		4	0.841603		4	0.750424
4	3.88059		4	0.854773		4	0.689347
0	1.09081		0	0.900983		0	0.0623477
1	1.60474		1	0.829991		1	0.260327
4	3.9233		4	0.86588		4	0.619053
1	1.49014		1	0.878589		1	0.103342
1	0.520013		1	0.881294		1	0.198155
4	2.23521		4	0.886619		4	0.720264
0	0.5855		0	0.855715		0	0.119517
1	1.55733		1	0.816352		1	0.126171
4	1.88335		4	0.876031		4	0.718468
4	3.56247		4	0.85609		4	0.370379
4	4.12753		4	0.827407		4	0.779833
1	1.47231		1	0.91882		1	0.155761
4	2.55719		4	0.878623		4	0.448758
4	3.59216		4	0.847587		4	0.776569
2	0.926165		2	0.829325		2	0.794312
2	5.32852		2	0.868559		2	0.299707
4	2.62475		4	0.867804		4	0.730802
4	2.4893		4	0.876588		4	0.225006
2	4.89509		2	0.838629		2	0.0505494
4	3.30809		4	0.822865		4	0.791657
1	1.13864		1	0.846532		1	0.416279
1	1.47689		1	0.902927		1	0.309822
4	3.66271		4	0.874502		4	0.125288
4	3.38351		4	0.847281		4	0.598727
1	0.950753		1	0.885506		1	0.188771
4	5.67231		4	0.833592		4	0.481478
2	1.75666		2	0.829973		2	0.540699
2	2.28012		2	0.870134		2	0.577802
-1	4.82443		-1	0.785742		-1	1
0	1.25287		0	0.889469		0	0.0210008
4	3.84044		4	0.849514		4	0.15488
0	0.805975		0	0.894609		0	0.0707068
4	3.78755		4	0.865724		4	0.366431
2	2.04112		2	0.81672		2	0.409587
4	3.12234		4	0.865266		4	0.695549
2	1.5831		2	0.865562		2	0.461018
4	6.07939		4	0.784544		4	0.357973
0	1.25374		0	0.751776		0	0.0684352
4	2.40909		4	0.82876		4	0.503882
2	4.31767		2	0.790226		2	0.68477
1	1.3029		1	0.825823		1	0.309998
1	0.549074		1	0.840934		1	0.158858
2	1.02647		2	0.724622		2	0.545788
4	3.32147		4	0.868967		4	0.796264
4	3.27161		4	0.837889		4	0.764881
4	4.31053		4	0.895719		4	0.678162
4	4.10894		4	0.853744		4	0.378393
3	8.76085		3	0.856729		3	0.838241
-1	3.91061		-1	0.738069		-1	1
2	1.50658		2	0.806302		2	0.748347
2	4.30744		2	0.826767		2	0.665223
-1	2.31162		-1	0.799435		-1	1
-1	1.13982		-1	0.745979		-1	1
-1	2.66344		-1	0.782331		-1	1
-1	1.04415		-1	0.823989		-1	1
0	0.787395		0	0.908627		0	0.0174121
4	4.59814		4	0.839337		4	0.823514
2	0.947705		2	0.821366		2	0.540338
4	2.94887		4	0.823456		4	0.560725
4	6.1212		4	0.844668		4	0.790701
4	3.61143		4	0.839426		4	0.81621
2	1.03501		2	0.856927		2	0.234486
2	1.39155		2	0.880675		2	0.57603
4	3.01466		4	0.877236		4	0.683075
4	4.68387		4	0.888131		4	0.361161
2	2.45485		2	0.82424		2	0.111641
4	3.21994		4	0.867801		4	0.779105
2	1.10379		2	0.856387		2	0.153426
2	1.29987		2	0.797305		2	0.467815
2	0.99246		2	0.826879		2	0.71012
2	2.35979		2	0.732726		2	0.582205
4	4.41332		4	0.845561		4	0.886698
4	5.08202		4	0.836287		4	0.916332
4	3.26383		4	0.890432		4	0.737203
4	3.9333		4	0.882177		4	0.921627
2	2.70556		2	0.88314		2	0.936982
2	0.986268		2	0.77704		2	0.175894
4	8.61143		4	0.862073		4	0.969591
4	4.88292		4	0.85298		4	0.809672
2	2.30853		2	0.885965		2	0.523012
2	1.9149		2	0.838395		2	0.663173
2	1.48051		2	0.850613		2	0.426703
-1	1.94054		-1	0.782616		-1	1
4	4.40896		4	0.827535		4	0.927356
4	5.31178		4	0.821925		4	0.789991
4	5.49748		4	0.88527		4	0.86015
2	1.98069		2	0.827934		2	0.600236
2	0.496474		2	0.88207		2	0.728161
2	3.05591		2	0.86107		2	0.933829
2	3.71798		2	0.863841		2	0.923939
2	0.539423		2	0.850558		2	0.572564
2	3.82212		2	0.906053		2	0.983908
2	4.44897		2	0.848942		2	0.658677
2	4.94366		2	0.770261		2	0.920869
2	3.07346		2	0.89999		2	0.998616
-1	3.43806		-1	0.852862		-1	1
2	2.34588		2	0.904799		2	0.967417
2	9.41611		2	0.895529		2	0.998945
-1	3.89108		-1	0.855254		-1	1
2	3.15344		2	0.851721		2	0.685431
-1	4.05678		-1	0.876077		-1	1
2	7.77171		2	0.842869		2	0.329478
-1	0.812323		-1	0.767993		-1	1
-1	1.21625		-1	0.832062		-1	1
1	1.01932		1	0.839684		1	0.241194
1	1.58402		1	0.913492		1	0.348198
1	0.53215		1	0.916047		1	0.206231
1	1.23454		1	0.9071		1	0.141477
4	4.4989		4	0.889785		4	0.908123
4	2.61732		4	0.886947		4	0.907113
1	0.759927		1	0.909457		1	0.200246
4	1.65019		4	0.894035		4	0.509704
1	0.907757		1	0.923577		1	0.185128
0	0.504354		0	0.897389		0	0.0911109
0	0.791162		0	0.885329		0	0.101314
1	1.01324		1	0.910543		1	0.126964
1	1.10756		1	0.901494		1	0.32877
0	1.06298		0	0.905113		0	0.0703079
1	1.30676		1	0.908434		1	0.0855607
0	0.66287		0	0.901062		0	0.0561753
4	1.58342		4	0.908163		4	0.578922
1	1.18304		1	0.889581		1	0.132314
4	4.29625		4	0.861162		4	0.267915
1	0.977473		1	0.9046		1	0.282255
4	2.29789		4	0.891275		4	0.567773
4	3.84029		4	0.888099		4	0.718776
0	0.713717		0	0.895643		0	0.0629076
4	1.8776		4	0.844372		4	0.490552
4	2.8173		4	0.85315		4	0.488154
1	0.672691		1	0.879337		1	0.143138
2	0.837139		2	0.881704		2	0.437424
2	0.940862		2	0.811604		2	0.898575
4	2.51103		4	0.895927		4	0.339023
3	4.93806		3	0.864218		3	0.924037
4	2.75104		4	0.860309		4	0.943817
1	0.784999		1	0.901597		1	0.186431
1	0.531792		1	0.916173		1	0.201644
1	0.670133		1	0.890042		1	0.182398
4	3.78289		4	0.868338		4	0.854462
1	1.14267		1	0.892732		1	0.181729
4	2.2512		4	0.890078		4	0.638686
1	1.69806		1	0.839066		1	0.0853525
1	0.805449		1	0.921875		1	0.428326
4	3.49759		4	0.850072		4	0.851224
0	0.721188		0	0.913321		0	0.00683314
1	1.25085		1	0.92703		1	0.40231
0	0.828987		0	0.922812		0	0.0977564
4	2.16689		4	0.870477		4	0.0857002
4	2.26148		4	0.909171		4	0.145415
4	2.34692		4	0.858633		4	0.835726
2	4.07707		2	0.81169		2	0.386576
4	2.14862		4	0.824088		4	0.811129
1	1.66496		1	0.868077		1	0.392593
4	2.66241		4	0.875644		4	0.616368
0	0.610932		0	0.868545		0	0.109016
4	1.68282		4	0.916678		4	0.430729
4	3.83079		4	0.854642		4	0.641138
2	2.74756		2	0.85789		2	0.597678
0	0.808064		0	0.920274		0	0.0701717
1	1.23032		1	0.90427		1	0.205212
4	5.00381		4	0.864904		4	0.950791
4	2.17216		4	0.893136		4	0.211897
4	2.42045		4	0.875638		4	0.605491
4	1.99639		4	0.903132		4	0.567166
4	2.96896		4	0.885309		4	0.867453
4	3.22095		4	0.842668		4	0.940826
2	4.04775		2	0.813463		2	0.992671
4	3.80651		4	0.835894		4	0.886242
1	0.903811		1	0.881071		1	0.216734
0	0.946228		0	0.905612		0	0.0935731
4	5.29533		4	0.856694		4	0.175612
4	4.25223		4	0.825835		4	0.917199
2	2.93739		2	0.835921		2	0.899166
0	1.1255		0	0.88844		0	0.0580425
4	2.76279		4	0.860559		4	0.8568
0	0.477144		0	0.853266		0	0.0981503
4	1.72737		4	0.829069		4	0.553207
1	0.702636		1	0.912606		1	0.177036
0	0.790617		0	0.900003		0	0.00487342
2	1.3797		2	0.838144		2	0.573584
4	2.25171		4	0.895832		4	0.224755
2	2.32088		2	0.845737		2	0.373433
0	0.881754		0	0.91482		0	0.030323
1	0.744857		1	0.903018		1	0.159884
4	2.19775		4	0.88306		4	0.591907
4	1.97295		4	0.87953		4	0.0735962
4	2.15314		4	0.854026		4	0.472471
1	1.62392		1	0.896937		1	0.0544711
1	1.67887		1	0.872689		1	0.0712488
1	0.738591		1	0.900098		1	0.145052
2	1.00913		2	0.727032		2	0.275191
0	0.848813		0	0.909888		0	0.0632474
4	3.02393		4	0.832367		4	0.943218
4	2.75723		4	0.867405		4	0.206645
1	0.957455		1	0.873744		1	0.171722
4	3.87021		4	0.818692		4	0.301643
1	0.467787		1	0.895976		1	0.39729
4	4.62899		4	0.843543		4	0.548862
4	4.8415		4	0.792996		4	0.532545
4	2.71331		4	0.849599		4	0.0343511
4	1.68938		4	0.880461		4	0.508947
1	0.824595		1	0.916862		1	0.291295
1	0.993868		1	0.780019		1	0.562783
1	0.566124		1	0.853243		1	0.187517
2	1.01528		2	0.803063		2	0.679074
1	0.700638		1	0.910425		1	0.273223
4	2.98488		4	0.834004		4	0.188838
4	2.2193		4	0.877807		4	0.310116
2	2.48947		2	0.728627		2	0.955229
2	0.274945		2	0.77559		2	0.247921
0	0.728546		0	0.915957		0	0.0315252
2	2.0821		2	0.883831		2	0.777001
1	0.679106		1	0.921171		1	0.376885
4	3.35426		4	0.83521		4	0.837211
1	1.5974		1	0.92027		1	0.360647
4	3.28426		4	0.879631		4	0.77012
1	1.1992		1	0.903871		1	0.599359
0	0.568404		0	0.914771		0	0.113547
0	0.950372		0	0.903783		0	0.113292
2	2.1535		2	0.915153		2	0.574493
1	1.40604		1	0.915426		1	0.45353
1	0.993		1	0.909483		1	0.227477
4	2.512		4	0.875683		4	0.294418
4	3.40082		4	0.867719		4	0.829007
4	2.00638		4	0.914441		4	0.112096
2	2.47585		2	0.86668		2	0.321445
4	1.84334		4	0.864386		4	0.569884
0	0.618517		0	0.9091		0	0.0792507
1	0.689243		1	0.916074		1	0.121525
4	1.93255		4	0.894731		4	0.2208
1	0.663013		1	0.924317		1	0.179644
4	3.59765		4	0.830173		4	0.841782
0	0.945974		0	0.905303		0	0.106084
1	0.426674		1	0.904321		1	0.149906
0	0.884656		0	0.933349		0	0.0379799
1	1.00288		1	0.926346		1	0.154012
1	0.501141		1	0.920587		1	0.286674
4	1.87458		4	0.866391		4	0.723601
1	0.676506		1	0.912924		1	0.162224
1	1.54149		1	0.906586		1	0.124591
1	0.761332		1	0.922502		1	0.20024
0	0.710712		0	0.916122		0	0.0110609
0	1.08588		0	0.914311		0	0.0941073
0	0.976567		0	0.922875		0	0.0703586
0	0.802385		0	0.923185		0	0.110715
1	0.564829		1	0.921514		1	0.139615
4	1.93528		4	0.914596		4	0.301399
4	2.7993		4	0.866302		4	0.791787
0	0.65445		0	0.92502		0	0.0677812
4	1.98447		4	0.889941		4	0.281863
0	0.714529		0	0.929093		0	0.0363477
0	0.482553		0	0.930699		0	0.0781709
1	0.642452		1	0.913502		1	0.125922
1	0.819554		1	0.906093		1	0.12823
1	0.801112		1	0.914512		1	0.430857
0	0.657132		0	0.901568		0	0.042246
4	1.99811		4	0.875432		4	0.426137
0	0.42558		0	0.911095		0	0.0936801
1	1.23716		1	0.918044		1	0.388679
1	0.567966		1	0.916527		1	0.489938
0	0.744443		0	0.920178		0	0.0501516
4	2.49932		4	0.855257		4	0.928176
0	0.617483		0	0.924269		0	0.0819694
0	0.574654		0	0.928003		0	0.100384
1	0.992117		1	0.916822		1	0.217071
0	0.715512		0	0.928795		0	0.0807798
4	1.96971		4	0.90206		4	0.132734
4	3.7558		4	0.848897		4	0.685017
4	3.28586		4	0.873966		4	0.901231
4	3.25613		4	0.850034		4	0.82737
1	0.820239		1	0.924844		1	0.236078
0	0.669464		0	0.9345		0	0.0548457
4	2.16684		4	0.916217		4	0.471236
1	0.401439		1	0.913468		1	0.139189
1	1.04382		1	0.910463		1	0.244158
4	1.49576		4	0.899409		4	0.811418
0	0.723331		0	0.916338		0	0.0313779
4	2.98098		4	0.901913		4	0.690875
4	2.22511		4	0.884515		4	0.196322
1	0.837914		1	0.926825		1	0.541142
0	0.453743		0	0.926583		0	0.00971936
4	2.8595		4	0.88377		4	0.745053
1	0.640503		1	0.901565		1	0.316104
1	0.546794		1	0.931449		1	0.132097
0	0.831219		0	0.923958		0	0.108144
0	0.582883		0	0.93189		0	0.0849472
1	0.728687		1	0.924573		1	0.204237
0	0.606658		0	0.917718		0	0.0771231
0	0.738467		0	0.926854		0	0.084685
1	1.25299		1	0.856089		1	0.225489
0	0.816624		0	0.924963		0	0.0971915
0	0.64199		0	0.9074		0	0.060831
1	0.818468		1	0.915982		1	0.122865
4	3.41182		4	0.855214		4	0.760989
4	4.4533		4	0.835037		4	0.413051
0	0.748843		0	0.885809		0	0.101139
0	0.663139		0	0.936941		0	0.0659687
1	0.796467		1	0.909613		1	0.415715
4	1.59353		4	0.887859		4	0.750924
0	1.00843		0	0.924057		0	0.0196763
4	2.10641		4	0.878323		4	0.801211
1	1.32193		1	0.926591		1	0.366352
4	2.06331		4	0.839583		4	0.409128
2	3.56668		2	0.924883		2	0.493644
2	0.52027		2	0.828886		2	0.330303
2	3.44975		2	0.831806		2	0.999989
2	3.09739		2	0.833345		2	0.604534
-1	0.975507		-1	0.904587		-1	1
-1	0.229733		-1	0.82045		-1	1
1	1.58186		1	0.907856		1	0.28681
4	3.83642		4	0.883411		4	0.712258
4	2.71273		4	0.680186		4	0.0612647
2	2.88689		2	0.806835		2	0.862257
2	4.54863		2	0.820394		2	0.463598
2	1.15324		2	0.772839		2	0.753075
2	0.859906		2	0.879299		2	0.516689
4	5.36996		4	0.853587		4	0.882412
4	2.81959		4	0.86145		4	0.909348
4	2.96045		4	0.878896		4	0.89335
2	1.53103		2	0.843039		2	0.37705
4	3.40377		4	0.824336		4	0.326506
4	4.12656		4	0.859677		4	0.849439
4	4.5753		4	0.831587		4	0.684112
2	2.04185		2	0.773047		2	0.546546
4	5.63408		4	0.8542		4	0.119266
4	3.54683		4	0.867722		4	0.899111
2	4.76143		2	0.866183		2	0.849092
2	4.15012		2	0.773313		2	0.584054
2	1.2823		2	0.848933		2	0.160297
4	3.79516		4	0.831692		4	0.483516
2	0.937505		2	0.843727		2	0.407216
4	2.83055		4	0.855684		4	0.97593
-1	0.932342		-1	0.815521		-1	1
2	1.38556		2	0.841855		2	0.134331
4	4.57599		4	0.841528		4	0.378031
2	0.432969		2	0.78542		2	0.158845
2	0.666293		2	0.892853		2	0.409371
2	2.81938		2	0.821434		2	0.968983
2	1.56364		2	0.902175		2	0.853422
4	11.1264		4	0.867061		4	0.0641149
2	3.49978		2	0.814893		2	0.764084
2	2.36292		2	0.785424		2	0.81028
2	0.604058		2	0.828248		2	0.782391
2	2.06975		2	0.840992		2	0.310321
2	4.36504		2	0.868383		2	0.15866
2	3.13391		2	0.871715		2	0.574724
2	1.94798		2	0.724767		2	0.81501
2	2.90148		2	0.853204		2	0.699178
-1	0.62474		-1	0.829933		-1	1
2	1.82587		2	0.774685		2	0.651737
-1	0.388255		-1	0.745803		-1	1
1	0.770424		1	0.923013		1	0.13258
0	0.659064		0	0.928139		0	0.0219865
4	1.92014		4	0.871112		4	0.395997
0	0.492739		0	0.921748		0	0.0410075
1	0.697865		1	0.910668		1	0.459216
1	0.659069		1	0.919662		1	0.228092
1	0.471225		1	0.918037		1	0.385758
4	3.49833		4	0.864629		4	0.847871
4	3.6455		4	0.82389		4	0.842258
1	1.28552		1	0.908424		1	0.15141
1	1.28665		1	0.920854		1	0.147995
1	0.566578		1	0.917186		1	0.143663
4	2.17372		4	0.876775		4	0.886649
4	1.619		4	0.910525		4	0.772577
1	1.1209		1	0.893373		1	0.190848
1	1.37639		1	0.89252		1	0.389542
4	2.26276		4	0.907873		4	0.046068
0	0.605169		0	0.91476		0	0.0806075
1	0.616777		1	0.924989		1	0.210147
1	1.3487		1	0.879168		1	0.105598
0	1.01877		0	0.903003		0	0.114577
0	1.50561		0	0.917415		0	0.0241042
1	0.58704		1	0.900526		1	0.227879
0	0.666457		0	0.916723		0	0.0367715
1	0.436101		1	0.912319		1	0.384691
4	3.14155		4	0.857578		4	0.911578
1	0.686617		1	0.903321		1	0.315789
0	0.552232		0	0.923098		0	0.0110456
0	0.587762		0	0.890938		0	0.0394159
4	4.19215		4	0.860657		4	0.588611
1	0.995809		1	0.915565		1	0.673541
4	2.89453		4	0.873067		4	0.84101
1	0.660962		1	0.930312		1	0.18889
1	0.708486		1	0.922544		1	0.165476
4	3.80135		4	0.845047		4	0.948956
0	0.831769		0	0.903444		0	0.0599866
1	0.815271		1	0.902417		1	0.137896
1	0.895978		1	0.894881		1	0.423343
2	0.90661		2	0.873058		2	0.266698
0	0.740056		0	0.908647		0	0.0710427
4	2.0432		4	0.896605		4	0.598063
3	5.0011		3	0.871278		3	0.888846
0	1.23254		0	0.896679		0	0.0445845
4	5.08959		4	0.855082		4	0.805445
1	1.13187		1	0.89684		1	0.57003
4	2.32159		4	0.894274		4	0.634043
4	1.71246		4	0.887267		4	0.503163
1	1.44487		1	0.901524		1	0.472751
4	2.71209		4	0.863491		4	0.682471
4	2.4756		4	0.882962		4	0.60805
1	1.4744		1	0.919159		1	0.422138
4	3.0246		4	0.895156		4	0.349366
1	1.22531		1	0.901769		1	0.208015
4	2.04798		4	0.90152		4	0.220046
0	1.84434		0	0.907736		0	0.0200853
0	0.597252		0	0.914887		0	0.117103
1	0.605783		1	0.908693		1	0.142755
4	1.82861		4	0.916755		4	0.427058
4	2.27743		4	0.88089		4	0.666841
1	1.48509		1	0.919552		1	0.0600873
4	2.38759		4	0.884692		4	0.677207
4	4.44574		4	0.891512		4	0.91905
4	3.74046		4	0.876409		4	0.883508
1	1.61392		1	0.851399		1	0.130598
1	0.474938		1	0.829255		1	0.132188
0	0.503339		0	0.897255		0	0.0345974
4	3.69691		4	0.863115		4	0.703096
1	1.11579		1	0.907186		1	0.204689
4	3.47059		4	0.915461		4	0.399787
4	2.47228		4	0.884224		4	0.320939
0	0.72562		0	0.910102		0	0.055043
4	2.45727		4	0.841376		4	0.962515
4	2.48049		4	0.865351		4	0.800603
4	3.1921		4	0.889356		4	0.835636
0	0.876086		0	0.922285		0	0.0880182
1	1.39185		1	0.900533		1	0.189434
4	2.94222		4	0.875934		4	0.870326
4	4.30782		4	0.847077		4	0.597209
4	3.21492		4	0.824326		4	0.386443
4	3.5079		4	0.851882		4	0.68163
4	2.31354		4	0.87979		4	0.653349
4	1.99215		4	0.891383		4	0.274875
4	2.91148		4	0.884365		4	0.930894
1	1.57769		1	0.904783		1	0.30166
4	1.70058		4	0.877051		4	0.514857
4	1.77706		4	0.870915		4	0.513036
0	0.942837		0	0.909002		0	0.0232854
0	0.888964		0	0.880384		0	0.0751114
2	1.48795		2	0.886098		2	0.281634
1	1.0396		1	0.914038		1	0.229999
4	2.76894		4	0.860445		4	0.78437
1	0.402206		1	0.842429		1	0.139363
1	1.61183		1	0.879864		1	0.0865207
4	1.78756		4	0.885812		4	0.431638
1	0.739201		1	0.870578		1	0.125578
4	2.96393		4	0.851637		4	0.771029
4	1.55924		4	0.876882		4	0.834302
4	3.62831		4	0.883822		4	0.697384
1	0.985407		1	0.913068		1	0.257108
4	2.87208		4	0.870902		4	0.777425
4	2.89857		4	0.899575		4	0.715261
4	3.83884		4	0.857152		4	0.769318
1	0.874457		1	0.897412		1	0.220005
4	2.37382		4	0.880997		4	0.468827
1	0.915578		1	0.914737		1	0.143068
0	1.22263		0	0.888987		0	0.0521001
4	3.39454		4	0.845805		4	0.896875
4	3.84918		4	0.829365		4	0.752522
4	2.39727		4	0.862838		4	0.321838
1	1.46422		1	0.819785		1	0.386045
0	0.562956		0	0.90241		0	0.0522637
1	1.44883		1	0.894268		1	0.276217
4	3.34259		4	0.8365		4	0.575148
4	4.66711		4	0.809596		4	0.927759
4	4.9841		4	0.851715		4	0.864401
0	0.493457		0	0.911893		0	0.0368759
0	0.885086		0	0.863842		0	0.0859814
2	2.13523		2	0.747429		2	0.110132
4	2.33903		4	0.861511		4	0.193292
1	0.720076		1	0.91393		1	0.130298
0	1.04349		0	0.706776		0	0.0514148
4	3.65436		4	0.85659		4	0.0803019
4	2.6835		4	0.857579		4	0.354234
0	0.507067		0	0.899199		0	0.0749438
0	1.25404		0	0.868848		0	0.036904
0	0.812899		0	0.890636		0	0.0483702
0	0.629363		0	0.910923		0	0.0934858
4	3.5063		4	0.853417		4	0.182316
1	1.20369		1	0.889648		1	0.128265
0	0.501737		0	0.851579		0	0.0907038
2	2.57333		2	0.817994		2	0.170576
2	1.51496		2	0.715899		2	0.197038
3	5.3205		3	0.813301		3	0.787435
0	0.567001		0	0.778989		0	0.111853
2	0.905781		2	0.727923		2	0.178348
2	1.01942		2	0.738031		2	0.391013
1	1.97288		1	0.893162		1	0.368986
1	1.67867		1	0.865695		1	0.365618
1	0.749263		1	0.640035		1	0.242291
0	0.875109		0	0.912775		0	0.0426552
4	2.50513		4	0.895522		4	0.833949
4	2.3344		4	0.894694		4	0.645154
1	0.736928		1	0.915722		1	0.118525
1	0.891404		1	0.925099		1	0.333607
0	0.552954		0	0.907467		0	0.101088
1	1.44842		1	0.905676		1	0.408315
1	0.823066		1	0.921868		1	0.133668
1	0.919968		1	0.921002		1	0.213981
4	1.51562		4	0.899128		4	0.695664
1	0.812833		1	0.893757		1	0.419758
1	0.49798		1	0.932265		1	0.142275
1	0.902444		1	0.924695		1	0.206153
1	0.617009		1	0.907098		1	0.263142
4	2.86353		4	0.890226		4	0.228281
0	0.781871		0	0.881247		0	0.0786038
1	0.716735		1	0.916414		1	0.124684
0	0.556009		0	0.928638		0	0.0584873
4	2.39837		4	0.881949		4	0.828176
4	2.42517		4	0.886563		4	0.75843
1	1.29681		1	0.897869		1	0.521023
1	0.689124		1	0.930607		1	0.127795
1	1.3896		1	0.903414		1	0.34171
1	0.717701		1	0.928284		1	0.232147
[truncated: 298 more rows]

## Sheet: Fig2H
Condition	Directionality	Repeat		Condition	MEAN_CIRCULARITY	Repeat		Condition	Mean Speed	Repeat
ICAM	0.0261321	1		ICAM	0.9235	1		ICAM	1.97644	1
ICAM	0.871143	1		ICAM	0.868829	1		ICAM	5.94354	1
ICAM	0.654492	1		ICAM	0.842894	1		ICAM	7.29429	1
ICAM	0.575578	1		ICAM	0.855743	1		ICAM	4.29112	1
ICAM	0.817033	1		ICAM	0.822938	1		ICAM	7.15172	1
ICAM	0.644559	1		ICAM	0.880969	1		ICAM	6.53933	1
ICAM	0.53679	1		ICAM	0.876794	1		ICAM	5.09641	1
ICAM	0.0509268	1		ICAM	0.938388	1		ICAM	1.03136	1
ICAM	0.176781	1		ICAM	0.927449	1		ICAM	1.3443	1
ICAM	0.725454	1		ICAM	0.792333	1		ICAM	2.08169	1
ICAM	0.755849	1		ICAM	0.844351	1		ICAM	5.75511	1
ICAM	0.86334	1		ICAM	0.821105	1		ICAM	8.55834	1
ICAM	0.228081	1		ICAM	0.921089	1		ICAM	1.19746	1
ICAM	0.451992	1		ICAM	0.901529	1		ICAM	1.05721	1
ICAM	0.180449	1		ICAM	0.935995	1		ICAM	1.23655	1
ICAM	0.0638093	1		ICAM	0.905627	1		ICAM	0.385948	1
ICAM	0.332723	1		ICAM	0.902989	1		ICAM	1.91238	1
ICAM	0.890682	1		ICAM	0.860407	1		ICAM	10.4188	1
ICAM	0.898684	1		ICAM	0.842177	1		ICAM	4.8969	1
ICAM	0.506078	1		ICAM	0.82607	1		ICAM	4.55682	1
ICAM	0.374072	1		ICAM	0.848075	1		ICAM	4.60082	1
ICAM	0.888131	1		ICAM	0.898697	1		ICAM	7.26	1
ICAM	0.787038	1		ICAM	0.868124	1		ICAM	4.75005	1
ICAM	0.89982	1		ICAM	0.838169	1		ICAM	8.49587	1
ICAM	0.889761	1		ICAM	0.884417	1		ICAM	8.5821	1
ICAM	0.0506977	1		ICAM	0.93735	1		ICAM	0.712958	1
ICAM	0.911403	1		ICAM	0.887156	1		ICAM	6.03762	1
ICAM	0.556086	1		ICAM	0.890012	1		ICAM	3.95389	1
ICAM	0.0495094	1		ICAM	0.897683	1		ICAM	0.906968	1
ICAM	0.747959	1		ICAM	0.841185	1		ICAM	7.55455	1
ICAM	0.899709	1		ICAM	0.883692	1		ICAM	10.4839	1
ICAM	0.831245	1		ICAM	0.87242	1		ICAM	7.0252	1
ICAM	0.919622	1		ICAM	0.869201	1		ICAM	8.38701	1
ICAM	0.330847	1		ICAM	0.851606	1		ICAM	4.67572	1
ICAM	0.972251	1		ICAM	0.877115	1		ICAM	11.7382	1
ICAM	0.179655	1		ICAM	0.917222	1		ICAM	0.767779	1
ICAM	0.384833	1		ICAM	0.883543	1		ICAM	5.23956	1
ICAM	0.119953	1		ICAM	0.886817	1		ICAM	3.09469	1
ICAM	0.778397	1		ICAM	0.881169	1		ICAM	3.66726	1
ICAM	0.365647	1		ICAM	0.808518	1		ICAM	5.41714	1
ICAM	0.359204	1		ICAM	0.80742	1		ICAM	4.54348	1
ICAM	0.698818	1		ICAM	0.879231	1		ICAM	3.93606	1
ICAM	0.554102	1		ICAM	0.867569	1		ICAM	7.33079	1
ICAM	0.985467	1		ICAM	0.781954	1		ICAM	9.70113	1
ICAM	0.740153	1		ICAM	0.888532	1		ICAM	3.92565	1
ICAM	0.891259	1		ICAM	0.833018	1		ICAM	4.92143	1
ICAM	0.968369	1		ICAM	0.865186	1		ICAM	7.05086	1
ICAM	0.986378	1		ICAM	0.83477	1		ICAM	9.18912	1
ICAM	0.292226	1		ICAM	0.868401	1		ICAM	1.18832	1
ICAM	0.821074	1		ICAM	0.899595	1		ICAM	7.37374	1
ICAM	0.232063	1		ICAM	0.859664	1		ICAM	1.39975	1
ICAM	0.71818	1		ICAM	0.832176	1		ICAM	5.9284	1
ICAM	0.108847	1		ICAM	0.900044	1		ICAM	0.540925	1
ICAM	0.792989	1		ICAM	0.909475	1		ICAM	2.02009	1
ICAM	0.543996	1		ICAM	0.828335	1		ICAM	6.80738	1
ICAM	0.0425669	1		ICAM	0.885946	1		ICAM	1.46738	1
ICAM	0.378481	1		ICAM	0.792287	1		ICAM	2.98383	1
ICAM	0.967263	1		ICAM	0.911828	1		ICAM	7.65692	1
ICAM	0.443995	1		ICAM	0.651439	1		ICAM	1.90255	1
ICAM	0.269979	1		ICAM	0.882392	1		ICAM	1.97668	1
ICAM	0.127219	1		ICAM	0.92681	1		ICAM	0.699958	1
ICAM	0.447689	1		ICAM	0.915927	1		ICAM	2.83763	1
ICAM	0.942842	1		ICAM	0.883053	1		ICAM	5.38238	1
ICAM	0.114465	1		ICAM	0.930264	1		ICAM	1.08547	1
ICAM	0.0760102	1		ICAM	0.933081	1		ICAM	0.701757	1
ICAM	0.484549	1		ICAM	0.914665	1		ICAM	2.0456	1
ICAM	0.208816	1		ICAM	0.919119	1		ICAM	1.02568	1
ICAM	0.162352	1		ICAM	0.917308	1		ICAM	0.576489	1
ICAM	0.961676	1		ICAM	0.877282	1		ICAM	9.51565	1
ICAM	0.0917416	1		ICAM	0.906782	1		ICAM	0.717103	1
ICAM	0.032178	1		ICAM	0.921672	1		ICAM	0.952659	1
ICAM	0.0579214	1		ICAM	0.913018	1		ICAM	1.94649	1
ICAM	0.267402	1		ICAM	0.909189	1		ICAM	1.81093	1
ICAM	0.119001	1		ICAM	0.915028	1		ICAM	0.613067	1
ICAM	0.105556	1		ICAM	0.90982	1		ICAM	2.12726	1
ICAM	0.441633	1		ICAM	0.910592	1		ICAM	1.53596	1
ICAM	0.623168	1		ICAM	0.915873	1		ICAM	2.98214	1
ICAM	0.0358922	1		ICAM	0.919728	1		ICAM	0.768377	1
ICAM	0.00795483	1		ICAM	0.929808	1		ICAM	0.892541	1
ICAM	0.263445	1		ICAM	0.910064	1		ICAM	0.968372	1
ICAM	0.957379	1		ICAM	0.894174	1		ICAM	8.27446	1
ICAM	0.102664	1		ICAM	0.927364	1		ICAM	0.531703	1
ICAM	0.0484554	1		ICAM	0.909475	1		ICAM	0.719852	1
ICAM	0.0832088	1		ICAM	0.927694	1		ICAM	0.860875	1
ICAM	0.11362	1		ICAM	0.934281	1		ICAM	0.985405	1
ICAM	0.0404055	1		ICAM	0.927793	1		ICAM	0.783016	1
ICAM	0.144503	1		ICAM	0.918502	1		ICAM	0.711597	1
ICAM	0.030067	1		ICAM	0.917187	1		ICAM	1.07666	1
ICAM	0.509077	1		ICAM	0.920078	1		ICAM	1.64875	1
ICAM	0.335983	1		ICAM	0.875079	1		ICAM	3.56733	1
ICAM	0.102109	1		ICAM	0.931283	1		ICAM	0.732014	1
ICAM	0.0807419	1		ICAM	0.874427	1		ICAM	0.96521	1
ICAM	0.910262	1		ICAM	0.893729	1		ICAM	5.19556	1
ICAM	0.241437	1		ICAM	0.912421	1		ICAM	1.42389	1
ICAM	0.0817623	1		ICAM	0.925434	1		ICAM	0.705708	1
ICAM	0.717536	1		ICAM	0.876066	1		ICAM	5.23439	1
ICAM	0.837498	1		ICAM	0.924057	1		ICAM	2.84406	1
ICAM	0.921589	1		ICAM	0.891099	1		ICAM	10.0693	1
ICAM	0.277035	1		ICAM	0.917085	1		ICAM	1.33719	1
ICAM	0.180824	1		ICAM	0.927696	1		ICAM	2.50546	1
ICAM	0.725885	1		ICAM	0.884504	1		ICAM	5.38339	1
ICAM	0.843715	1		ICAM	0.878445	1		ICAM	5.07682	1
ICAM	0.0519915	1		ICAM	0.911256	1		ICAM	0.984356	1
ICAM	0.202716	1		ICAM	0.861393	1		ICAM	2.99782	1
ICAM	0.757818	1		ICAM	0.873028	1		ICAM	7.01052	1
ICAM	0.0335952	1		ICAM	0.928595	1		ICAM	0.938988	1
ICAM	0.194591	1		ICAM	0.914672	1		ICAM	1.24631	1
ICAM	0.0796625	1		ICAM	0.909825	1		ICAM	0.660166	1
ICAM	0.855087	1		ICAM	0.884914	1		ICAM	13.722	1
ICAM	0.0691441	1		ICAM	0.914379	1		ICAM	0.548727	1
ICAM	0.291986	1		ICAM	0.931128	1		ICAM	3.0996	1
ICAM	0.906959	1		ICAM	0.836234	1		ICAM	7.03867	1
ICAM	0.755659	1		ICAM	0.856507	1		ICAM	9.60732	1
ICAM	0.487048	1		ICAM	0.901262	1		ICAM	2.92059	1
ICAM	0.944189	1		ICAM	0.859585	1		ICAM	10.2644	1
ICAM	0.208359	1		ICAM	0.926829	1		ICAM	1.03085	1
ICAM	0.640793	1		ICAM	0.882602	1		ICAM	5.56592	1
ICAM	0.0340913	1		ICAM	0.916439	1		ICAM	1.62389	1
ICAM	0.938134	1		ICAM	0.890183	1		ICAM	10.6506	1
ICAM	0.921135	1		ICAM	0.892586	1		ICAM	3.39465	1
ICAM	0.314889	1		ICAM	0.900919	1		ICAM	12.2146	1
ICAM	0.722159	1		ICAM	0.825801	1		ICAM	4.85402	1
ICAM	0.16482	1		ICAM	0.923072	1		ICAM	0.94407	1
ICAM	0.933019	1		ICAM	0.885647	1		ICAM	6.97666	1
ICAM	0.531663	1		ICAM	0.892988	1		ICAM	2.89369	1
ICAM	0.026813	1		ICAM	0.924462	1		ICAM	0.792803	1
ICAM	0.144569	1		ICAM	0.923725	1		ICAM	1.7285	1
ICAM	0.95418	1		ICAM	0.874239	1		ICAM	9.01527	1
ICAM	0.440148	1		ICAM	0.892493	1		ICAM	5.01207	1
ICAM	0.855496	1		ICAM	0.903402	1		ICAM	4.36983	1
ICAM	0.973545	1		ICAM	0.916551	1		ICAM	9.13883	1
ICAM	0.514598	1		ICAM	0.880734	1		ICAM	7.12505	1
ICAM	0.0583642	1		ICAM	0.924344	1		ICAM	0.812534	1
ICAM	0.527274	1		ICAM	0.891241	1		ICAM	2.07799	1
ICAM	0.739409	1		ICAM	0.871191	1		ICAM	7.04505	1
ICAM	0.255618	1		ICAM	0.936167	1		ICAM	1.40636	1
ICAM	0.973584	1		ICAM	0.922379	1		ICAM	8.5685	1
ICAM	0.0827603	1		ICAM	0.936555	1		ICAM	0.606949	1
ICAM	0.906422	1		ICAM	0.894358	1		ICAM	10.333	1
ICAM	0.496181	1		ICAM	0.838914	1		ICAM	4.30182	1
ICAM	0.766559	1		ICAM	0.865057	1		ICAM	2.54401	1
ICAM	0.820263	1		ICAM	0.861857	1		ICAM	5.70727	1
ICAM	0.749324	1		ICAM	0.900769	1		ICAM	3.14969	1
ICAM	0.891421	1		ICAM	0.863754	1		ICAM	5.50681	1
ICAM	0.124803	1		ICAM	0.911174	1		ICAM	1.28211	1
ICAM	0.94029	1		ICAM	0.841437	1		ICAM	9.78691	1
ICAM	0.891875	1		ICAM	0.852818	1		ICAM	5.45854	1
ICAM	0.860062	1		ICAM	0.892682	1		ICAM	9.10737	1
ICAM	0.0925226	1		ICAM	0.823253	1		ICAM	7.58343	1
ICAM	0.271015	1		ICAM	0.903626	1		ICAM	3.35323	1
ICAM	0.406046	1		ICAM	0.932915	1		ICAM	1.16758	1
ICAM	0.135126	1		ICAM	0.940608	1		ICAM	0.883114	1
ICAM	0.310362	1		ICAM	0.894562	1		ICAM	2.8543	1
ICAM	0.108775	1		ICAM	0.902118	1		ICAM	1.93212	1
ICAM	0.918322	1		ICAM	0.853291	1		ICAM	7.42521	1
ICAM	0.823505	1		ICAM	0.891507	1		ICAM	6.87793	1
ICAM	1	1		ICAM	0.855609	1		ICAM	1.33802	1
ICAM	0.954914	1		ICAM	0.901218	1		ICAM	7.47063	1
ICAM	0.90487	1		ICAM	0.864272	1		ICAM	12.8202	1
ICAM	0.76316	1		ICAM	0.810599	1		ICAM	3.6622	1
ICAM	0.525912	1		ICAM	0.859567	1		ICAM	8.65751	1
ICAM	0.799455	1		ICAM	0.886758	1		ICAM	7.30337	1
ICAM	0.941178	1		ICAM	0.810266	1		ICAM	4.24845	1
ICAM	0.986126	1		ICAM	0.858177	1		ICAM	9.26963	1
ICAM	0.950358	1		ICAM	0.793833	1		ICAM	9.52746	1
ICAM	0.818021	1		ICAM	0.702086	1		ICAM	9.06166	1
ICAM	0.98351	1		ICAM	0.81275	1		ICAM	8.78328	1
ICAM	0.999528	1		ICAM	0.624327	1		ICAM	5.6529	1
ICAM	0.90467	1		ICAM	0.879754	1		ICAM	7.92259	1
ICAM	0.0298964	1		ICAM	0.660009	1		ICAM	1.22048	1
ICAM	0.999967	1		ICAM	0.823474	1		ICAM	5.83565	1
ICAM	0.956619	1		ICAM	0.817994	1		ICAM	4.91901	1
ICAM	1	1		ICAM	0.733968	1		ICAM	1.13493	1
ICAM	1	1		ICAM	0.911179	1		ICAM	0.257469	1
ICAM	1	1		ICAM	0.879764	1		ICAM	7.23283	1
ICAM	1	1		ICAM	0.822307	1		ICAM	1.16474	1
ICAM	0.152379	1		ICAM	0.926808	1		ICAM	0.844359	1
ICAM	0.874277	1		ICAM	0.88665	1		ICAM	7.43722	1
ICAM	0.863752	1		ICAM	0.86464	1		ICAM	6.38681	1
ICAM	0.957069	1		ICAM	0.863235	1		ICAM	9.95051	1
ICAM	0.733653	1		ICAM	0.898489	1		ICAM	8.71413	1
ICAM	0.299063	1		ICAM	0.888162	1		ICAM	1.94481	1
ICAM	0.322685	1		ICAM	0.874584	1		ICAM	0.818643	1
ICAM	0.190891	1		ICAM	0.908956	1		ICAM	2.5299	1
ICAM	0.0452771	1		ICAM	0.832283	1		ICAM	4.77739	1
ICAM	0.876803	1		ICAM	0.816626	1		ICAM	5.23103	1
ICAM	0.173322	1		ICAM	0.880262	1		ICAM	4.70653	1
ICAM	0.818534	1		ICAM	0.850111	1		ICAM	5.33079	1
ICAM	1	1		ICAM	0.873818	1		ICAM	1.19407	1
ICAM	0.183478	1		ICAM	0.85504	1		ICAM	1.44429	1
ICAM	0.958154	1		ICAM	0.883155	1		ICAM	7.65043	1
ICAM	0.954254	1		ICAM	0.80251	1		ICAM	9.53111	1
ICAM	0.966285	1		ICAM	0.857133	1		ICAM	3.39419	1
ICAM	0.926347	1		ICAM	0.843062	1		ICAM	5.66053	1
ICAM	0.931166	1		ICAM	0.868222	1		ICAM	7.26301	1
ICAM	0.989633	1		ICAM	0.8596	1		ICAM	1.64945	1
ICAM	0.965778	1		ICAM	0.926358	1		ICAM	7.47673	1
ICAM	0.926316	1		ICAM	0.86247	1		ICAM	5.69844	1
ICAM	0.946901	1		ICAM	0.832263	1		ICAM	9.87756	1
ICAM	0.454989	1		ICAM	0.893947	1		ICAM	2.42594	1
ICAM	0.989969	1		ICAM	0.931413	1		ICAM	5.83122	1
ICAM	0.993982	1		ICAM	0.883617	1		ICAM	9.53108	1
ICAM	0.792229	1		ICAM	0.870326	1		ICAM	3.4777	1
ICAM	0.970897	1		ICAM	0.824377	1		ICAM	12.7376	1
ICAM	0.784439	1		ICAM	0.893294	1		ICAM	3.2705	1
ICAM	0.963819	1		ICAM	0.87778	1		ICAM	9.3254	1
ICAM	0.918035	1		ICAM	0.859512	1		ICAM	8.5104	1
ICAM	0.961753	1		ICAM	0.789684	1		ICAM	7.10842	1
ICAM	0.894962	1		ICAM	0.869427	1		ICAM	8.06198	1
ICAM	0.789765	1		ICAM	0.888185	1		ICAM	5.67044	1
ICAM	0.302297	1		ICAM	0.741406	1		ICAM	5.7937	1
ICAM	0.686135	1		ICAM	0.864242	1		ICAM	3.75628	1
ICAM	0.99479	1		ICAM	0.839045	1		ICAM	11.0361	1
ICAM	0.96386	1		ICAM	0.859136	1		ICAM	7.81062	1
ICAM	1	1		ICAM	0.839405	1		ICAM	1.75265	1
ICAM	1	1		ICAM	0.862815	1		ICAM	2.68724	1
ICAM	1	1		ICAM	0.925388	1		ICAM	14.9311	1
ICAM	1	1		ICAM	0.675765	1		ICAM	1.47033	1
ICAM	0.414142	1		ICAM	0.903815	1		ICAM	5.21878	1
ICAM	0.978321	1		ICAM	0.810694	1		ICAM	5.12193	1
ICAM	0.595372	1		ICAM	0.845007	1		ICAM	4.94551	1
ICAM	0.00918708	1		ICAM	0.92552	1		ICAM	0.694291	1
ICAM	0.311715	1		ICAM	0.921777	1		ICAM	2.03646	1
ICAM	0.768787	1		ICAM	0.876973	1		ICAM	8.31567	1
ICAM	0.623958	1		ICAM	0.888997	1		ICAM	6.94501	1
ICAM	0.757603	1		ICAM	0.838232	1		ICAM	9.71941	1
ICAM	0.442738	1		ICAM	0.932909	1		ICAM	1.42827	1
ICAM	0.289491	1		ICAM	0.86589	1		ICAM	3.06943	1
ICAM	0.414183	1		ICAM	0.927325	1		ICAM	1.82029	1
ICAM	0.427413	1		ICAM	0.871901	1		ICAM	8.62988	1
ICAM	1	1		ICAM	0.904481	1		ICAM	2.28213	1
ICAM	0.488695	1		ICAM	0.913619	1		ICAM	2.04531	1
ICAM	0.152808	1		ICAM	0.812747	1		ICAM	2.34297	1
ICAM	0.872457	1		ICAM	0.888992	1		ICAM	5.18742	1
ICAM	0.917392	1		ICAM	0.899561	1		ICAM	3.41397	1
ICAM	0.892921	1		ICAM	0.889081	1		ICAM	9.30709	1
ICAM	0.787162	1		ICAM	0.862538	1		ICAM	3.55636	1
ICAM	0.287777	1		ICAM	0.910656	1		ICAM	1.74258	1
ICAM	0.195673	1		ICAM	0.879462	1		ICAM	1.41976	1
ICAM	0.794651	1		ICAM	0.909375	1		ICAM	11.6883	1
ICAM	0.476046	1		ICAM	0.869313	1		ICAM	4.28612	1
ICAM	0.951201	1		ICAM	0.822045	1		ICAM	10.4887	1
ICAM	0.407048	1		ICAM	0.894458	1		ICAM	6.68746	1
ICAM	0.255348	1		ICAM	0.903757	1		ICAM	1.84598	1
ICAM	0.918185	1		ICAM	0.884985	1		ICAM	7.54111	1
ICAM	0.182989	1		ICAM	0.932418	1		ICAM	0.944201	1
ICAM	0.0934227	1		ICAM	0.902538	1		ICAM	1.05459	1
ICAM	0.993548	1		ICAM	0.842487	1		ICAM	9.35704	1
ICAM	0.6249	1		ICAM	0.856216	1		ICAM	7.53875	1
ICAM	0.725701	1		ICAM	0.92214	1		ICAM	3.24493	1
ICAM	0.67039	1		ICAM	0.881384	1		ICAM	10.3392	1
ICAM	0.759507	1		ICAM	0.872876	1		ICAM	6.93667	1
ICAM	0.746948	1		ICAM	0.85833	1		ICAM	6.42321	1
ICAM	0.98178	1		ICAM	0.848515	1		ICAM	5.51462	1
ICAM	0.295574	1		ICAM	0.940521	1		ICAM	1.98278	1
ICAM	0.91898	1		ICAM	0.898264	1		ICAM	5.7623	1
ICAM	0.662473	1		ICAM	0.779731	1		ICAM	4.81156	1
ICAM	0.0395835	1		ICAM	0.920561	1		ICAM	0.648794	1
ICAM	0.468459	1		ICAM	0.878467	1		ICAM	2.5657	1
ICAM	0.169905	1		ICAM	0.821246	1		ICAM	1.03036	1
ICAM	0.622943	1		ICAM	0.871164	1		ICAM	7.76526	1
ICAM	0.173259	1		ICAM	0.859824	1		ICAM	5.3798	1
ICAM	0.955967	1		ICAM	0.862869	1		ICAM	10.191	1
ICAM	0.914571	1		ICAM	0.856009	1		ICAM	3.8623	1
ICAM	0.97753	1		ICAM	0.888905	1		ICAM	6.79636	1
ICAM	0.970596	1		ICAM	0.833786	1		ICAM	5.06342	1
ICAM	0.914583	1		ICAM	0.861617	1		ICAM	9.71134	1
ICAM	0.988154	1		ICAM	0.857405	1		ICAM	8.41371	1
ICAM	0.905151	1		ICAM	0.850947	1		ICAM	5.13899	1
ICAM	0.0600939	1		ICAM	0.884905	1		ICAM	0.915962	1
ICAM	0.611852	1		ICAM	0.887208	1		ICAM	5.97353	1
ICAM	0.523581	1		ICAM	0.900032	1		ICAM	9.64004	1
ICAM	0.36821	1		ICAM	0.890383	1		ICAM	4.62191	1
ICAM	0.713836	1		ICAM	0.844153	1		ICAM	4.65277	1
ICAM	0.0867772	1		ICAM	0.913189	1		ICAM	1.26095	1
ICAM	0.0565367	1		ICAM	0.855284	1		ICAM	0.755409	1
ICAM	0.889035	1		ICAM	0.884356	1		ICAM	7.88404	1
ICAM	0.803559	1		ICAM	0.887344	1		ICAM	2.62283	1
ICAM	0.637369	1		ICAM	0.861762	1		ICAM	4.67582	1
ICAM	0.330175	1		ICAM	0.866353	1		ICAM	1.44899	1
ICAM	0.0448279	1		ICAM	0.892646	1		ICAM	1.6512	1
ICAM	0.866188	1		ICAM	0.85406	1		ICAM	6.86539	1
ICAM	0.738165	1		ICAM	0.864303	1		ICAM	8.62767	1
ICAM	0.668494	1		ICAM	0.88134	1		ICAM	2.87771	1
ICAM	0.567995	1		ICAM	0.885245	1		ICAM	2.71986	1
ICAM	0.995886	1		ICAM	0.794527	1		ICAM	15.318	1
ICAM	0.769524	1		ICAM	0.868261	1		ICAM	13.0512	1
ICAM	0.994225	1		ICAM	0.877155	1		ICAM	9.04202	1
ICAM	0.832096	1		ICAM	0.868092	1		ICAM	3.73533	1
ICAM	0.0545152	1		ICAM	0.858603	1		ICAM	0.674258	1
ICAM	0.0327672	1		ICAM	0.896011	1		ICAM	1.61058	1
ICAM	0.972935	1		ICAM	0.851811	1		ICAM	7.62053	1
ICAM	0.822122	1		ICAM	0.794794	1		ICAM	3.60455	1
ICAM	1	1		ICAM	0.779163	1		ICAM	10.9413	1
ICAM	0.22634	1		ICAM	0.79226	1		ICAM	3.55851	1
ICAM	0.192939	1		ICAM	0.886267	1		ICAM	1.18474	1
ICAM	0.0502593	1		ICAM	0.911161	1		ICAM	0.811933	1
ICAM	0.551303	1		ICAM	0.83495	1		ICAM	5.4679	1
ICAM	0.42602	1		ICAM	0.82769	1		ICAM	1.37113	1
ICAM	0.747057	1		ICAM	0.872913	1		ICAM	6.51167	1
ICAM	0.392076	1		ICAM	0.9166	1		ICAM	1.40472	1
ICAM	0.904491	1		ICAM	0.813154	1		ICAM	7.10387	1
ICAM	0.0757164	1		ICAM	0.88252	1		ICAM	1.18419	1
ICAM	0.521308	1		ICAM	0.87396	1		ICAM	6.87849	1
ICAM	0.509277	1		ICAM	0.836914	1		ICAM	7.39119	1
ICAM	0.591677	1		ICAM	0.865395	1		ICAM	7.35461	1
ICAM	0.0438843	1		ICAM	0.901523	1		ICAM	0.686081	1
ICAM	0.0842105	1		ICAM	0.868712	1		ICAM	3.41972	1
ICAM	0.738103	1		ICAM	0.855075	1		ICAM	6.48799	1
ICAM	0.976556	1		ICAM	0.871646	1		ICAM	5.69565	1
ICAM	0.219079	1		ICAM	0.758499	1		ICAM	2.94448	1
ICAM	0.456253	1		ICAM	0.799039	1		ICAM	3.00952	1
ICAM	0.638665	1		ICAM	0.838937	1		ICAM	0.85237	1
ICAM	0.216622	1		ICAM	0.855165	1		ICAM	4.13531	1
ICAM	0.0862038	1		ICAM	0.905307	1		ICAM	1.67015	1
ICAM	0.956634	1		ICAM	0.883282	1		ICAM	7.25682	1
ICAM	0.68712	1		ICAM	0.842752	1		ICAM	5.03403	1
ICAM	0.984908	1		ICAM	0.846757	1		ICAM	4.46626	1
ICAM	0.848668	1		ICAM	0.864083	1		ICAM	6.73132	1
ICAM	0.762768	1		ICAM	0.904244	1		ICAM	3.10926	1
ICAM	0.199985	1		ICAM	0.900227	1		ICAM	1.2266	1
ICAM	0.0790406	1		ICAM	0.918985	1		ICAM	0.467228	1
ICAM	0.0290764	1		ICAM	0.936092	1		ICAM	0.661229	1
ICAM	0.0287663	1		ICAM	0.924048	1		ICAM	0.975798	1
ICAM	0.754832	1		ICAM	0.908074	1		ICAM	2.56969	1
ICAM	0.886681	1		ICAM	0.871733	1		ICAM	5.24759	1
ICAM	0.389717	1		ICAM	0.898284	1		ICAM	2.07957	1
ICAM	0.104087	1		ICAM	0.917415	1		ICAM	1.97401	1
ICAM	0.0444563	1		ICAM	0.913193	1		ICAM	0.662447	1
ICAM	0.969693	1		ICAM	0.827808	1		ICAM	5.99802	1
ICAM	0.0919827	1		ICAM	0.926852	1		ICAM	0.792217	1
ICAM	0.0716244	1		ICAM	0.916761	1		ICAM	0.519867	1
ICAM	0.343519	1		ICAM	0.892954	1		ICAM	3.62646	1
ICAM	0.0207261	1		ICAM	0.895442	1		ICAM	0.95008	1
ICAM	0.731921	1		ICAM	0.893327	1		ICAM	3.35002	1
ICAM	0.112485	1		ICAM	0.91897	1		ICAM	2.09616	1
ICAM	0.653579	1		ICAM	0.907319	1		ICAM	2.53808	1
ICAM	0.58093	1		ICAM	0.901789	1		ICAM	0.682557	1
ICAM	0.04958	1		ICAM	0.91795	1		ICAM	0.688256	1
ICAM	0.815036	1		ICAM	0.884	1		ICAM	4.44774	1
ICAM	0.112222	1		ICAM	0.911947	1		ICAM	0.96917	1
ICAM	0.0625373	1		ICAM	0.935298	1		ICAM	0.82351	1
ICAM	0.296504	1		ICAM	0.921497	1		ICAM	1.11072	1
ICAM	0.914849	1		ICAM	0.869266	1		ICAM	4.00775	1
ICAM	0.128149	1		ICAM	0.916334	1		ICAM	0.537168	1
ICAM	0.704033	1		ICAM	0.911823	1		ICAM	2.77348	1
ICAM	0.0131165	1		ICAM	0.908805	1		ICAM	0.981338	1
ICAM	0.0472638	1		ICAM	0.931811	1		ICAM	0.583377	1
ICAM	0.166311	1		ICAM	0.875201	1		ICAM	5.51333	1
ICAM	0.810027	1		ICAM	0.896205	1		ICAM	3.37152	1
ICAM	0.959727	1		ICAM	0.835605	1		ICAM	8.80348	1
ICAM	0.449189	1		ICAM	0.896453	1		ICAM	1.65344	1
ICAM	0.880122	1		ICAM	0.889401	1		ICAM	5.52662	1
ICAM	0.117466	1		ICAM	0.893667	1		ICAM	0.745605	1
ICAM	0.138655	1		ICAM	0.908645	1		ICAM	1.36024	1
ICAM	0.934319	1		ICAM	0.876711	1		ICAM	8.80242	1
ICAM	0.0473146	1		ICAM	0.918258	1		ICAM	0.716182	1
ICAM	0.302063	1		ICAM	0.910573	1		ICAM	2.6726	1
ICAM	0.702376	1		ICAM	0.894268	1		ICAM	4.75173	1
ICAM	0.0605469	1		ICAM	0.932706	1		ICAM	0.702112	1
ICAM	0.805014	1		ICAM	0.902813	1		ICAM	3.76656	1
ICAM	0.740065	1		ICAM	0.869935	1		ICAM	3.91324	1
ICAM	0.892325	1		ICAM	0.889953	1		ICAM	10.4742	1
ICAM	0.892174	1		ICAM	0.85116	1		ICAM	5.52296	1
ICAM	0.189239	1		ICAM	0.927256	1		ICAM	0.760169	1
ICAM	0.125051	1		ICAM	0.925215	1		ICAM	0.913306	1
ICAM	0.0519916	1		ICAM	0.917025	1		ICAM	0.807326	1
ICAM	0.209394	1		ICAM	0.925935	1		ICAM	0.788551	1
ICAM	0.177199	1		ICAM	0.911748	1		ICAM	0.887577	1
ICAM	0.874826	1		ICAM	0.877386	1		ICAM	5.77511	1
ICAM	0.0422852	1		ICAM	0.932863	1		ICAM	0.554387	1
ICAM	0.180998	1		ICAM	0.920287	1		ICAM	1.28147	1
ICAM	0.309835	1		ICAM	0.932072	1		ICAM	1.10771	1
ICAM	0.118515	1		ICAM	0.918573	1		ICAM	0.996213	1
ICAM	0.606929	1		ICAM	0.913686	1		ICAM	1.55462	1
ICAM	0.968202	1		ICAM	0.910038	1		ICAM	6.5537	1
ICAM	0.589538	1		ICAM	0.894029	1		ICAM	8.28218	1
ICAM	0.0249888	1		ICAM	0.928108	1		ICAM	0.821756	1
ICAM	0.0422941	1		ICAM	0.915055	1		ICAM	1.48774	1
ICAM	0.860687	1		ICAM	0.889271	1		ICAM	6.35724	1
ICAM	0.911184	1		ICAM	0.87266	1		ICAM	8.54086	1
ICAM	0.135674	1		ICAM	0.898904	1		ICAM	0.782217	1
ICAM	0.131344	1		ICAM	0.896321	1		ICAM	0.838112	1
ICAM	0.170992	1		ICAM	0.906901	1		ICAM	1.36904	1
ICAM	0.959312	1		ICAM	0.864283	1		ICAM	8.65769	1
ICAM	0.095791	1		ICAM	0.916749	1		ICAM	0.849273	1
ICAM	0.0354459	1		ICAM	0.911956	1		ICAM	1.36387	1
ICAM	0.223663	1		ICAM	0.899081	1		ICAM	2.59299	1
ICAM	0.298556	1		ICAM	0.894265	1		ICAM	1.02021	1
ICAM	0.951122	1		ICAM	0.913209	1		ICAM	5.02518	1
ICAM	0.0724599	1		ICAM	0.918435	1		ICAM	0.950982	1
ICAM	0.164865	1		ICAM	0.928394	1		ICAM	1.34566	1
ICAM	0.857074	1		ICAM	0.886751	1		ICAM	4.80979	1
ICAM	0.119595	1		ICAM	0.905896	1		ICAM	0.884067	1
ICAM	0.377367	1		ICAM	0.919059	1		ICAM	1.13762	1
ICAM	0.170545	1		ICAM	0.896228	1		ICAM	1.1148	1
ICAM	0.0515506	1		ICAM	0.915799	1		ICAM	0.613481	1
ICAM	0.185378	1		ICAM	0.929151	1		ICAM	0.821964	1
ICAM	0.662376	1		ICAM	0.906642	1		ICAM	3.08902	1
ICAM	0.0659514	1		ICAM	0.912732	1		ICAM	0.613275	1
ICAM	0.392296	1		ICAM	0.869949	1		ICAM	1.19488	1
ICAM	0.0674632	1		ICAM	0.916935	1		ICAM	0.850701	1
ICAM	0.929601	1		ICAM	0.869568	1		ICAM	8.37895	1
ICAM	0.727119	1		ICAM	0.866736	1		ICAM	9.35572	1
ICAM	0.333049	1		ICAM	0.897457	1		ICAM	2.71206	1
ICAM	0.826916	1		ICAM	0.865835	1		ICAM	4.44987	1
ICAM	0.61669	1		ICAM	0.565517	1		ICAM	3.40508	1
ICAM	0.456889	1		ICAM	0.907509	1		ICAM	1.94064	1
ICAM	0.622853	1		ICAM	0.884256	1		ICAM	2.84903	1
ICAM	0.732403	1		ICAM	0.889734	1		ICAM	6.53606	1
ICAM	0.979562	1		ICAM	0.910726	1		ICAM	8.49028	1
ICAM	0.97393	1		ICAM	0.835055	1		ICAM	9.49044	1
ICAM	0.926761	1		ICAM	0.887925	1		ICAM	10.1956	1
ICAM	0.354864	1		ICAM	0.930053	1		ICAM	1.81271	1
ICAM	0.492731	1		ICAM	0.900535	1		ICAM	5.58254	1
ICAM	0.895905	1		ICAM	0.85274	1		ICAM	7.12895	1
ICAM	0.949334	1		ICAM	0.840346	1		ICAM	12.7875	1
ICAM	0.421396	1		ICAM	0.850825	1		ICAM	0.890066	1
ICAM	0.858358	1		ICAM	0.817223	1		ICAM	6.71301	1
ICAM	0.0949136	1		ICAM	0.869565	1		ICAM	3.20947	1
ICAM	1	1		ICAM	0.800139	1		ICAM	5.3906	1
ICAM	0.596858	1		ICAM	0.914161	1		ICAM	10.0907	1
ICAM	0.847878	1		ICAM	0.862133	1		ICAM	9.61404	1
ICAM	0.960343	1		ICAM	0.869552	1		ICAM	10.7467	1
ICAM	0.915245	1		ICAM	0.831574	1		ICAM	9.13064	1
ICAM	0.906678	1		ICAM	0.865777	1		ICAM	6.26536	1
ICAM	0.581078	1		ICAM	0.791957	1		ICAM	7.10171	1
ICAM	0.242627	1		ICAM	0.793603	1		ICAM	5.48971	1
ICAM	0.458349	1		ICAM	0.857498	1		ICAM	6.60786	1
ICAM	0.225683	1		ICAM	0.896627	1		ICAM	2.55599	1
ICAM	0.149986	1		ICAM	0.638038	1		ICAM	4.69608	1
ICAM	0.811906	1		ICAM	0.879213	1		ICAM	5.37904	1
ICAM	0.843263	1		ICAM	0.840947	1		ICAM	11.7141	1
ICAM	0.930089	1		ICAM	0.903181	1		ICAM	13.3634	1
ICAM	0.767355	1		ICAM	0.900105	1		ICAM	8.58346	1
ICAM	0.402491	1		ICAM	0.890754	1		ICAM	0.797757	1
ICAM	0.986827	1		ICAM	0.853069	1		ICAM	6.77134	1
ICAM	0.786324	1		ICAM	0.870724	1		ICAM	0.486306	1
ICAM	0.693832	1		ICAM	0.785137	1		ICAM	6.12353	1
ICAM	0.442072	1		ICAM	0.903779	1		ICAM	2.18669	1
ICAM	0.815777	1		ICAM	0.809903	1		ICAM	2.83388	1
ICAM	0.820496	1		ICAM	0.824531	1		ICAM	6.01837	1
ICAM	0.996777	1		ICAM	0.89806	1		ICAM	10.3997	1
ICAM	0.925303	1		ICAM	0.865188	1		ICAM	7.22675	1
ICAM	0.966551	1		ICAM	0.872939	1		ICAM	5.45769	1
ICAM	0.199354	1		ICAM	0.867477	1		ICAM	2.25908	1
ICAM	0.999539	1		ICAM	0.870209	1		ICAM	2.73658	1
ICAM	0.934365	1		ICAM	0.867773	1		ICAM	1.83466	1
ICAM	0.988673	1		ICAM	0.875718	1		ICAM	1.26936	1
ICAM	0.954079	1		ICAM	0.790842	1		ICAM	4.48753	1
ICAM	0.981193	1		ICAM	0.839397	1		ICAM	8.1857	1
ICAM	0.977847	1		ICAM	0.888734	1		ICAM	9.1823	1
ICAM	0.979715	1		ICAM	0.749642	1		ICAM	7.97463	1
ICAM	0.964093	1		ICAM	0.87658	1		ICAM	4.41119	1
ICAM	1	1		ICAM	0.859966	1		ICAM	12.4396	1
ICAM	1	1		ICAM	0.914329	1		ICAM	0.696249	1
ICAM	1	1		ICAM	0.851227	1		ICAM	5.32436	1
ICAM	0.0605843	2		ICAM	0.915748	2		ICAM	1.56628	2
ICAM	0.435683	2		ICAM	0.885247	2		ICAM	3.82017	2
ICAM	0.574578	2		ICAM	0.901423	2		ICAM	1.69096	2
ICAM	0.450714	2		ICAM	0.902411	2		ICAM	1.94217	2
ICAM	0.138926	2		ICAM	0.919991	2		ICAM	0.464719	2
ICAM	0.712204	2		ICAM	0.872552	2		ICAM	6.49191	2
ICAM	0.0337619	2		ICAM	0.912395	2		ICAM	0.618051	2
ICAM	0.0961614	2		ICAM	0.920102	2		ICAM	0.546152	2
ICAM	0.424482	2		ICAM	0.920192	2		ICAM	3.14724	2
ICAM	0.150634	2		ICAM	0.923687	2		ICAM	0.734566	2
ICAM	0.114769	2		ICAM	0.914017	2		ICAM	0.694067	2
ICAM	0.729418	2		ICAM	0.873298	2		ICAM	3.5995	2
ICAM	0.102502	2		ICAM	0.914455	2		ICAM	0.718237	2
ICAM	0.108568	2		ICAM	0.915876	2		ICAM	0.687724	2
ICAM	0.0928015	2		ICAM	0.914393	2		ICAM	0.672358	2
ICAM	0.191807	2		ICAM	0.919785	2		ICAM	0.90682	2
ICAM	0.151235	2		ICAM	0.929062	2		ICAM	0.664662	2
ICAM	0.0709759	2		ICAM	0.918058	2		ICAM	0.366801	2
ICAM	0.0775436	2		ICAM	0.897881	2		ICAM	0.769851	2
ICAM	0.229177	2		ICAM	0.920473	2		ICAM	1.11226	2
ICAM	0.663273	2		ICAM	0.898411	2		ICAM	4.05925	2
ICAM	0.0918631	2		ICAM	0.918224	2		ICAM	0.686402	2
ICAM	0.0878529	2		ICAM	0.873703	2		ICAM	1.40019	2
ICAM	0.898979	2		ICAM	0.866087	2		ICAM	5.04755	2
ICAM	0.98484	2		ICAM	0.852619	2		ICAM	8.72967	2
ICAM	0.633556	2		ICAM	0.928145	2		ICAM	2.24258	2
ICAM	0.931986	2		ICAM	0.856711	2		ICAM	5.97327	2
ICAM	0.928837	2		ICAM	0.842756	2		ICAM	4.67537	2
ICAM	0.838688	2		ICAM	0.896926	2		ICAM	4.90526	2
ICAM	0.0688746	2		ICAM	0.902594	2		ICAM	1.34183	2
ICAM	0.957728	2		ICAM	0.870375	2		ICAM	9.76649	2
ICAM	0.486563	2		ICAM	0.901187	2		ICAM	2.30525	2
ICAM	0.286185	2		ICAM	0.917762	2		ICAM	0.936509	2
ICAM	0.480317	2		ICAM	0.883399	2		ICAM	2.99604	2
ICAM	0.968611	2		ICAM	0.889578	2		ICAM	7.69739	2
ICAM	0.586484	2		ICAM	0.893511	2		ICAM	5.13132	2
ICAM	0.980855	2		ICAM	0.818578	2		ICAM	7.03152	2
ICAM	0.0323392	2		ICAM	0.922589	2		ICAM	0.744336	2
ICAM	0.65864	2		ICAM	0.851409	2		ICAM	6.82933	2
ICAM	0.958914	2		ICAM	0.905724	2		ICAM	5.00891	2
ICAM	0.821219	2		ICAM	0.850734	2		ICAM	5.95061	2
ICAM	0.0607435	2		ICAM	0.914121	2		ICAM	1.13882	2
ICAM	0.656816	2		ICAM	0.872755	2		ICAM	6.57006	2
ICAM	0.700956	2		ICAM	0.891075	2		ICAM	3.64234	2
ICAM	0.0900028	2		ICAM	0.914843	2		ICAM	1.04419	2
ICAM	0.949795	2		ICAM	0.845039	2		ICAM	5.19464	2
ICAM	0.825566	2		ICAM	0.875514	2		ICAM	8.50902	2
ICAM	0.880032	2		ICAM	0.835001	2		ICAM	7.87105	2
ICAM	0.357941	2		ICAM	0.88561	2		ICAM	5.25817	2
ICAM	0.0392449	2		ICAM	0.901983	2		ICAM	1.14874	2
ICAM	0.93377	2		ICAM	0.828733	2		ICAM	4.48814	2
ICAM	0.720862	2		ICAM	0.883331	2		ICAM	7.953	2
ICAM	0.76951	2		ICAM	0.854332	2		ICAM	3.95419	2
ICAM	0.954564	2		ICAM	0.805658	2		ICAM	7.68265	2
ICAM	0.888077	2		ICAM	0.741474	2		ICAM	7.69034	2
ICAM	0.954728	2		ICAM	0.844994	2		ICAM	5.23664	2
ICAM	0.977828	2		ICAM	0.720467	2		ICAM	4.65969	2
ICAM	0.255016	2		ICAM	0.868589	2		ICAM	2.10945	2
ICAM	0.944448	2		ICAM	0.83424	2		ICAM	5.83641	2
ICAM	0.549512	2		ICAM	0.864112	2		ICAM	1.91149	2
ICAM	0.999888	2		ICAM	0.886275	2		ICAM	10.553	2
ICAM	0.0797685	2		ICAM	0.879132	2		ICAM	0.670366	2
ICAM	0.00725768	2		ICAM	0.894164	2		ICAM	1.13944	2
ICAM	0.956992	2		ICAM	0.876293	2		ICAM	8.08405	2
ICAM	0.809407	2		ICAM	0.901676	2		ICAM	5.44648	2
ICAM	0.0940429	2		ICAM	0.901844	2		ICAM	0.506752	2
ICAM	0.51546	2		ICAM	0.917233	2		ICAM	2.15772	2
ICAM	0.0015277	2		ICAM	0.894751	2		ICAM	0.854736	2
ICAM	0.779702	2		ICAM	0.865943	2		ICAM	4.70622	2
ICAM	0.898176	2		ICAM	0.871443	2		ICAM	6.96164	2
ICAM	0.21153	2		ICAM	0.768797	2		ICAM	0.687983	2
ICAM	0.0190744	2		ICAM	0.812636	2		ICAM	0.462789	2
ICAM	0.931107	2		ICAM	0.839703	2		ICAM	4.43148	2
ICAM	0.0216152	2		ICAM	0.714056	2		ICAM	0.713445	2
ICAM	0.0269234	2		ICAM	0.882046	2		ICAM	1.46833	2
ICAM	0.315696	2		ICAM	0.82284	2		ICAM	1.50891	2
ICAM	0.0689529	2		ICAM	0.911849	2		ICAM	0.749652	2
ICAM	0.452226	2		ICAM	0.909923	2		ICAM	3.03547	2
ICAM	0.829885	2		ICAM	0.902131	2		ICAM	3.98243	2
ICAM	0.184578	2		ICAM	0.91495	2		ICAM	0.65325	2
ICAM	0.0981349	2		ICAM	0.922544	2		ICAM	0.69925	2
ICAM	0.210372	2		ICAM	0.930558	2		ICAM	0.93542	2
ICAM	0.0513261	2		ICAM	0.922185	2		ICAM	0.795763	2
ICAM	0.217635	2		ICAM	0.906161	2		ICAM	0.681584	2
ICAM	0.921556	2		ICAM	0.883476	2		ICAM	5.21209	2
ICAM	0.0482642	2		ICAM	0.908517	2		ICAM	2.23097	2
ICAM	0.0492729	2		ICAM	0.90053	2		ICAM	1.24171	2
ICAM	0.482274	2		ICAM	0.891841	2		ICAM	4.95247	2
ICAM	0.0208472	2		ICAM	0.923721	2		ICAM	0.710267	2
ICAM	0.271299	2		ICAM	0.912666	2		ICAM	0.890797	2
ICAM	0.968502	2		ICAM	0.927384	2		ICAM	6.34759	2
ICAM	0.176951	2		ICAM	0.914802	2		ICAM	1.58373	2
ICAM	0.162826	2		ICAM	0.915889	2		ICAM	0.910491	2
ICAM	0.110801	2		ICAM	0.931851	2		ICAM	0.571058	2
ICAM	0.123027	2		ICAM	0.874278	2		ICAM	2.56153	2
ICAM	0.79785	2		ICAM	0.896848	2		ICAM	4.49527	2
ICAM	0.248261	2		ICAM	0.921169	2		ICAM	1.18836	2
ICAM	0.351726	2		ICAM	0.897845	2		ICAM	5.82624	2
ICAM	0.486439	2		ICAM	0.883991	2		ICAM	1.10544	2
ICAM	0.0271852	2		ICAM	0.892737	2		ICAM	1.27769	2
ICAM	0.645237	2		ICAM	0.881353	2		ICAM	2.50567	2
ICAM	0.087801	2		ICAM	0.922389	2		ICAM	0.507614	2
ICAM	0.100069	2		ICAM	0.921085	2		ICAM	0.79284	2
ICAM	0.0325632	2		ICAM	0.911198	2		ICAM	1.15915	2
ICAM	0.11807	2		ICAM	0.93063	2		ICAM	0.447785	2
ICAM	0.772866	2		ICAM	0.902397	2		ICAM	2.4638	2
ICAM	0.461886	2		ICAM	0.879706	2		ICAM	4.65426	2
ICAM	0.123213	2		ICAM	0.917559	2		ICAM	1.24112	2
ICAM	0.0330093	2		ICAM	0.908425	2		ICAM	2.74445	2
ICAM	0.151541	2		ICAM	0.930997	2		ICAM	0.424511	2
ICAM	0.552495	2		ICAM	0.92104	2		ICAM	1.68666	2
ICAM	0.0451169	2		ICAM	0.893778	2		ICAM	1.39891	2
ICAM	0.0425337	2		ICAM	0.91453	2		ICAM	1.30112	2
ICAM	0.11661	2		ICAM	0.924606	2		ICAM	0.705877	2
ICAM	0.049847	2		ICAM	0.94374	2		ICAM	0.470283	2
ICAM	0.103561	2		ICAM	0.93365	2		ICAM	0.489693	2
ICAM	0.878607	2		ICAM	0.907141	2		ICAM	4.39101	2
ICAM	0.0478565	2		ICAM	0.923107	2		ICAM	0.551351	2
ICAM	0.73734	2		ICAM	0.908286	2		ICAM	5.1695	2
ICAM	0.0837479	2		ICAM	0.918111	2		ICAM	0.876272	2
ICAM	0.0516214	2		ICAM	0.906489	2		ICAM	0.623071	2
ICAM	0.942436	2		ICAM	0.855461	2		ICAM	4.5591	2
ICAM	0.67374	2		ICAM	0.893093	2		ICAM	5.49381	2
ICAM	0.0542518	2		ICAM	0.866875	2		ICAM	1.43107	2
ICAM	0.906391	2		ICAM	0.844499	2		ICAM	4.63522	2
ICAM	0.998588	2		ICAM	0.808814	2		ICAM	6.94941	2
ICAM	1	2		ICAM	0.87249	2		ICAM	1.4928	2
ICAM	0.382127	2		ICAM	0.839155	2		ICAM	3.23637	2
ICAM	0.963837	2		ICAM	0.870516	2		ICAM	6.82311	2
ICAM	0.206059	2		ICAM	0.928528	2		ICAM	0.891372	2
ICAM	0.435388	2		ICAM	0.882223	2		ICAM	8.38472	2
ICAM	0.978263	2		ICAM	0.86826	2		ICAM	4.96947	2
ICAM	0.721402	2		ICAM	0.866657	2		ICAM	3.52848	2
ICAM	0.89475	2		ICAM	0.848178	2		ICAM	4.88482	2
ICAM	0.0892782	2		ICAM	0.868161	2		ICAM	2.19807	2
ICAM	0.658253	2		ICAM	0.850531	2		ICAM	2.82672	2
ICAM	0.86978	2		ICAM	0.859553	2		ICAM	5.2962	2
ICAM	0.880827	2		ICAM	0.879984	2		ICAM	5.49743	2
ICAM	0.928114	2		ICAM	0.864202	2		ICAM	9.00887	2
ICAM	0.690802	2		ICAM	0.803219	2		ICAM	6.14542	2
ICAM	0.804089	2		ICAM	0.869641	2		ICAM	6.06975	2
ICAM	0.935874	2		ICAM	0.868661	2		ICAM	8.90709	2
ICAM	0.478302	2		ICAM	0.91681	2		ICAM	6.68692	2
ICAM	0.887606	2		ICAM	0.882922	2		ICAM	8.56091	2
ICAM	0.966825	2		ICAM	0.905431	2		ICAM	4.63323	2
ICAM	0.493905	2		ICAM	0.855608	2		ICAM	3.02647	2
ICAM	0.97325	2		ICAM	0.840475	2		ICAM	16.4477	2
ICAM	0.97118	2		ICAM	0.875824	2		ICAM	9.39476	2
ICAM	0.880047	2		ICAM	0.829263	2		ICAM	2.55012	2
ICAM	0.985855	2		ICAM	0.86808	2		ICAM	7.3037	2
ICAM	1	2		ICAM	0.766492	2		ICAM	2.49877	2
ICAM	0.99552	2		ICAM	0.750224	2		ICAM	0.757096	2
ICAM	1	2		ICAM	0.871728	2		ICAM	0.209845	2
ICAM	0.0707302	2		ICAM	0.918367	2		ICAM	0.703043	2
ICAM	0.00981033	2		ICAM	0.916674	2		ICAM	0.820811	2
ICAM	0.136369	2		ICAM	0.923518	2		ICAM	0.87184	2
ICAM	0.0281262	2		ICAM	0.938201	2		ICAM	0.397304	2
ICAM	0.581055	2		ICAM	0.912846	2		ICAM	5.27791	2
ICAM	0.0848154	2		ICAM	0.9001	2		ICAM	0.663408	2
ICAM	0.0607638	2		ICAM	0.921777	2		ICAM	0.518693	2
ICAM	0.146726	2		ICAM	0.924135	2		ICAM	0.60778	2
ICAM	0.0496275	2		ICAM	0.907119	2		ICAM	0.752519	2
ICAM	0.132116	2		ICAM	0.927601	2		ICAM	0.5466	2
ICAM	0.114437	2		ICAM	0.918279	2		ICAM	0.470168	2
ICAM	0.96782	2		ICAM	0.910889	2		ICAM	5.61939	2
ICAM	0.0846683	2		ICAM	0.9116	2		ICAM	0.547944	2
ICAM	0.012563	2		ICAM	0.916064	2		ICAM	0.804512	2
ICAM	0.091689	2		ICAM	0.911866	2		ICAM	0.756628	2
ICAM	0.0596033	2		ICAM	0.929051	2		ICAM	0.737864	2
ICAM	0.430378	2		ICAM	0.914404	2		ICAM	0.684377	2
ICAM	0.205633	2		ICAM	0.923618	2		ICAM	0.958681	2
ICAM	0.633442	2		ICAM	0.920305	2		ICAM	1.56452	2
ICAM	0.043094	2		ICAM	0.900406	2		ICAM	0.745764	2
ICAM	0.572315	2		ICAM	0.928211	2		ICAM	1.63846	2
ICAM	0.177193	2		ICAM	0.90927	2		ICAM	3.87154	2
ICAM	0.908444	2		ICAM	0.902918	2		ICAM	3.99037	2
ICAM	0.748044	2		ICAM	0.873839	2		ICAM	5.32406	2
ICAM	0.0646533	2		ICAM	0.912788	2		ICAM	0.684841	2
ICAM	0.741911	2		ICAM	0.911162	2		ICAM	1.76117	2
ICAM	0.0773765	2		ICAM	0.90374	2		ICAM	0.898794	2
ICAM	0.918469	2		ICAM	0.889655	2		ICAM	9.62029	2
ICAM	0.333819	2		ICAM	0.904627	2		ICAM	4.72419	2
ICAM	0.546261	2		ICAM	0.908333	2		ICAM	2.01358	2
ICAM	0.786663	2		ICAM	0.901292	2		ICAM	3.7354	2
ICAM	0.0891515	2		ICAM	0.915131	2		ICAM	0.900815	2
ICAM	0.0541895	2		ICAM	0.911532	2		ICAM	0.709949	2
ICAM	0.0384578	2		ICAM	0.920946	2		ICAM	0.700458	2
ICAM	0.044059	2		ICAM	0.916545	2		ICAM	0.660409	2
ICAM	0.0791422	2		ICAM	0.922814	2		ICAM	0.800478	2
ICAM	0.128467	2		ICAM	0.900265	2		ICAM	1.21993	2
ICAM	0.905851	2		ICAM	0.900708	2		ICAM	3.79192	2
ICAM	0.979682	2		ICAM	0.93116	2		ICAM	6.23592	2
ICAM	0.965836	2		ICAM	0.910407	2		ICAM	5.02908	2
ICAM	0.0316406	2		ICAM	0.921098	2		ICAM	0.662972	2
ICAM	0.932329	2		ICAM	0.909101	2		ICAM	5.80607	2
ICAM	0.382378	2		ICAM	0.922112	2		ICAM	1.6516	2
ICAM	0.0538582	2		ICAM	0.924976	2		ICAM	0.676586	2
ICAM	0.154873	2		ICAM	0.932965	2		ICAM	1.16571	2
ICAM	0.593167	2		ICAM	0.928526	2		ICAM	1.41351	2
ICAM	0.429566	2		ICAM	0.920939	2		ICAM	0.866848	2
ICAM	0.373671	2		ICAM	0.908888	2		ICAM	1.11691	2
ICAM	0.29191	2		ICAM	0.931893	2		ICAM	1.06901	2
ICAM	0.0171775	2		ICAM	0.923989	2		ICAM	0.656684	2
ICAM	0.645607	2		ICAM	0.914703	2		ICAM	4.22299	2
ICAM	0.297491	2		ICAM	0.923186	2		ICAM	1.20251	2
ICAM	0.0577949	2		ICAM	0.933914	2		ICAM	0.792611	2
ICAM	0.0707157	2		ICAM	0.934449	2		ICAM	0.645327	2
ICAM	0.543436	2		ICAM	0.906825	2		ICAM	1.5126	2
ICAM	0.722265	2		ICAM	0.883767	2		ICAM	4.85865	2
ICAM	0.126673	2		ICAM	0.919418	2		ICAM	0.505596	2
ICAM	0.713765	2		ICAM	0.897963	2		ICAM	2.18549	2
ICAM	0.871468	2		ICAM	0.889741	2		ICAM	7.54888	2
ICAM	0.0199388	2		ICAM	0.924812	2		ICAM	0.735989	2
ICAM	0.948329	2		ICAM	0.901127	2		ICAM	4.13226	2
ICAM	0.0659024	2		ICAM	0.921686	2		ICAM	0.855641	2
ICAM	0.837516	2		ICAM	0.85963	2		ICAM	8.04689	2
ICAM	0.821312	2		ICAM	0.903014	2		ICAM	6.11363	2
ICAM	0.852587	2		ICAM	0.863265	2		ICAM	6.47406	2
ICAM	0.657658	2		ICAM	0.859024	2		ICAM	6.35032	2
ICAM	0.0851129	2		ICAM	0.927762	2		ICAM	0.735616	2
ICAM	0.0779941	2		ICAM	0.916197	2		ICAM	0.995976	2
ICAM	0.140076	2		ICAM	0.917393	2		ICAM	1.64152	2
ICAM	0.917169	2		ICAM	0.889244	2		ICAM	10.7657	2
ICAM	0.929952	2		ICAM	0.896802	2		ICAM	5.85494	2
ICAM	0.894902	2		ICAM	0.888155	2		ICAM	7.25851	2
ICAM	0.729892	2		ICAM	0.887461	2		ICAM	5.79103	2
ICAM	0.967825	2		ICAM	0.868317	2		ICAM	4.14201	2
ICAM	0.819354	2		ICAM	0.887534	2		ICAM	5.76196	2
ICAM	0.579815	2		ICAM	0.88288	2		ICAM	6.94511	2
ICAM	0.140241	2		ICAM	0.901912	2		ICAM	1.30222	2
ICAM	0.489668	2		ICAM	0.881008	2		ICAM	5.91633	2
ICAM	0.914613	2		ICAM	0.875223	2		ICAM	6.13945	2
ICAM	0.0572975	2		ICAM	0.899436	2		ICAM	3.91272	2
ICAM	0.958936	2		ICAM	0.890891	2		ICAM	7.12014	2
ICAM	0.0415766	2		ICAM	0.921224	2		ICAM	2.3689	2
ICAM	0.931684	2		ICAM	0.862687	2		ICAM	4.84561	2
ICAM	0.187074	2		ICAM	0.904924	2		ICAM	0.927608	2
ICAM	0.868233	2		ICAM	0.86477	2		ICAM	6.85085	2
ICAM	0.247282	2		ICAM	0.878821	2		ICAM	6.33352	2
ICAM	0.909805	2		ICAM	0.860934	2		ICAM	5.60431	2
ICAM	0.0129235	2		ICAM	0.921257	2		ICAM	1.09783	2
ICAM	0.722173	2		ICAM	0.856145	2		ICAM	4.95043	2
ICAM	0.124958	2		ICAM	0.888094	2		ICAM	1.58122	2
ICAM	0.353267	2		ICAM	0.930998	2		ICAM	1.04569	2
ICAM	0.940263	2		ICAM	0.867453	2		ICAM	5.78205	2
ICAM	0.878775	2		ICAM	0.881248	2		ICAM	5.25095	2
ICAM	0.880075	2		ICAM	0.894528	2		ICAM	6.61201	2
ICAM	0.244341	2		ICAM	0.92194	2		ICAM	0.970094	2
ICAM	0.879048	2		ICAM	0.862245	2		ICAM	9.595	2
ICAM	0.927889	2		ICAM	0.916824	2		ICAM	3.9509	2
ICAM	0.0329975	2		ICAM	0.895505	2		ICAM	0.727077	2
ICAM	0.6185	2		ICAM	0.839473	2		ICAM	8.18808	2
ICAM	0.773989	2		ICAM	0.897371	2		ICAM	6.1423	2
ICAM	0.944148	2		ICAM	0.828797	2		ICAM	5.10405	2
ICAM	0.585495	2		ICAM	0.897941	2		ICAM	4.28624	2
ICAM	0.711849	2		ICAM	0.893187	2		ICAM	4.75727	2
ICAM	0.384661	2		ICAM	0.915455	2		ICAM	3.61617	2
ICAM	0.806502	2		ICAM	0.913142	2		ICAM	2.7054	2
ICAM	0.12353	2		ICAM	0.785335	2		ICAM	0.647204	2
ICAM	0.624769	2		ICAM	0.887858	2		ICAM	3.98998	2
ICAM	0.972141	2		ICAM	0.89155	2		ICAM	9.00563	2
ICAM	0.67151	2		ICAM	0.886388	2		ICAM	3.20438	2
ICAM	0.988721	2		ICAM	0.871342	2		ICAM	9.11652	2
ICAM	0.950282	2		ICAM	0.876822	2		ICAM	6.7168	2
ICAM	0.0256992	2		ICAM	0.869023	2		ICAM	0.689887	2
ICAM	0.133215	2		ICAM	0.879712	2		ICAM	0.42284	2
ICAM	0.5523	2		ICAM	0.903038	2		ICAM	1.31299	2
ICAM	0.972438	2		ICAM	0.890987	2		ICAM	5.42439	2
ICAM	0.373531	2		ICAM	0.89079	2		ICAM	2.49896	2
ICAM	0.921386	2		ICAM	0.832869	2		ICAM	7.02457	2
ICAM	0.0552768	2		ICAM	0.764554	2		ICAM	0.876453	2
ICAM	0.515033	2		ICAM	0.89143	2		ICAM	1.14279	2
ICAM	0.275436	2		ICAM	0.642465	2		ICAM	0.393522	2
ICAM	1	2		ICAM	0.918027	2		ICAM	4.70749	2
ICAM	0.98537	2		ICAM	0.858439	2		ICAM	2.19302	2
ICAM	0.878895	2		ICAM	0.877447	2		ICAM	9.48434	2
ICAM	0.316792	2		ICAM	0.876228	2		ICAM	3.36292	2
ICAM	1	2		ICAM	0.804108	2		ICAM	0.819257	2
ICAM	0.791139	2		ICAM	0.67034	2		ICAM	4.19961	2
ICAM	0.175053	2		ICAM	0.910671	2		ICAM	1.16107	2
ICAM	0.50707	2		ICAM	0.91565	2		ICAM	5.7131	2
ICAM	0.0789189	2		ICAM	0.929397	2		ICAM	0.685003	2
ICAM	0.54321	2		ICAM	0.907042	2		ICAM	2.37673	2
ICAM	0.240231	2		ICAM	0.912541	2		ICAM	1.12982	2
ICAM	0.945982	2		ICAM	0.886589	2		ICAM	7.04736	2
ICAM	0.869289	2		ICAM	0.88824	2		ICAM	10.2155	2
ICAM	0.699134	2		ICAM	0.823844	2		ICAM	4.74513	2
ICAM	0.950083	2		ICAM	0.838705	2		ICAM	11.6485	2
ICAM	0.908926	2		ICAM	0.825711	2		ICAM	6.50306	2
ICAM	0.801418	2		ICAM	0.838464	2		ICAM	5.55119	2
ICAM	0.549399	2		ICAM	0.922027	2		ICAM	0.982951	2
ICAM	0.115398	2		ICAM	0.882446	2		ICAM	2.73627	2
ICAM	0.980228	2		ICAM	0.89777	2		ICAM	3.83765	2
ICAM	0.268221	2		ICAM	0.90542	2		ICAM	0.811022	2
ICAM	0.970001	2		ICAM	0.898091	2		ICAM	4.69293	2
ICAM	0.0347726	2		ICAM	0.759761	2		ICAM	4.71507	2
ICAM	0.946393	2		ICAM	0.8705	2		ICAM	10.4142	2
ICAM	0.903345	2		ICAM	0.762889	2		ICAM	4.66841	2
ICAM	0.885167	2		ICAM	0.847543	2		ICAM	4.20022	2
ICAM	0.296197	2		ICAM	0.780611	2		ICAM	3.1426	2
ICAM	0.405817	2		ICAM	0.74528	2		ICAM	3.29236	2
ICAM	0.196826	2		ICAM	0.72196	2		ICAM	10.7018	2
ICAM	0.62223	2		ICAM	0.754761	2		ICAM	1.44305	2
ICAM	0.979986	2		ICAM	0.650284	2		ICAM	1.37392	2
ICAM	1	2		ICAM	0.912302	2		ICAM	8.85757	2
ICAM	1	2		ICAM	0.727832	2		ICAM	5.1208	2
ICAM	0.425722	3		ICAM	0.894917	3		ICAM	1.19649	3
ICAM	0.979299	3		ICAM	0.836452	3		ICAM	6.36361	3
ICAM	0.783419	3		ICAM	0.90632	3		ICAM	8.37629	3
ICAM	0.502181	3		ICAM	0.88902	3		ICAM	3.43891	3
ICAM	0.151888	3		ICAM	0.871156	3		ICAM	8.01589	3
ICAM	0.838925	3		ICAM	0.862015	3		ICAM	5.32572	3
ICAM	0.267658	3		ICAM	0.890768	3		ICAM	0.769537	3
ICAM	0.875074	3		ICAM	0.849281	3		ICAM	8.71019	3
ICAM	0.696147	3		ICAM	0.866459	3		ICAM	9.52854	3
ICAM	0.575454	3		ICAM	0.900965	3		ICAM	2.30975	3
ICAM	0.820661	3		ICAM	0.876913	3		ICAM	8.60854	3
ICAM	0.856741	3		ICAM	0.885046	3		ICAM	8.86431	3
ICAM	0.676049	3		ICAM	0.842886	3		ICAM	6.99776	3
ICAM	0.640246	3		ICAM	0.875012	3		ICAM	3.03749	3
ICAM	0.330123	3		ICAM	0.898648	3		ICAM	3.30117	3
ICAM	0.883167	3		ICAM	0.833311	3		ICAM	8.14307	3
ICAM	0.518623	3		ICAM	0.886661	3		ICAM	5.11551	3
ICAM	0.882771	3		ICAM	0.875626	3		ICAM	7.08493	3
ICAM	0.919434	3		ICAM	0.895134	3		ICAM	7.62453	3
ICAM	0.946448	3		ICAM	0.824047	3		ICAM	6.56923	3
ICAM	0.00449693	3		ICAM	0.921382	3		ICAM	0.804997	3
ICAM	0.016032	3		ICAM	0.855115	3		ICAM	1.55458	3
ICAM	0.972427	3		ICAM	0.826594	3		ICAM	5.88436	3
ICAM	0.943741	3		ICAM	0.877292	3		ICAM	6.00036	3
ICAM	0.113578	3		ICAM	0.833131	3		ICAM	1.14391	3
ICAM	0.805434	3		ICAM	0.882818	3		ICAM	3.29626	3
ICAM	0.298762	3		ICAM	0.910443	3		ICAM	1.34282	3
ICAM	0.662233	3		ICAM	0.876847	3		ICAM	5.40532	3
ICAM	0.980321	3		ICAM	0.82036	3		ICAM	7.50606	3
ICAM	0.426982	3		ICAM	0.903309	3		ICAM	10.3202	3
ICAM	0.97999	3		ICAM	0.871893	3		ICAM	8.53318	3
ICAM	1	3		ICAM	0.789307	3		ICAM	9.33819	3
ICAM	0.0163914	3		ICAM	0.876242	3		ICAM	2.40637	3
ICAM	0.513168	3		ICAM	0.849877	3		ICAM	8.54582	3
ICAM	0.0619167	3		ICAM	0.875059	3		ICAM	1.10999	3
ICAM	0.699973	3		ICAM	0.891053	3		ICAM	3.44571	3
ICAM	0.496557	3		ICAM	0.838159	3		ICAM	3.16032	3
ICAM	0.126341	3		ICAM	0.885409	3		ICAM	8.53949	3
ICAM	0.414239	3		ICAM	0.867508	3		ICAM	6.98974	3
ICAM	0.631762	3		ICAM	0.868727	3		ICAM	6.29371	3
ICAM	0.879263	3		ICAM	0.813712	3		ICAM	16.3512	3
ICAM	0.797597	3		ICAM	0.860048	3		ICAM	7.59657	3
ICAM	0.730774	3		ICAM	0.874676	3		ICAM	9.4152	3
ICAM	0.280567	3		ICAM	0.887238	3		ICAM	6.27148	3
ICAM	0.0510653	3		ICAM	0.912078	3		ICAM	2.12249	3
ICAM	0.443901	3		ICAM	0.891867	3		ICAM	2.86456	3
ICAM	0.797705	3		ICAM	0.893244	3		ICAM	3.51771	3
ICAM	0.940994	3		ICAM	0.91298	3		ICAM	12.9949	3
ICAM	0.807779	3		ICAM	0.912745	3		ICAM	3.31096	3
ICAM	0.764572	3		ICAM	0.878575	3		ICAM	6.99283	3
ICAM	0.954937	3		ICAM	0.91121	3		ICAM	9.17841	3
ICAM	0.923063	3		ICAM	0.879386	3		ICAM	2.46027	3
ICAM	0.00988366	3		ICAM	0.919384	3		ICAM	1.05098	3
ICAM	0.273276	3		ICAM	0.928787	3		ICAM	1.10004	3
ICAM	0.814539	3		ICAM	0.86721	3		ICAM	5.63119	3
ICAM	0.819085	3		ICAM	0.899776	3		ICAM	2.31082	3
ICAM	0.80943	3		ICAM	0.902296	3		ICAM	4.12593	3
ICAM	0.57879	3		ICAM	0.916831	3		ICAM	3.07126	3
ICAM	0.0561101	3		ICAM	0.914904	3		ICAM	0.716303	3
ICAM	0.229966	3		ICAM	0.87566	3		ICAM	5.71201	3
ICAM	0.481252	3		ICAM	0.904078	3		ICAM	5.49832	3
ICAM	0.13959	3		ICAM	0.911675	3		ICAM	1.33018	3
ICAM	0.902304	3		ICAM	0.909134	3		ICAM	5.3739	3
ICAM	0.494063	3		ICAM	0.877709	3		ICAM	8.25302	3
ICAM	0.201392	3		ICAM	0.902562	3		ICAM	6.51135	3
ICAM	0.55962	3		ICAM	0.8978	3		ICAM	3.67382	3
ICAM	0.017619	3		ICAM	0.914783	3		ICAM	0.631147	3
ICAM	0.097752	3		ICAM	0.908991	3		ICAM	0.664539	3
ICAM	0.689248	3		ICAM	0.883822	3		ICAM	6.16855	3
ICAM	0.234229	3		ICAM	0.892452	3		ICAM	3.79939	3
ICAM	0.282403	3		ICAM	0.876125	3		ICAM	7.7112	3
ICAM	0.255639	3		ICAM	0.908804	3		ICAM	3.11492	3
ICAM	0.895419	3		ICAM	0.890414	3		ICAM	5.86313	3
ICAM	0.590672	3		ICAM	0.893929	3		ICAM	2.57641	3
ICAM	0.0304409	3		ICAM	0.909528	3		ICAM	1.03955	3
ICAM	0.508682	3		ICAM	0.90195	3		ICAM	7.01717	3
ICAM	0.0293048	3		ICAM	0.89768	3		ICAM	1.40143	3
ICAM	0.732325	3		ICAM	0.905711	3		ICAM	4.94917	3
ICAM	0.723478	3		ICAM	0.889122	3		ICAM	7.34897	3
ICAM	0.444507	3		ICAM	0.866531	3		ICAM	5.15055	3
ICAM	0.671018	3		ICAM	0.896395	3		ICAM	3.93598	3
ICAM	0.44915	3		ICAM	0.915257	3		ICAM	1.84791	3
ICAM	0.650387	3		ICAM	0.875221	3		ICAM	8.13229	3
ICAM	0.235919	3		ICAM	0.889923	3		ICAM	1.44595	3
ICAM	0.681269	3		ICAM	0.892177	3		ICAM	3.08628	3
ICAM	0.215208	3		ICAM	0.877782	3		ICAM	2.85217	3
ICAM	0.118202	3		ICAM	0.914081	3		ICAM	0.502467	3
ICAM	0.901557	3		ICAM	0.905118	3		ICAM	11.199	3
ICAM	0.533108	3		ICAM	0.869305	3		ICAM	5.79467	3
ICAM	0.773854	3		ICAM	0.887387	3		ICAM	7.59872	3
ICAM	0.378586	3		ICAM	0.906283	3		ICAM	2.49731	3
ICAM	0.830658	3		ICAM	0.918277	3		ICAM	6.067	3
ICAM	0.515258	3		ICAM	0.898032	3		ICAM	4.45104	3
ICAM	0.59705	3		ICAM	0.869004	3		ICAM	5.8636	3
ICAM	0.68472	3		ICAM	0.81312	3		ICAM	5.07864	3
ICAM	0.773171	3		ICAM	0.830801	3		ICAM	9.95082	3
ICAM	0.6074	3		ICAM	0.876266	3		ICAM	9.0463	3
ICAM	0.401351	3		ICAM	0.894628	3		ICAM	5.7494	3
ICAM	0.700739	3		ICAM	0.896523	3		ICAM	1.36059	3
ICAM	0.788477	3		ICAM	0.887688	3		ICAM	6.9393	3
ICAM	0.094726	3		ICAM	0.914331	3		ICAM	0.866831	3
ICAM	0.727737	3		ICAM	0.882233	3		ICAM	7.65616	3
ICAM	0.120307	3		ICAM	0.88922	3		ICAM	0.974863	3
ICAM	0.94603	3		ICAM	0.871061	3		ICAM	9.30258	3
ICAM	0.109511	3		ICAM	0.896013	3		ICAM	4.56422	3
ICAM	0.400881	3		ICAM	0.893815	3		ICAM	3.48139	3
ICAM	0.84681	3		ICAM	0.888234	3		ICAM	5.36539	3
ICAM	0.322957	3		ICAM	0.920258	3		ICAM	1.27044	3
ICAM	0.375042	3		ICAM	0.892438	3		ICAM	3.05154	3
ICAM	0.0264501	3		ICAM	0.903253	3		ICAM	0.834039	3
ICAM	0.279653	3		ICAM	0.92941	3		ICAM	1.13411	3
ICAM	0.979616	3		ICAM	0.88092	3		ICAM	10.8882	3
ICAM	0.652849	3		ICAM	0.886974	3		ICAM	4.82837	3
ICAM	0.438793	3		ICAM	0.900601	3		ICAM	4.95483	3
ICAM	0.327197	3		ICAM	0.87343	3		ICAM	10.6536	3
ICAM	0.960594	3		ICAM	0.864709	3		ICAM	8.42109	3
ICAM	0.0931504	3		ICAM	0.919217	3		ICAM	0.816136	3
ICAM	0.855683	3		ICAM	0.881586	3		ICAM	8.29253	3
ICAM	0.272366	3		ICAM	0.922924	3		ICAM	3.79109	3
ICAM	0.984036	3		ICAM	0.867731	3		ICAM	5.58529	3
ICAM	0.968558	3		ICAM	0.906633	3		ICAM	16.1693	3
ICAM	0.981373	3		ICAM	0.879905	3		ICAM	10.15	3
ICAM	0.677597	3		ICAM	0.870875	3		ICAM	7.26832	3
ICAM	0.621971	3		ICAM	0.897097	3		ICAM	5.41653	3
ICAM	0.891716	3		ICAM	0.831755	3		ICAM	8.8494	3
ICAM	0.83532	3		ICAM	0.863483	3		ICAM	6.36757	3
ICAM	0.997975	3		ICAM	0.789966	3		ICAM	10.2859	3
ICAM	0.875636	3		ICAM	0.895158	3		ICAM	9.20738	3
ICAM	0.0687956	3		ICAM	0.86335	3		ICAM	1.15489	3
ICAM	0.694303	3		ICAM	0.897714	3		ICAM	5.19438	3
ICAM	0.137825	3		ICAM	0.892052	3		ICAM	1.03621	3
ICAM	0.141546	3		ICAM	0.891736	3		ICAM	0.576655	3
ICAM	0.32866	3		ICAM	0.816723	3		ICAM	2.16987	3
ICAM	0.955517	3		ICAM	0.838757	3		ICAM	6.38872	3
ICAM	0.776858	3		ICAM	0.873406	3		ICAM	6.04737	3
ICAM	0.682721	3		ICAM	0.84659	3		ICAM	7.89703	3
ICAM	0.593833	3		ICAM	0.905329	3		ICAM	5.32601	3
ICAM	0.398308	3		ICAM	0.905895	3		ICAM	4.80487	3
ICAM	1	3		ICAM	0.820846	3		ICAM	7.06383	3
ICAM	0.885137	3		ICAM	0.842886	3		ICAM	7.49792	3
ICAM	0.926421	3		ICAM	0.897006	3		ICAM	3.37689	3
ICAM	0.971138	3		ICAM	0.842997	3		ICAM	9.98929	3
ICAM	0.763175	3		ICAM	0.881349	3		ICAM	7.09757	3
ICAM	0.937012	3		ICAM	0.879604	3		ICAM	6.71757	3
ICAM	0.102475	3		ICAM	0.921941	3		ICAM	0.742698	3
ICAM	0.769734	3		ICAM	0.871202	3		ICAM	4.80279	3
ICAM	0.882349	3		ICAM	0.867513	3		ICAM	9.45576	3
ICAM	0.755307	3		ICAM	0.884193	3		ICAM	5.67965	3
ICAM	0.847751	3		ICAM	0.875901	3		ICAM	7.48491	3
ICAM	0.902832	3		ICAM	0.858594	3		ICAM	7.87428	3
ICAM	0.763634	3		ICAM	0.844788	3		ICAM	6.16306	3
ICAM	0.928199	3		ICAM	0.872424	3		ICAM	8.72423	3
ICAM	0.102236	3		ICAM	0.922222	3		ICAM	0.880938	3
ICAM	0.294092	3		ICAM	0.906142	3		ICAM	1.7784	3
ICAM	0.454792	3		ICAM	0.877069	3		ICAM	4.28585	3
ICAM	0.964194	3		ICAM	0.923571	3		ICAM	7.54404	3
ICAM	0.672963	3		ICAM	0.887961	3		ICAM	2.44248	3
ICAM	0.30533	3		ICAM	0.91436	3		ICAM	1.41227	3
ICAM	0.978676	3		ICAM	0.889249	3		ICAM	10.9549	3
ICAM	0.702874	3		ICAM	0.909318	3		ICAM	3.26766	3
ICAM	0.933137	3		ICAM	0.877026	3		ICAM	6.70555	3
ICAM	0.838135	3		ICAM	0.832754	3		ICAM	5.26956	3
ICAM	0.638787	3		ICAM	0.83796	3		ICAM	9.63539	3
ICAM	0.237916	3		ICAM	0.910847	3		ICAM	2.66733	3
ICAM	0.586616	3		ICAM	0.864435	3		ICAM	4.27374	3
ICAM	0.049372	3		ICAM	0.880994	3		ICAM	1.05931	3
ICAM	0.586974	3		ICAM	0.836791	3		ICAM	8.09599	3
ICAM	0.983201	3		ICAM	0.873432	3		ICAM	8.99068	3
ICAM	0.105183	3		ICAM	0.894417	3		ICAM	0.953599	3
ICAM	0.710037	3		ICAM	0.852522	3		ICAM	6.4793	3
ICAM	0.938388	3		ICAM	0.883157	3		ICAM	14.8219	3
ICAM	0.831305	3		ICAM	0.886617	3		ICAM	10.868	3
ICAM	0.55403	3		ICAM	0.868639	3		ICAM	2.94974	3
ICAM	0.962372	3		ICAM	0.886907	3		ICAM	3.99101	3
ICAM	0.114291	3		ICAM	0.934988	3		ICAM	0.703903	3
ICAM	0.677635	3		ICAM	0.765679	3		ICAM	4.32285	3
ICAM	0.561195	3		ICAM	0.903107	3		ICAM	7.97536	3
ICAM	0.684417	3		ICAM	0.875914	3		ICAM	7.0699	3
ICAM	0.255941	3		ICAM	0.889556	3		ICAM	3.49387	3
ICAM	0.910807	3		ICAM	0.859906	3		ICAM	7.65016	3
ICAM	0.415182	3		ICAM	0.897978	3		ICAM	2.34821	3
ICAM	0.324192	3		ICAM	0.862897	3		ICAM	5.20785	3
ICAM	0.977802	3		ICAM	0.923148	3		ICAM	14.543	3
ICAM	0.673954	3		ICAM	0.903102	3		ICAM	3.52825	3
ICAM	0.272145	3		ICAM	0.902745	3		ICAM	1.44818	3
ICAM	0.690345	3		ICAM	0.886305	3		ICAM	5.52291	3
ICAM	0.419249	3		ICAM	0.866577	3		ICAM	8.28055	3
ICAM	0.634041	3		ICAM	0.857281	3		ICAM	9.81868	3
ICAM	0.418999	3		ICAM	0.890042	3		ICAM	7.15517	3
ICAM	0.402466	3		ICAM	0.846437	3		ICAM	8.3731	3
ICAM	0.922546	3		ICAM	0.830724	3		ICAM	11.1346	3
ICAM	0.486152	3		ICAM	0.865786	3		ICAM	5.41575	3
ICAM	0.972313	3		ICAM	0.796587	3		ICAM	14.1113	3
ICAM	0.392634	3		ICAM	0.87161	3		ICAM	9.98056	3
ICAM	0.134451	3		ICAM	0.871606	3		ICAM	1.5293	3
ICAM	0.967277	3		ICAM	0.887176	3		ICAM	16.5028	3
ICAM	0.954651	3		ICAM	0.902284	3		ICAM	11.7385	3
ICAM	0.529224	3		ICAM	0.864564	3		ICAM	5.3879	3
ICAM	0.786647	3		ICAM	0.876469	3		ICAM	6.06765	3
ICAM	0.847454	3		ICAM	0.859782	3		ICAM	10.3899	3
ICAM	0.743453	3		ICAM	0.904121	3		ICAM	4.61308	3
ICAM	0.19332	3		ICAM	0.886756	3		ICAM	1.79299	3
ICAM	0.4377	3		ICAM	0.885656	3		ICAM	11.0273	3
ICAM	0.122641	3		ICAM	0.888112	3		ICAM	5.47994	3
ICAM	0.910694	3		ICAM	0.849804	3		ICAM	5.50222	3
ICAM	0.972794	3		ICAM	0.896676	3		ICAM	9.388	3
ICAM	0.942135	3		ICAM	0.846786	3		ICAM	10.3224	3
ICAM	0.393191	3		ICAM	0.848595	3		ICAM	8.32333	3
ICAM	0.954914	3		ICAM	0.845493	3		ICAM	6.96207	3
ICAM	0.959433	3		ICAM	0.844737	3		ICAM	7.26856	3
ICAM	0.933867	3		ICAM	0.856762	3		ICAM	4.4613	3
ICAM	0.888377	3		ICAM	0.837297	3		ICAM	7.60315	3
ICAM	0.641933	3		ICAM	0.853116	3		ICAM	7.11498	3
ICAM	0.268467	3		ICAM	0.863643	3		ICAM	1.38419	3
ICAM	0.402505	3		ICAM	0.91091	3		ICAM	2.15686	3
ICAM	0.648455	3		ICAM	0.861252	3		ICAM	11.0251	3
ICAM	0.773758	3		ICAM	0.86308	3		ICAM	6.27747	3
ICAM	0.68912	3		ICAM	0.893786	3		ICAM	3.73388	3
ICAM	0.802478	3		ICAM	0.897468	3		ICAM	3.29416	3
ICAM	0.315051	3		ICAM	0.80154	3		ICAM	6.11965	3
ICAM	0.0915473	3		ICAM	0.741489	3		ICAM	4.59288	3
ICAM	0.955887	3		ICAM	0.892209	3		ICAM	4.3432	3
ICAM	0.490788	3		ICAM	0.87791	3		ICAM	4.41605	3
ICAM	0.238804	3		ICAM	0.790033	3		ICAM	3.13234	3
ICAM	0.729646	3		ICAM	0.893733	3		ICAM	8.52353	3
ICAM	0.623014	3		ICAM	0.90994	3		ICAM	2.77622	3
ICAM	1	3		ICAM	0.835137	3		ICAM	0.791535	3
ICAM	0.980237	3		ICAM	0.87575	3		ICAM	7.73224	3
ICAM	0.885071	3		ICAM	0.830799	3		ICAM	8.18327	3
ICAM	0.94905	3		ICAM	0.878577	3		ICAM	4.87298	3
ICAM	1	3		ICAM	0.850739	3		ICAM	2.54137	3
ICAM	0.97598	3		ICAM	0.8779	3		ICAM	8.29875	3
ICAM	0.78557	3		ICAM	0.84396	3		ICAM	5.47374	3
ICAM	0.875121	3		ICAM	0.787063	3		ICAM	8.10339	3
ICAM	0.889828	3		ICAM	0.879146	3		ICAM	6.9069	3
ICAM	0.89288	3		ICAM	0.873644	3		ICAM	4.89916	3
ICAM	0.946823	3		ICAM	0.896044	3		ICAM	12.721	3
ICAM	0.874803	3		ICAM	0.870445	3		ICAM	7.90129	3
ICAM	0.989285	3		ICAM	0.851133	3		ICAM	8.01453	3
ICAM	0.909591	3		ICAM	0.859928	3		ICAM	4.80016	3
ICAM	0.477547	3		ICAM	0.888579	3		ICAM	1.85643	3
ICAM	0.327266	3		ICAM	0.833047	3		ICAM	1.93701	3
ICAM	0.938621	3		ICAM	0.865604	3		ICAM	4.16247	3
ICAM	0.97504	3		ICAM	0.88856	3		ICAM	14.6298	3
ICAM	0.534633	3		ICAM	0.836671	3		ICAM	5.61965	3
ICAM	0.968665	3		ICAM	0.879606	3		ICAM	13.4311	3
ICAM	0.977816	3		ICAM	0.844941	3		ICAM	7.75961	3
ICAM	0.962063	3		ICAM	0.889425	3		ICAM	12.6353	3
ICAM	0.929607	3		ICAM	0.868951	3		ICAM	8.42802	3
ICAM	0.998703	3		ICAM	0.895904	3		ICAM	3.8722	3
ICAM	0.992679	3		ICAM	0.886471	3		ICAM	8.40526	3
ICAM	0.75239	3		ICAM	0.893047	3		ICAM	1.8967	3
ICAM	0.603712	3		ICAM	0.825114	3		ICAM	6.86178	3
ICAM	0.978225	3		ICAM	0.79217	3		ICAM	8.85471	3
ICAM	0.184567	3		ICAM	0.857799	3		ICAM	6.27671	3
ICAM	0.994629	3		ICAM	0.883547	3		ICAM	5.77187	3
ICAM	0.837633	3		ICAM	0.86418	3		ICAM	8.44137	3
ICAM	1	3		ICAM	0.877574	3		ICAM	9.42809	3
ICAM	0.996272	3		ICAM	0.880916	3		ICAM	13.0453	3
ICAM	0.986692	3		ICAM	0.804064	3		ICAM	10.7878	3
ICAM	0.997454	3		ICAM	0.906464	3		ICAM	13.4512	3
ICAM	0.438974	3		ICAM	0.830197	3		ICAM	9.11452	3
ICAM	0.967575	3		ICAM	0.825775	3		ICAM	9.75576	3
ICAM	1	3		ICAM	0.847224	3		ICAM	3.61725	3
ICAM	1	3		ICAM	0.83943	3		ICAM	5.11493	3
ICAM	1	3		ICAM	0.894969	3		ICAM	4.72426	3
ICAM	1	3		ICAM	0.91084	3		ICAM	10.3503	3
VCAM	0.0760997	1		VCAM	0.918711	1		VCAM	0.668524	1
VCAM	0.0201931	1		VCAM	0.895635	1		VCAM	0.603399	1
VCAM	0.114842	1		VCAM	0.908007	1		VCAM	1.57728	1
VCAM	0.144821	1		VCAM	0.921872	1		VCAM	0.778954	1
VCAM	0.0216875	1		VCAM	0.914406	1		VCAM	0.711403	1
VCAM	0.531349	1		VCAM	0.90316	1		VCAM	2.13771	1
VCAM	0.300955	1		VCAM	0.906634	1		VCAM	1.04301	1
VCAM	0.331076	1		VCAM	0.913633	1		VCAM	2.13301	1
VCAM	0.120596	1		VCAM	0.927557	1		VCAM	0.579549	1
VCAM	0.0902695	1		VCAM	0.926057	1		VCAM	0.846064	1
VCAM	0.280239	1		VCAM	0.919725	1		VCAM	0.818515	1
VCAM	0.88031	1		VCAM	0.892327	1		VCAM	2.7101	1
VCAM	0.222583	1		VCAM	0.90359	1		VCAM	1.39841	1
VCAM	0.16125	1		VCAM	0.914916	1		VCAM	0.853253	1
VCAM	0.0999978	1		VCAM	0.9373	1		VCAM	0.490336	1
VCAM	0.675304	1		VCAM	0.864763	1		VCAM	3.05855	1
VCAM	0.188996	1		VCAM	0.92133	1		VCAM	1.38181	1
VCAM	0.266669	1		VCAM	0.907291	1		VCAM	1.33886	1
VCAM	0.127358	1		VCAM	0.91593	1		VCAM	0.743903	1
VCAM	0.579548	1		VCAM	0.902184	1		VCAM	0.807971	1
VCAM	0.43227	1		VCAM	0.92738	1		VCAM	0.595477	1
VCAM	0.834491	1		VCAM	0.883002	1		VCAM	2.37241	1
VCAM	0.735063	1		VCAM	0.906393	1		VCAM	1.6603	1
VCAM	0.262105	1		VCAM	0.896009	1		VCAM	1.54665	1
VCAM	0.119142	1		VCAM	0.912973	1		VCAM	1.17447	1
VCAM	0.0694748	1		VCAM	0.901511	1		VCAM	0.765778	1
VCAM	0.0763704	1		VCAM	0.924727	1		VCAM	0.780647	1
VCAM	0.172452	1		VCAM	0.91777	1		VCAM	0.648711	1
VCAM	0.1824	1		VCAM	0.935812	1		VCAM	0.623877	1
VCAM	0.725711	1		VCAM	0.900591	1		VCAM	2.82511	1
VCAM	0.497095	1		VCAM	0.912396	1		VCAM	1.43786	1
VCAM	0.13753	1		VCAM	0.913939	1		VCAM	1.8012	1
VCAM	0.0464807	1		VCAM	0.898157	1		VCAM	0.966255	1
VCAM	0.351671	1		VCAM	0.913896	1		VCAM	0.772387	1
VCAM	0.131923	1		VCAM	0.908198	1		VCAM	2.41065	1
VCAM	0.475343	1		VCAM	0.910128	1		VCAM	0.775594	1
VCAM	0.209606	1		VCAM	0.922279	1		VCAM	0.826395	1
VCAM	0.669484	1		VCAM	0.893284	1		VCAM	2.65433	1
VCAM	0.212293	1		VCAM	0.913391	1		VCAM	0.879455	1
VCAM	0.242257	1		VCAM	0.923199	1		VCAM	0.515992	1
VCAM	0.302655	1		VCAM	0.915345	1		VCAM	0.590323	1
VCAM	0.216163	1		VCAM	0.93256	1		VCAM	0.749138	1
VCAM	0.269944	1		VCAM	0.883304	1		VCAM	1.6498	1
VCAM	0.316143	1		VCAM	0.904277	1		VCAM	1.39475	1
VCAM	0.131628	1		VCAM	0.90675	1		VCAM	0.867771	1
VCAM	0.361031	1		VCAM	0.904286	1		VCAM	0.876959	1
VCAM	0.301595	1		VCAM	0.899645	1		VCAM	1.15442	1
VCAM	0.24754	1		VCAM	0.932882	1		VCAM	0.631738	1
VCAM	0.0596248	1		VCAM	0.911861	1		VCAM	0.554363	1
VCAM	0.151676	1		VCAM	0.867321	1		VCAM	4.74027	1
VCAM	0.462307	1		VCAM	0.871434	1		VCAM	4.00389	1
VCAM	0.474378	1		VCAM	0.898649	1		VCAM	1.86921	1
VCAM	0.767972	1		VCAM	0.890669	1		VCAM	2.88418	1
VCAM	0.43353	1		VCAM	0.914224	1		VCAM	0.753927	1
VCAM	0.256117	1		VCAM	0.899872	1		VCAM	1.30892	1
VCAM	0.899448	1		VCAM	0.867577	1		VCAM	2.42434	1
VCAM	0.472509	1		VCAM	0.907795	1		VCAM	2.21389	1
VCAM	0.416003	1		VCAM	0.916618	1		VCAM	0.718755	1
VCAM	0.0774675	1		VCAM	0.906338	1		VCAM	1.09632	1
VCAM	0.240722	1		VCAM	0.911431	1		VCAM	0.981225	1
VCAM	0.427342	1		VCAM	0.91985	1		VCAM	1.36253	1
VCAM	0.173207	1		VCAM	0.897819	1		VCAM	0.941126	1
VCAM	0.0788327	1		VCAM	0.917363	1		VCAM	0.790169	1
VCAM	0.773251	1		VCAM	0.871017	1		VCAM	2.81051	1
VCAM	0.213914	1		VCAM	0.912451	1		VCAM	1.96134	1
VCAM	0.214502	1		VCAM	0.922963	1		VCAM	0.84149	1
VCAM	0.132022	1		VCAM	0.920739	1		VCAM	0.794902	1
VCAM	0.678249	1		VCAM	0.887219	1		VCAM	2.30816	1
VCAM	0.36485	1		VCAM	0.901534	1		VCAM	0.941911	1
VCAM	0.178061	1		VCAM	0.921209	1		VCAM	0.542233	1
VCAM	0.351803	1		VCAM	0.885179	1		VCAM	1.03824	1
VCAM	0.756226	1		VCAM	0.830447	1		VCAM	3.50967	1
VCAM	0.831019	1		VCAM	0.83744	1		VCAM	4.78573	1
VCAM	0.0564549	1		VCAM	0.929654	1		VCAM	0.606242	1
VCAM	0.0898156	1		VCAM	0.927642	1		VCAM	0.60806	1
VCAM	0.456989	1		VCAM	0.892434	1		VCAM	1.31197	1
VCAM	0.247346	1		VCAM	0.922181	1		VCAM	0.689812	1
VCAM	0.288009	1		VCAM	0.903811	1		VCAM	1.32168	1
VCAM	0.164603	1		VCAM	0.934859	1		VCAM	0.565143	1
VCAM	0.483123	1		VCAM	0.864806	1		VCAM	3.76951	1
VCAM	0.0927022	1		VCAM	0.931769	1		VCAM	0.546161	1
VCAM	0.0712445	1		VCAM	0.926311	1		VCAM	0.819704	1
VCAM	0.188236	1		VCAM	0.894956	1		VCAM	1.55957	1
VCAM	0.0387614	1		VCAM	0.912563	1		VCAM	0.699046	1
VCAM	0.126151	1		VCAM	0.915998	1		VCAM	0.682076	1
VCAM	0.513478	1		VCAM	0.923159	1		VCAM	1.23092	1
VCAM	0.160388	1		VCAM	0.920535	1		VCAM	0.683656	1
VCAM	0.0184203	1		VCAM	0.87119	1		VCAM	4.80823	1
VCAM	0.746795	1		VCAM	0.908746	1		VCAM	2.52945	1
VCAM	0.657863	1		VCAM	0.885263	1		VCAM	1.65284	1
VCAM	0.608119	1		VCAM	0.903301	1		VCAM	2.1285	1
VCAM	0.111713	1		VCAM	0.904821	1		VCAM	0.823545	1
VCAM	0.755102	1		VCAM	0.879141	1		VCAM	2.39781	1
VCAM	0.517761	1		VCAM	0.890275	1		VCAM	2.29017	1
VCAM	0.873785	1		VCAM	0.867711	1		VCAM	3.15957	1
VCAM	0.235779	1		VCAM	0.868763	1		VCAM	1.87913	1
VCAM	0.176802	1		VCAM	0.908434	1		VCAM	1.05164	1
VCAM	0.165888	1		VCAM	0.898309	1		VCAM	1.27742	1
VCAM	0.0395955	1		VCAM	0.920952	1		VCAM	0.746306	1
VCAM	0.151147	1		VCAM	0.913275	1		VCAM	1.10357	1
VCAM	0.852033	1		VCAM	0.893883	1		VCAM	2.78123	1
VCAM	0.415649	1		VCAM	0.876518	1		VCAM	3.40767	1
VCAM	0.775801	1		VCAM	0.858559	1		VCAM	3.13489	1
VCAM	0.40214	1		VCAM	0.894365	1		VCAM	0.781366	1
VCAM	0.695193	1		VCAM	0.901983	1		VCAM	2.02485	1
VCAM	0.273646	1		VCAM	0.928993	1		VCAM	0.837935	1
VCAM	0.448522	1		VCAM	0.922653	1		VCAM	2.18675	1
VCAM	0.202594	1		VCAM	0.898534	1		VCAM	0.762543	1
VCAM	0.409867	1		VCAM	0.864641	1		VCAM	4.7773	1
VCAM	0.255776	1		VCAM	0.91807	1		VCAM	0.99754	1
VCAM	0.106374	1		VCAM	0.903402	1		VCAM	0.892517	1
VCAM	0.186745	1		VCAM	0.915737	1		VCAM	0.742047	1
VCAM	0.350711	1		VCAM	0.910768	1		VCAM	0.714722	1
VCAM	0.0950403	1		VCAM	0.89733	1		VCAM	1.30518	1
VCAM	0.188541	1		VCAM	0.881575	1		VCAM	1.95924	1
VCAM	0.757936	1		VCAM	0.862407	1		VCAM	2.52027	1
VCAM	0.859737	1		VCAM	0.82893	1		VCAM	3.36981	1
VCAM	0.807636	1		VCAM	0.871256	1		VCAM	3.51416	1
VCAM	0.156741	1		VCAM	0.890701	1		VCAM	0.680849	1
VCAM	0.38862	1		VCAM	0.867662	1		VCAM	2.11339	1
VCAM	0.0945782	1		VCAM	0.906475	1		VCAM	0.650929	1
VCAM	0.163973	1		VCAM	0.911038	1		VCAM	0.468747	1
VCAM	0.786592	1		VCAM	0.854645	1		VCAM	3.12402	1
VCAM	0.222831	1		VCAM	0.889279	1		VCAM	0.495487	1
VCAM	0.771022	1		VCAM	0.869721	1		VCAM	4.15218	1
VCAM	0.584429	1		VCAM	0.867042	1		VCAM	3.38638	1
VCAM	0.777093	1		VCAM	0.842478	1		VCAM	3.92648	1
VCAM	0.215367	1		VCAM	0.921875	1		VCAM	0.819085	1
VCAM	0.169406	1		VCAM	0.921736	1		VCAM	0.785148	1
VCAM	0.158603	1		VCAM	0.912395	1		VCAM	0.620453	1
VCAM	0.479661	1		VCAM	0.883166	1		VCAM	2.61705	1
VCAM	0.13882	1		VCAM	0.882215	1		VCAM	1.07779	1
VCAM	0.0249968	1		VCAM	0.904831	1		VCAM	0.489871	1
VCAM	0.125801	1		VCAM	0.86358	1		VCAM	2.96778	1
VCAM	0.140987	1		VCAM	0.923248	1		VCAM	0.885691	1
VCAM	0.919914	1		VCAM	0.89195	1		VCAM	4.26595	1
VCAM	0.120699	1		VCAM	0.919969	1		VCAM	1.10757	1
VCAM	0.524152	1		VCAM	0.902762	1		VCAM	1.58997	1
VCAM	0.450628	1		VCAM	0.852875	1		VCAM	4.6742	1
VCAM	0.112213	1		VCAM	0.9111	1		VCAM	0.936132	1
VCAM	0.583548	1		VCAM	0.824222	1		VCAM	3.7588	1
VCAM	0.816388	1		VCAM	0.864635	1		VCAM	4.8171	1
VCAM	0.91619	1		VCAM	0.859203	1		VCAM	2.84981	1
VCAM	0.160592	1		VCAM	0.910149	1		VCAM	0.656146	1
VCAM	0.209003	1		VCAM	0.886251	1		VCAM	1.51514	1
VCAM	0.712269	1		VCAM	0.864557	1		VCAM	3.21799	1
VCAM	0.108769	1		VCAM	0.916075	1		VCAM	0.850901	1
VCAM	0.879852	1		VCAM	0.878107	1		VCAM	3.62699	1
VCAM	0.826177	1		VCAM	0.846996	1		VCAM	2.69682	1
VCAM	0.153761	1		VCAM	0.882172	1		VCAM	0.767543	1
VCAM	0.868701	1		VCAM	0.851674	1		VCAM	3.29697	1
VCAM	0.853272	1		VCAM	0.839097	1		VCAM	3.75694	1
VCAM	0.170415	1		VCAM	0.927046	1		VCAM	0.915607	1
VCAM	0.440187	1		VCAM	0.838535	1		VCAM	3.83323	1
VCAM	0.158553	1		VCAM	0.886023	1		VCAM	2.59011	1
VCAM	0.690822	1		VCAM	0.857806	1		VCAM	3.27553	1
VCAM	0.696368	1		VCAM	0.860037	1		VCAM	3.83381	1
VCAM	0.168114	1		VCAM	0.873681	1		VCAM	3.54397	1
VCAM	0.0997179	1		VCAM	0.907883	1		VCAM	0.658104	1
VCAM	0.0886229	1		VCAM	0.913474	1		VCAM	0.965591	1
VCAM	0.946727	1		VCAM	0.872568	1		VCAM	3.5333	1
VCAM	0.852559	1		VCAM	0.892208	1		VCAM	2.61622	1
VCAM	0.37997	1		VCAM	0.923897	1		VCAM	0.748152	1
VCAM	0.553282	1		VCAM	0.862959	1		VCAM	3.93635	1
VCAM	0.196767	1		VCAM	0.921313	1		VCAM	0.942747	1
VCAM	0.937337	1		VCAM	0.892774	1		VCAM	3.87948	1
VCAM	0.296437	1		VCAM	0.901506	1		VCAM	1.83972	1
VCAM	0.884721	1		VCAM	0.846324	1		VCAM	3.84848	1
VCAM	0.663577	1		VCAM	0.883866	1		VCAM	2.96017	1
VCAM	0.880114	1		VCAM	0.845007	1		VCAM	4.36397	1
VCAM	0.277993	1		VCAM	0.880377	1		VCAM	5.93833	1
VCAM	0.627231	1		VCAM	0.854699	1		VCAM	2.59827	1
VCAM	0.915988	1		VCAM	0.869113	1		VCAM	3.5642	1
VCAM	0.434678	1		VCAM	0.905324	1		VCAM	2.63386	1
VCAM	0.885546	1		VCAM	0.845754	1		VCAM	3.17531	1
VCAM	0.0468371	1		VCAM	0.889874	1		VCAM	1.17842	1
VCAM	0.848167	1		VCAM	0.852546	1		VCAM	3.21036	1
VCAM	0.184234	1		VCAM	0.870251	1		VCAM	3.27675	1
VCAM	0.0971581	1		VCAM	0.878462	1		VCAM	0.672481	1
VCAM	0.941403	1		VCAM	0.831562	1		VCAM	4.06009	1
VCAM	0.880273	1		VCAM	0.870197	1		VCAM	5.31415	1
VCAM	0.175406	1		VCAM	0.901432	1		VCAM	0.745399	1
VCAM	0.371062	1		VCAM	0.873506	1		VCAM	4.31429	1
VCAM	0.0719462	1		VCAM	0.888684	1		VCAM	1.0304	1
VCAM	0.80305	1		VCAM	0.890764	1		VCAM	4.37729	1
VCAM	0.711027	1		VCAM	0.875756	1		VCAM	1.02938	1
VCAM	0.163861	1		VCAM	0.896436	1		VCAM	1.11612	1
VCAM	0.347501	1		VCAM	0.876641	1		VCAM	2.67471	1
VCAM	0.832188	1		VCAM	0.855931	1		VCAM	4.44956	1
VCAM	0.959163	1		VCAM	0.884434	1		VCAM	8.36295	1
VCAM	0.872222	1		VCAM	0.860677	1		VCAM	5.12388	1
VCAM	0.0725928	1		VCAM	0.847557	1		VCAM	0.942285	1
VCAM	0.640712	1		VCAM	0.752567	1		VCAM	2.7426	1
VCAM	0.610004	1		VCAM	0.861529	1		VCAM	8.81861	1
VCAM	0.877512	1		VCAM	0.847225	1		VCAM	4.29923	1
VCAM	0.807314	1		VCAM	0.873171	1		VCAM	5.33049	1
VCAM	0.638415	1		VCAM	0.853601	1		VCAM	2.96419	1
VCAM	0.0817569	1		VCAM	0.763564	1		VCAM	0.719488	1
VCAM	0.0292778	1		VCAM	0.881963	1		VCAM	1.2009	1
VCAM	0.00600456	1		VCAM	0.879928	1		VCAM	0.665908	1
VCAM	0.127015	1		VCAM	0.890706	1		VCAM	0.843939	1
VCAM	0.976745	1		VCAM	0.875695	1		VCAM	4.42815	1
VCAM	0.0141418	1		VCAM	0.835606	1		VCAM	1.0697	1
VCAM	0.354063	1		VCAM	0.894778	1		VCAM	1.51134	1
VCAM	0.973456	1		VCAM	0.855413	1		VCAM	6.50509	1
VCAM	0.57527	1		VCAM	0.665639	1		VCAM	1.9913	1
VCAM	0.0244329	1		VCAM	0.624046	1		VCAM	0.912897	1
VCAM	0.990622	1		VCAM	0.862645	1		VCAM	8.89801	1
VCAM	0.434418	1		VCAM	0.817712	1		VCAM	5.1202	1
VCAM	0.689611	1		VCAM	0.855662	1		VCAM	4.96805	1
VCAM	0.593714	1		VCAM	0.855056	1		VCAM	6.88649	1
VCAM	0.755164	1		VCAM	0.756335	1		VCAM	4.96175	1
VCAM	0.767758	1		VCAM	0.795272	1		VCAM	7.83011	1
VCAM	0.893876	1		VCAM	0.892998	1		VCAM	4.11338	1
VCAM	0.455486	1		VCAM	0.911208	1		VCAM	1.51151	1
VCAM	0.913021	1		VCAM	0.837007	1		VCAM	7.85987	1
VCAM	0.120365	1		VCAM	0.889801	1		VCAM	2.16001	1
VCAM	0.79131	1		VCAM	0.775966	1		VCAM	0.833431	1
VCAM	0.741703	1		VCAM	0.80441	1		VCAM	3.7293	1
VCAM	0.572682	1		VCAM	0.787188	1		VCAM	7.18129	1
VCAM	0.696435	1		VCAM	0.864147	1		VCAM	4.54268	1
VCAM	0.285629	1		VCAM	0.879349	1		VCAM	2.76438	1
VCAM	0.263914	1		VCAM	0.845803	1		VCAM	3.67525	1
VCAM	0.871081	1		VCAM	0.906579	1		VCAM	2.97833	1
VCAM	0.33556	1		VCAM	0.913413	1		VCAM	1.45336	1
VCAM	0.980695	1		VCAM	0.862228	1		VCAM	6.74291	1
VCAM	0.991706	1		VCAM	0.76639	1		VCAM	7.2065	1
VCAM	1	1		VCAM	0.828359	1		VCAM	1.24738	1
VCAM	0.9943	1		VCAM	0.830007	1		VCAM	3.2472	1
VCAM	1	1		VCAM	0.767967	1		VCAM	2.01659	1
VCAM	0.793978	1		VCAM	0.869879	1		VCAM	4.25874	1
VCAM	0.982449	1		VCAM	0.641371	1		VCAM	8.51404	1
VCAM	1	1		VCAM	0.864005	1		VCAM	4.81102	1
VCAM	0.949131	1		VCAM	0.85994	1		VCAM	4.03348	1
VCAM	0.882284	1		VCAM	0.843815	1		VCAM	3.46769	1
VCAM	0.771341	1		VCAM	0.864798	1		VCAM	7.38049	1
VCAM	0.813459	1		VCAM	0.86478	1		VCAM	13.4664	1
VCAM	0.50053	1		VCAM	0.720697	1		VCAM	2.81505	1
VCAM	0.751609	1		VCAM	0.805227	1		VCAM	3.64359	1
VCAM	0.963962	1		VCAM	0.843576	1		VCAM	4.3554	1
VCAM	0.995318	1		VCAM	0.809234	1		VCAM	5.17941	1
VCAM	0.946881	1		VCAM	0.821959	1		VCAM	6.27524	1
VCAM	0.498773	1		VCAM	0.83756	1		VCAM	2.00376	1
VCAM	0.0809602	1		VCAM	0.849894	1		VCAM	5.37662	1
VCAM	0.834347	1		VCAM	0.850686	1		VCAM	2.57314	1
VCAM	0.168729	1		VCAM	0.878784	1		VCAM	1.92366	1
VCAM	0.986434	1		VCAM	0.883595	1		VCAM	9.58046	1
VCAM	0.922687	1		VCAM	0.88956	1		VCAM	3.54623	1
VCAM	0.736048	1		VCAM	0.81338	1		VCAM	3.69906	1
VCAM	0.999994	1		VCAM	0.882226	1		VCAM	4.98447	1
VCAM	1	1		VCAM	0.697532	1		VCAM	1.1482	1
VCAM	1	1		VCAM	0.780054	1		VCAM	2.92299	1
VCAM	1	1		VCAM	0.845132	1		VCAM	1.26051	1
VCAM	1	1		VCAM	0.704154	1		VCAM	1.27818	1
VCAM	0.254203	1		VCAM	0.914292	1		VCAM	0.624696	1
VCAM	0.291488	1		VCAM	0.919807	1		VCAM	1.01023	1
VCAM	0.389258	1		VCAM	0.894093	1		VCAM	0.590277	1
VCAM	0.153359	1		VCAM	0.916025	1		VCAM	0.555868	1
VCAM	0.0108234	1		VCAM	0.931604	1		VCAM	0.432211	1
VCAM	0.116589	1		VCAM	0.911036	1		VCAM	0.606065	1
VCAM	0.365894	1		VCAM	0.91434	1		VCAM	0.943738	1
VCAM	0.248937	1		VCAM	0.929402	1		VCAM	0.686663	1
VCAM	0.900803	1		VCAM	0.90172	1		VCAM	4.38837	1
VCAM	0.0585803	1		VCAM	0.91871	1		VCAM	0.685052	1
VCAM	0.618799	1		VCAM	0.920644	1		VCAM	0.982502	1
VCAM	0.447507	1		VCAM	0.917906	1		VCAM	1.14988	1
VCAM	0.101871	1		VCAM	0.913363	1		VCAM	0.551246	1
VCAM	0.325638	1		VCAM	0.815488	1		VCAM	1.4424	1
VCAM	0.123522	1		VCAM	0.918962	1		VCAM	0.448721	1
VCAM	0.0303272	1		VCAM	0.911426	1		VCAM	0.649424	1
VCAM	0.398035	1		VCAM	0.917731	1		VCAM	0.511012	1
VCAM	0.0225063	1		VCAM	0.90928	1		VCAM	0.892979	1
VCAM	0.956977	1		VCAM	0.893085	1		VCAM	2.70418	1
VCAM	0.0657378	1		VCAM	0.885666	1		VCAM	0.774121	1
VCAM	0.0871613	1		VCAM	0.907292	1		VCAM	0.55136	1
VCAM	0.0859143	1		VCAM	0.932522	1		VCAM	0.719605	1
VCAM	0.213084	1		VCAM	0.89529	1		VCAM	2.09964	1
VCAM	0.102523	1		VCAM	0.90959	1		VCAM	0.630365	1
VCAM	0.19015	1		VCAM	0.91869	1		VCAM	0.5023	1
VCAM	0.188104	1		VCAM	0.912192	1		VCAM	0.576832	1
VCAM	0.0558362	1		VCAM	0.909034	1		VCAM	0.635535	1
VCAM	0.331884	1		VCAM	0.918242	1		VCAM	1.25923	1
VCAM	0.283368	1		VCAM	0.911593	1		VCAM	0.630235	1
VCAM	0.361033	1		VCAM	0.925955	1		VCAM	0.806161	1
VCAM	0.277906	1		VCAM	0.919839	1		VCAM	0.634438	1
VCAM	0.112501	1		VCAM	0.925523	1		VCAM	0.63261	1
VCAM	0.179221	1		VCAM	0.890922	1		VCAM	0.886028	1
VCAM	0.0392389	1		VCAM	0.920553	1		VCAM	0.538134	1
VCAM	0.223159	1		VCAM	0.906165	1		VCAM	0.712464	1
VCAM	0.894059	1		VCAM	0.865686	1		VCAM	3.25743	1
VCAM	0.0907679	1		VCAM	0.921413	1		VCAM	0.86793	1
VCAM	0.0756456	1		VCAM	0.9174	1		VCAM	0.649506	1
VCAM	0.30459	1		VCAM	0.877229	1		VCAM	3.30463	1
VCAM	0.454704	1		VCAM	0.880964	1		VCAM	4.52447	1
VCAM	0.191806	1		VCAM	0.871892	1		VCAM	2.81943	1
VCAM	0.18513	1		VCAM	0.904765	1		VCAM	1.37529	1
VCAM	0.148523	1		VCAM	0.920285	1		VCAM	0.77003	1
VCAM	0.154134	1		VCAM	0.926957	1		VCAM	0.68812	1
VCAM	0.170881	1		VCAM	0.905764	1		VCAM	0.567622	1
VCAM	0.125293	1		VCAM	0.9127	1		VCAM	0.747623	1
VCAM	0.0574981	1		VCAM	0.916993	1		VCAM	0.598279	1
VCAM	0.730748	1		VCAM	0.871014	1		VCAM	4.43185	1
VCAM	0.638421	1		VCAM	0.865202	1		VCAM	4.28781	1
VCAM	0.788028	1		VCAM	0.873452	1		VCAM	2.51655	1
VCAM	0.105889	1		VCAM	0.910027	1		VCAM	0.54113	1
VCAM	0.0992619	1		VCAM	0.921764	1		VCAM	0.943774	1
VCAM	0.0847641	1		VCAM	0.931219	1		VCAM	0.850481	1
VCAM	0.404335	1		VCAM	0.926144	1		VCAM	0.678998	1
VCAM	0.605677	1		VCAM	0.921529	1		VCAM	0.746258	1
VCAM	0.122	1		VCAM	0.911402	1		VCAM	0.937352	1
VCAM	0.392348	1		VCAM	0.881057	1		VCAM	3.25186	1
VCAM	0.48504	1		VCAM	0.848049	1		VCAM	4.3346	1
VCAM	0.233428	1		VCAM	0.915029	1		VCAM	1.61158	1
VCAM	0.212901	1		VCAM	0.916173	1		VCAM	0.744352	1
VCAM	0.059557	1		VCAM	0.89026	1		VCAM	1.98923	1
VCAM	0.112736	1		VCAM	0.902494	1		VCAM	1.53526	1
VCAM	0.143739	1		VCAM	0.924192	1		VCAM	0.58034	1
VCAM	0.133677	1		VCAM	0.927081	1		VCAM	1.14432	1
VCAM	0.515374	1		VCAM	0.920629	1		VCAM	1.2857	1
VCAM	0.440885	1		VCAM	0.903193	1		VCAM	1.47937	1
VCAM	0.386182	1		VCAM	0.903801	1		VCAM	1.34278	1
VCAM	0.195273	1		VCAM	0.9037	1		VCAM	0.519114	1
VCAM	0.824702	1		VCAM	0.87718	1		VCAM	3.00203	1
VCAM	0.137532	1		VCAM	0.905731	1		VCAM	2.18987	1
VCAM	0.198764	1		VCAM	0.879348	1		VCAM	1.06628	1
VCAM	0.900051	1		VCAM	0.913332	1		VCAM	5.1499	1
VCAM	0.133626	1		VCAM	0.917676	1		VCAM	0.88082	1
VCAM	0.270709	1		VCAM	0.91915	1		VCAM	0.70132	1
VCAM	0.0835658	1		VCAM	0.906143	1		VCAM	0.70766	1
VCAM	0.502261	1		VCAM	0.91714	1		VCAM	0.473208	1
VCAM	0.291723	1		VCAM	0.911015	1		VCAM	0.793282	1
VCAM	0.223204	1		VCAM	0.904118	1		VCAM	0.93985	1
VCAM	0.184694	1		VCAM	0.920351	1		VCAM	0.865514	1
VCAM	0.591268	1		VCAM	0.871063	1		VCAM	3.1387	1
VCAM	0.299024	1		VCAM	0.885827	1		VCAM	1.80693	1
VCAM	0.956054	1		VCAM	0.889579	1		VCAM	6.24027	1
VCAM	0.174012	1		VCAM	0.889878	1		VCAM	2.68632	1
VCAM	0.271005	1		VCAM	0.922414	1		VCAM	1.00366	1
VCAM	0.202692	1		VCAM	0.906275	1		VCAM	1.23082	1
VCAM	0.576784	1		VCAM	0.884573	1		VCAM	3.12323	1
VCAM	0.127123	1		VCAM	0.909078	1		VCAM	0.813451	1
VCAM	0.776332	1		VCAM	0.85743	1		VCAM	2.55594	1
VCAM	0.854785	1		VCAM	0.88137	1		VCAM	2.5958	1
VCAM	0.174617	1		VCAM	0.929832	1		VCAM	0.725321	1
VCAM	0.0585559	1		VCAM	0.901746	1		VCAM	0.547983	1
VCAM	0.699356	1		VCAM	0.890959	1		VCAM	1.06451	1
VCAM	0.506666	1		VCAM	0.836263	1		VCAM	4.62579	1
VCAM	0.165824	1		VCAM	0.91931	1		VCAM	0.753387	1
VCAM	0.881578	1		VCAM	0.909867	1		VCAM	3.93066	1
VCAM	0.744618	1		VCAM	0.872465	1		VCAM	4.72819	1
VCAM	0.289545	1		VCAM	0.886226	1		VCAM	0.807513	1
VCAM	0.392686	1		VCAM	0.912207	1		VCAM	1.09817	1
VCAM	0.843168	1		VCAM	0.862291	1		VCAM	2.35068	1
VCAM	0.191598	1		VCAM	0.927566	1		VCAM	0.978995	1
VCAM	0.20667	1		VCAM	0.9013	1		VCAM	1.56998	1
VCAM	0.562682	1		VCAM	0.845611	1		VCAM	3.98297	1
VCAM	0.513422	1		VCAM	0.913477	1		VCAM	3.43784	1
VCAM	0.888024	1		VCAM	0.84864	1		VCAM	4.7285	1
VCAM	0.159811	1		VCAM	0.852588	1		VCAM	3.28604	1
VCAM	0.204172	1		VCAM	0.914181	1		VCAM	0.737419	1
VCAM	0.723606	1		VCAM	0.837934	1		VCAM	4.02822	1
VCAM	0.805627	1		VCAM	0.882477	1		VCAM	3.09632	1
VCAM	0.0635066	1		VCAM	0.88983	1		VCAM	2.10662	1
VCAM	0.625638	1		VCAM	0.888412	1		VCAM	1.85082	1
VCAM	0.263722	1		VCAM	0.908324	1		VCAM	0.901062	1
VCAM	0.139204	1		VCAM	0.902194	1		VCAM	1.19046	1
VCAM	0.104717	1		VCAM	0.901538	1		VCAM	0.913998	1
VCAM	0.33961	1		VCAM	0.912816	1		VCAM	1.63731	1
VCAM	0.364529	1		VCAM	0.849548	1		VCAM	4.12497	1
VCAM	0.564267	1		VCAM	0.882195	1		VCAM	3.01017	1
VCAM	0.107706	1		VCAM	0.92823	1		VCAM	1.12234	1
VCAM	0.3059	1		VCAM	0.93141	1		VCAM	1.09103	1
VCAM	0.465218	1		VCAM	0.897024	1		VCAM	1.74044	1
VCAM	0.74124	1		VCAM	0.891304	1		VCAM	2.04949	1
VCAM	0.0573284	1		VCAM	0.93158	1		VCAM	1.45766	1
VCAM	0.718913	1		VCAM	0.903103	1		VCAM	1.53103	1
VCAM	0.911253	1		VCAM	0.886839	1		VCAM	4.1009	1
VCAM	0.241809	1		VCAM	0.870891	1		VCAM	0.853443	1
VCAM	0.904823	1		VCAM	0.864231	1		VCAM	4.02308	1
VCAM	0.869502	1		VCAM	0.811902	1		VCAM	2.80923	1
VCAM	0.202638	1		VCAM	0.899928	1		VCAM	0.90717	1
VCAM	0.170718	1		VCAM	0.92499	1		VCAM	0.64504	1
VCAM	0.999069	1		VCAM	0.886996	1		VCAM	9.91583	1
VCAM	0.897769	1		VCAM	0.872597	1		VCAM	5.7064	1
VCAM	0.728515	1		VCAM	0.888451	1		VCAM	1.7192	1
VCAM	0.558505	1		VCAM	0.892436	1		VCAM	3.39618	1
VCAM	0.207253	1		VCAM	0.913792	1		VCAM	0.470746	1
VCAM	0.157441	1		VCAM	0.910704	1		VCAM	1.0449	1
VCAM	0.0220545	1		VCAM	0.91365	1		VCAM	0.627437	1
VCAM	0.471493	1		VCAM	0.93436	1		VCAM	0.951913	1
VCAM	0.192275	1		VCAM	0.932144	1		VCAM	0.894153	1
VCAM	0.512373	1		VCAM	0.876378	1		VCAM	1.14316	1
VCAM	0.172534	1		VCAM	0.890892	1		VCAM	0.355464	1
VCAM	0.692457	1		VCAM	0.85569	1		VCAM	3.31036	1
VCAM	0.593084	1		VCAM	0.874928	1		VCAM	4.20227	1
VCAM	0.892061	1		VCAM	0.868585	1		VCAM	4.34353	1
VCAM	0.0570674	1		VCAM	0.918942	1		VCAM	0.424114	1
VCAM	0.10253	1		VCAM	0.916289	1		VCAM	0.812124	1
VCAM	0.532068	1		VCAM	0.862014	1		VCAM	3.68717	1
VCAM	0.133265	1		VCAM	0.921935	1		VCAM	0.664302	1
VCAM	0.22824	1		VCAM	0.914585	1		VCAM	0.623345	1
VCAM	0.814601	1		VCAM	0.851413	1		VCAM	4.51653	1
VCAM	0.968274	1		VCAM	0.87412	1		VCAM	8.59178	1
VCAM	0.335358	1		VCAM	0.869282	1		VCAM	2.81203	1
VCAM	0.477441	1		VCAM	0.874358	1		VCAM	1.93254	1
VCAM	0.033432	1		VCAM	0.884348	1		VCAM	0.861392	1
VCAM	0.295955	1		VCAM	0.877032	1		VCAM	5.39329	1
VCAM	0.886887	1		VCAM	0.867003	1		VCAM	3.53253	1
VCAM	0.281676	1		VCAM	0.941016	1		VCAM	0.71285	1
VCAM	0.94023	1		VCAM	0.874289	1		VCAM	4.01896	1
VCAM	0.474738	1		VCAM	0.884362	1		VCAM	1.47198	1
VCAM	0.727461	1		VCAM	0.86303	1		VCAM	4.0002	1
VCAM	0.858759	1		VCAM	0.80337	1		VCAM	4.9143	1
VCAM	0.935478	1		VCAM	0.888885	1		VCAM	5.7554	1
VCAM	0.891888	1		VCAM	0.835919	1		VCAM	4.14822	1
VCAM	0.379602	1		VCAM	0.884954	1		VCAM	1.78064	1
VCAM	0.20083	1		VCAM	0.895683	1		VCAM	1.07212	1
VCAM	0.987039	1		VCAM	0.902906	1		VCAM	9.4293	1
VCAM	0.0666852	1		VCAM	0.903892	1		VCAM	0.718567	1
VCAM	0.810658	1		VCAM	0.886714	1		VCAM	3.63103	1
VCAM	0.210218	1		VCAM	0.903798	1		VCAM	1.25169	1
VCAM	0.895383	1		VCAM	0.884342	1		VCAM	4.03296	1
VCAM	0.589153	1		VCAM	0.871103	1		VCAM	1.8537	1
VCAM	0.314073	1		VCAM	0.870691	1		VCAM	2.82619	1
VCAM	0.917063	1		VCAM	0.883362	1		VCAM	3.96466	1
VCAM	0.592584	1		VCAM	0.865183	1		VCAM	4.03386	1
VCAM	0.224848	1		VCAM	0.812891	1		VCAM	0.634273	1
VCAM	0.84455	1		VCAM	0.87862	1		VCAM	0.978568	1
VCAM	0.247977	1		VCAM	0.901833	1		VCAM	0.527927	1
VCAM	0.704211	1		VCAM	0.829056	1		VCAM	3.14534	1
VCAM	0.742848	1		VCAM	0.79561	1		VCAM	3.06609	1
VCAM	0.615866	1		VCAM	0.860589	1		VCAM	3.8175	1
VCAM	0.267452	1		VCAM	0.846056	1		VCAM	4.15257	1
VCAM	0.0833594	1		VCAM	0.860889	1		VCAM	1.24536	1
VCAM	0.552418	1		VCAM	0.811858	1		VCAM	2.49197	1
VCAM	0.521102	1		VCAM	0.893583	1		VCAM	2.36587	1
VCAM	0.719935	1		VCAM	0.878291	1		VCAM	2.51469	1
VCAM	0.182132	1		VCAM	0.866027	1		VCAM	0.53096	1
VCAM	0.936727	1		VCAM	0.887398	1		VCAM	3.3698	1
VCAM	0.158098	1		VCAM	0.880364	1		VCAM	4.05989	1
VCAM	0.875122	1		VCAM	0.854296	1		VCAM	3.65203	1
VCAM	0.519982	1		VCAM	0.892896	1		VCAM	3.47129	1
VCAM	0.176246	1		VCAM	0.902778	1		VCAM	0.438973	1
VCAM	0.612189	1		VCAM	0.881511	1		VCAM	2.9003	1
VCAM	0.92955	1		VCAM	0.890526	1		VCAM	6.862	1
VCAM	0.464821	1		VCAM	0.840539	1		VCAM	0.672508	1
VCAM	0.314398	1		VCAM	0.87703	1		VCAM	1.42987	1
VCAM	0.081702	1		VCAM	0.903117	1		VCAM	1.14122	1
VCAM	0.393933	1		VCAM	0.874678	1		VCAM	3.43064	1
VCAM	0.540233	1		VCAM	0.896493	1		VCAM	2.83254	1
VCAM	0.145635	1		VCAM	0.807375	1		VCAM	1.01369	1
VCAM	0.362683	1		VCAM	0.85974	1		VCAM	1.65931	1
VCAM	0.851109	1		VCAM	0.870015	1		VCAM	3.36378	1
VCAM	0.750424	1		VCAM	0.841603	1		VCAM	3.26934	1
VCAM	0.689347	1		VCAM	0.854773	1		VCAM	3.88059	1
VCAM	0.0623477	1		VCAM	0.900983	1		VCAM	1.09081	1
VCAM	0.260327	1		VCAM	0.829991	1		VCAM	1.60474	1
VCAM	0.619053	1		VCAM	0.86588	1		VCAM	3.9233	1
VCAM	0.103342	1		VCAM	0.878589	1		VCAM	1.49014	1
VCAM	0.198155	1		VCAM	0.881294	1		VCAM	0.520013	1
VCAM	0.720264	1		VCAM	0.886619	1		VCAM	2.23521	1
VCAM	0.119517	1		VCAM	0.855715	1		VCAM	0.5855	1
VCAM	0.126171	1		VCAM	0.816352	1		VCAM	1.55733	1
VCAM	0.718468	1		VCAM	0.876031	1		VCAM	1.88335	1
VCAM	0.370379	1		VCAM	0.85609	1		VCAM	3.56247	1
VCAM	0.779833	1		VCAM	0.827407	1		VCAM	4.12753	1
VCAM	0.155761	1		VCAM	0.91882	1		VCAM	1.47231	1
VCAM	0.448758	1		VCAM	0.878623	1		VCAM	2.55719	1
VCAM	0.776569	1		VCAM	0.847587	1		VCAM	3.59216	1
VCAM	0.794312	1		VCAM	0.829325	1		VCAM	0.926165	1
VCAM	0.299707	1		VCAM	0.868559	1		VCAM	5.32852	1
VCAM	0.730802	1		VCAM	0.867804	1		VCAM	2.62475	1
VCAM	0.225006	1		VCAM	0.876588	1		VCAM	2.4893	1
VCAM	0.0505494	1		VCAM	0.838629	1		VCAM	4.89509	1
VCAM	0.791657	1		VCAM	0.822865	1		VCAM	3.30809	1
VCAM	0.416279	1		VCAM	0.846532	1		VCAM	1.13864	1
VCAM	0.309822	1		VCAM	0.902927	1		VCAM	1.47689	1
VCAM	0.125288	1		VCAM	0.874502	1		VCAM	3.66271	1
VCAM	0.598727	1		VCAM	0.847281	1		VCAM	3.38351	1
VCAM	0.188771	1		VCAM	0.885506	1		VCAM	0.950753	1
VCAM	0.481478	1		VCAM	0.833592	1		VCAM	5.67231	1
VCAM	0.540699	1		VCAM	0.829973	1		VCAM	1.75666	1
VCAM	0.577802	1		VCAM	0.870134	1		VCAM	2.28012	1
VCAM	1	1		VCAM	0.785742	1		VCAM	4.82443	1
VCAM	0.0210008	1		VCAM	0.889469	1		VCAM	1.25287	1
VCAM	0.15488	1		VCAM	0.849514	1		VCAM	3.84044	1
VCAM	0.0707068	1		VCAM	0.894609	1		VCAM	0.805975	1
VCAM	0.366431	1		VCAM	0.865724	1		VCAM	3.78755	1
VCAM	0.409587	1		VCAM	0.81672	1		VCAM	2.04112	1
VCAM	0.695549	1		VCAM	0.865266	1		VCAM	3.12234	1
VCAM	0.461018	1		VCAM	0.865562	1		VCAM	1.5831	1
VCAM	0.357973	1		VCAM	0.784544	1		VCAM	6.07939	1
VCAM	0.0684352	1		VCAM	0.751776	1		VCAM	1.25374	1
VCAM	0.503882	1		VCAM	0.82876	1		VCAM	2.40909	1
VCAM	0.68477	1		VCAM	0.790226	1		VCAM	4.31767	1
VCAM	0.309998	1		VCAM	0.825823	1		VCAM	1.3029	1
VCAM	0.158858	1		VCAM	0.840934	1		VCAM	0.549074	1
VCAM	0.545788	1		VCAM	0.724622	1		VCAM	1.02647	1
VCAM	0.796264	1		VCAM	0.868967	1		VCAM	3.32147	1
VCAM	0.764881	1		VCAM	0.837889	1		VCAM	3.27161	1
VCAM	0.678162	1		VCAM	0.895719	1		VCAM	4.31053	1
VCAM	0.378393	1		VCAM	0.853744	1		VCAM	4.10894	1
VCAM	0.838241	1		VCAM	0.856729	1		VCAM	8.76085	1
VCAM	1	1		VCAM	0.738069	1		VCAM	3.91061	1
VCAM	0.748347	1		VCAM	0.806302	1		VCAM	1.50658	1
VCAM	0.665223	1		VCAM	0.826767	1		VCAM	4.30744	1
VCAM	1	1		VCAM	0.799435	1		VCAM	2.31162	1
VCAM	1	1		VCAM	0.745979	1		VCAM	1.13982	1
VCAM	1	1		VCAM	0.782331	1		VCAM	2.66344	1
VCAM	1	1		VCAM	0.823989	1		VCAM	1.04415	1
VCAM	0.0174121	1		VCAM	0.908627	1		VCAM	0.787395	1
VCAM	0.823514	1		VCAM	0.839337	1		VCAM	4.59814	1
VCAM	0.540338	1		VCAM	0.821366	1		VCAM	0.947705	1
VCAM	0.560725	1		VCAM	0.823456	1		VCAM	2.94887	1
VCAM	0.790701	1		VCAM	0.844668	1		VCAM	6.1212	1
VCAM	0.81621	1		VCAM	0.839426	1		VCAM	3.61143	1
VCAM	0.234486	1		VCAM	0.856927	1		VCAM	1.03501	1
VCAM	0.57603	1		VCAM	0.880675	1		VCAM	1.39155	1
VCAM	0.683075	1		VCAM	0.877236	1		VCAM	3.01466	1
VCAM	0.361161	1		VCAM	0.888131	1		VCAM	4.68387	1
VCAM	0.111641	1		VCAM	0.82424	1		VCAM	2.45485	1
VCAM	0.779105	1		VCAM	0.867801	1		VCAM	3.21994	1
VCAM	0.153426	1		VCAM	0.856387	1		VCAM	1.10379	1
VCAM	0.467815	1		VCAM	0.797305	1		VCAM	1.29987	1
VCAM	0.71012	1		VCAM	0.826879	1		VCAM	0.99246	1
VCAM	0.582205	1		VCAM	0.732726	1		VCAM	2.35979	1
VCAM	0.886698	1		VCAM	0.845561	1		VCAM	4.41332	1
VCAM	0.916332	1		VCAM	0.836287	1		VCAM	5.08202	1
VCAM	0.737203	1		VCAM	0.890432	1		VCAM	3.26383	1
VCAM	0.921627	1		VCAM	0.882177	1		VCAM	3.9333	1
VCAM	0.936982	1		VCAM	0.88314	1		VCAM	2.70556	1
VCAM	0.175894	1		VCAM	0.77704	1		VCAM	0.986268	1
VCAM	0.969591	1		VCAM	0.862073	1		VCAM	8.61143	1
VCAM	0.809672	1		VCAM	0.85298	1		VCAM	4.88292	1
VCAM	0.523012	1		VCAM	0.885965	1		VCAM	2.30853	1
VCAM	0.663173	1		VCAM	0.838395	1		VCAM	1.9149	1
VCAM	0.426703	1		VCAM	0.850613	1		VCAM	1.48051	1
VCAM	1	1		VCAM	0.782616	1		VCAM	1.94054	1
VCAM	0.927356	1		VCAM	0.827535	1		VCAM	4.40896	1
VCAM	0.789991	1		VCAM	0.821925	1		VCAM	5.31178	1
VCAM	0.86015	1		VCAM	0.88527	1		VCAM	5.49748	1
VCAM	0.600236	1		VCAM	0.827934	1		VCAM	1.98069	1
VCAM	0.728161	1		VCAM	0.88207	1		VCAM	0.496474	1
VCAM	0.933829	1		VCAM	0.86107	1		VCAM	3.05591	1
VCAM	0.923939	1		VCAM	0.863841	1		VCAM	3.71798	1
VCAM	0.572564	1		VCAM	0.850558	1		VCAM	0.539423	1
VCAM	0.983908	1		VCAM	0.906053	1		VCAM	3.82212	1
VCAM	0.658677	1		VCAM	0.848942	1		VCAM	4.44897	1
VCAM	0.920869	1		VCAM	0.770261	1		VCAM	4.94366	1
VCAM	0.998616	1		VCAM	0.89999	1		VCAM	3.07346	1
VCAM	1	1		VCAM	0.852862	1		VCAM	3.43806	1
VCAM	0.967417	1		VCAM	0.904799	1		VCAM	2.34588	1
VCAM	0.998945	1		VCAM	0.895529	1		VCAM	9.41611	1
VCAM	1	1		VCAM	0.855254	1		VCAM	3.89108	1
VCAM	0.685431	1		VCAM	0.851721	1		VCAM	3.15344	1
VCAM	1	1		VCAM	0.876077	1		VCAM	4.05678	1
VCAM	0.329478	1		VCAM	0.842869	1		VCAM	7.77171	1
VCAM	1	1		VCAM	0.767993	1		VCAM	0.812323	1
VCAM	1	1		VCAM	0.832062	1		VCAM	1.21625	1
VCAM	0.241194	2		VCAM	0.839684	2		VCAM	1.01932	2
VCAM	0.348198	2		VCAM	0.913492	2		VCAM	1.58402	2
VCAM	0.206231	2		VCAM	0.916047	2		VCAM	0.53215	2
VCAM	0.141477	2		VCAM	0.9071	2		VCAM	1.23454	2
VCAM	0.908123	2		VCAM	0.889785	2		VCAM	4.4989	2
VCAM	0.907113	2		VCAM	0.886947	2		VCAM	2.61732	2
VCAM	0.200246	2		VCAM	0.909457	2		VCAM	0.759927	2
VCAM	0.509704	2		VCAM	0.894035	2		VCAM	1.65019	2
VCAM	0.185128	2		VCAM	0.923577	2		VCAM	0.907757	2
VCAM	0.0911109	2		VCAM	0.897389	2		VCAM	0.504354	2
VCAM	0.101314	2		VCAM	0.885329	2		VCAM	0.791162	2
VCAM	0.126964	2		VCAM	0.910543	2		VCAM	1.01324	2
VCAM	0.32877	2		VCAM	0.901494	2		VCAM	1.10756	2
VCAM	0.0703079	2		VCAM	0.905113	2		VCAM	1.06298	2
VCAM	0.0855607	2		VCAM	0.908434	2		VCAM	1.30676	2
VCAM	0.0561753	2		VCAM	0.901062	2		VCAM	0.66287	2
VCAM	0.578922	2		VCAM	0.908163	2		VCAM	1.58342	2
VCAM	0.132314	2		VCAM	0.889581	2		VCAM	1.18304	2
VCAM	0.267915	2		VCAM	0.861162	2		VCAM	4.29625	2
VCAM	0.282255	2		VCAM	0.9046	2		VCAM	0.977473	2
VCAM	0.567773	2		VCAM	0.891275	2		VCAM	2.29789	2
VCAM	0.718776	2		VCAM	0.888099	2		VCAM	3.84029	2
VCAM	0.0629076	2		VCAM	0.895643	2		VCAM	0.713717	2
VCAM	0.490552	2		VCAM	0.844372	2		VCAM	1.8776	2
VCAM	0.488154	2		VCAM	0.85315	2		VCAM	2.8173	2
VCAM	0.143138	2		VCAM	0.879337	2		VCAM	0.672691	2
VCAM	0.437424	2		VCAM	0.881704	2		VCAM	0.837139	2
VCAM	0.898575	2		VCAM	0.811604	2		VCAM	0.940862	2
VCAM	0.339023	2		VCAM	0.895927	2		VCAM	2.51103	2
VCAM	0.924037	2		VCAM	0.864218	2		VCAM	4.93806	2
VCAM	0.943817	2		VCAM	0.860309	2		VCAM	2.75104	2
VCAM	0.186431	2		VCAM	0.901597	2		VCAM	0.784999	2
VCAM	0.201644	2		VCAM	0.916173	2		VCAM	0.531792	2
VCAM	0.182398	2		VCAM	0.890042	2		VCAM	0.670133	2
VCAM	0.854462	2		VCAM	0.868338	2		VCAM	3.78289	2
VCAM	0.181729	2		VCAM	0.892732	2		VCAM	1.14267	2
VCAM	0.638686	2		VCAM	0.890078	2		VCAM	2.2512	2
VCAM	0.0853525	2		VCAM	0.839066	2		VCAM	1.69806	2
VCAM	0.428326	2		VCAM	0.921875	2		VCAM	0.805449	2
VCAM	0.851224	2		VCAM	0.850072	2		VCAM	3.49759	2
VCAM	0.00683314	2		VCAM	0.913321	2		VCAM	0.721188	2
VCAM	0.40231	2		VCAM	0.92703	2		VCAM	1.25085	2
VCAM	0.0977564	2		VCAM	0.922812	2		VCAM	0.828987	2
VCAM	0.0857002	2		VCAM	0.870477	2		VCAM	2.16689	2
VCAM	0.145415	2		VCAM	0.909171	2		VCAM	2.26148	2
VCAM	0.835726	2		VCAM	0.858633	2		VCAM	2.34692	2
VCAM	0.386576	2		VCAM	0.81169	2		VCAM	4.07707	2
VCAM	0.811129	2		VCAM	0.824088	2		VCAM	2.14862	2
VCAM	0.392593	2		VCAM	0.868077	2		VCAM	1.66496	2
VCAM	0.616368	2		VCAM	0.875644	2		VCAM	2.66241	2
VCAM	0.109016	2		VCAM	0.868545	2		VCAM	0.610932	2
VCAM	0.430729	2		VCAM	0.916678	2		VCAM	1.68282	2
VCAM	0.641138	2		VCAM	0.854642	2		VCAM	3.83079	2
VCAM	0.597678	2		VCAM	0.85789	2		VCAM	2.74756	2
VCAM	0.0701717	2		VCAM	0.920274	2		VCAM	0.808064	2
VCAM	0.205212	2		VCAM	0.90427	2		VCAM	1.23032	2
VCAM	0.950791	2		VCAM	0.864904	2		VCAM	5.00381	2
VCAM	0.211897	2		VCAM	0.893136	2		VCAM	2.17216	2
VCAM	0.605491	2		VCAM	0.875638	2		VCAM	2.42045	2
VCAM	0.567166	2		VCAM	0.903132	2		VCAM	1.99639	2
VCAM	0.867453	2		VCAM	0.885309	2		VCAM	2.96896	2
VCAM	0.940826	2		VCAM	0.842668	2		VCAM	3.22095	2
VCAM	0.992671	2		VCAM	0.813463	2		VCAM	4.04775	2
VCAM	0.886242	2		VCAM	0.835894	2		VCAM	3.80651	2
VCAM	0.216734	2		VCAM	0.881071	2		VCAM	0.903811	2
VCAM	0.0935731	2		VCAM	0.905612	2		VCAM	0.946228	2
VCAM	0.175612	2		VCAM	0.856694	2		VCAM	5.29533	2
VCAM	0.917199	2		VCAM	0.825835	2		VCAM	4.25223	2
VCAM	0.899166	2		VCAM	0.835921	2		VCAM	2.93739	2
VCAM	0.0580425	2		VCAM	0.88844	2		VCAM	1.1255	2
VCAM	0.8568	2		VCAM	0.860559	2		VCAM	2.76279	2
VCAM	0.0981503	2		VCAM	0.853266	2		VCAM	0.477144	2
VCAM	0.553207	2		VCAM	0.829069	2		VCAM	1.72737	2
VCAM	0.177036	2		VCAM	0.912606	2		VCAM	0.702636	2
VCAM	0.00487342	2		VCAM	0.900003	2		VCAM	0.790617	2
VCAM	0.573584	2		VCAM	0.838144	2		VCAM	1.3797	2
VCAM	0.224755	2		VCAM	0.895832	2		VCAM	2.25171	2
VCAM	0.373433	2		VCAM	0.845737	2		VCAM	2.32088	2
VCAM	0.030323	2		VCAM	0.91482	2		VCAM	0.881754	2
VCAM	0.159884	2		VCAM	0.903018	2		VCAM	0.744857	2
VCAM	0.591907	2		VCAM	0.88306	2		VCAM	2.19775	2
VCAM	0.0735962	2		VCAM	0.87953	2		VCAM	1.97295	2
VCAM	0.472471	2		VCAM	0.854026	2		VCAM	2.15314	2
VCAM	0.0544711	2		VCAM	0.896937	2		VCAM	1.62392	2
VCAM	0.0712488	2		VCAM	0.872689	2		VCAM	1.67887	2
VCAM	0.145052	2		VCAM	0.900098	2		VCAM	0.738591	2
VCAM	0.275191	2		VCAM	0.727032	2		VCAM	1.00913	2
VCAM	0.0632474	2		VCAM	0.909888	2		VCAM	0.848813	2
VCAM	0.943218	2		VCAM	0.832367	2		VCAM	3.02393	2
VCAM	0.206645	2		VCAM	0.867405	2		VCAM	2.75723	2
VCAM	0.171722	2		VCAM	0.873744	2		VCAM	0.957455	2
VCAM	0.301643	2		VCAM	0.818692	2		VCAM	3.87021	2
VCAM	0.39729	2		VCAM	0.895976	2		VCAM	0.467787	2
VCAM	0.548862	2		VCAM	0.843543	2		VCAM	4.62899	2
VCAM	0.532545	2		VCAM	0.792996	2		VCAM	4.8415	2
VCAM	0.0343511	2		VCAM	0.849599	2		VCAM	2.71331	2
VCAM	0.508947	2		VCAM	0.880461	2		VCAM	1.68938	2
VCAM	0.291295	2		VCAM	0.916862	2		VCAM	0.824595	2
VCAM	0.562783	2		VCAM	0.780019	2		VCAM	0.993868	2
VCAM	0.187517	2		VCAM	0.853243	2		VCAM	0.566124	2
VCAM	0.679074	2		VCAM	0.803063	2		VCAM	1.01528	2
VCAM	0.273223	2		VCAM	0.910425	2		VCAM	0.700638	2
VCAM	0.188838	2		VCAM	0.834004	2		VCAM	2.98488	2
VCAM	0.310116	2		VCAM	0.877807	2		VCAM	2.2193	2
VCAM	0.955229	2		VCAM	0.728627	2		VCAM	2.48947	2
VCAM	0.247921	2		VCAM	0.77559	2		VCAM	0.274945	2
VCAM	0.0315252	2		VCAM	0.915957	2		VCAM	0.728546	2
VCAM	0.777001	2		VCAM	0.883831	2		VCAM	2.0821	2
VCAM	0.376885	2		VCAM	0.921171	2		VCAM	0.679106	2
VCAM	0.837211	2		VCAM	0.83521	2		VCAM	3.35426	2
VCAM	0.360647	2		VCAM	0.92027	2		VCAM	1.5974	2
VCAM	0.77012	2		VCAM	0.879631	2		VCAM	3.28426	2
VCAM	0.599359	2		VCAM	0.903871	2		VCAM	1.1992	2
VCAM	0.113547	2		VCAM	0.914771	2		VCAM	0.568404	2
VCAM	0.113292	2		VCAM	0.903783	2		VCAM	0.950372	2
VCAM	0.574493	2		VCAM	0.915153	2		VCAM	2.1535	2
VCAM	0.45353	2		VCAM	0.915426	2		VCAM	1.40604	2
VCAM	0.227477	2		VCAM	0.909483	2		VCAM	0.993	2
VCAM	0.294418	2		VCAM	0.875683	2		VCAM	2.512	2
VCAM	0.829007	2		VCAM	0.867719	2		VCAM	3.40082	2
VCAM	0.112096	2		VCAM	0.914441	2		VCAM	2.00638	2
VCAM	0.321445	2		VCAM	0.86668	2		VCAM	2.47585	2
VCAM	0.569884	2		VCAM	0.864386	2		VCAM	1.84334	2
VCAM	0.0792507	2		VCAM	0.9091	2		VCAM	0.618517	2
VCAM	0.121525	2		VCAM	0.916074	2		VCAM	0.689243	2
VCAM	0.2208	2		VCAM	0.894731	2		VCAM	1.93255	2
VCAM	0.179644	2		VCAM	0.924317	2		VCAM	0.663013	2
VCAM	0.841782	2		VCAM	0.830173	2		VCAM	3.59765	2
VCAM	0.106084	2		VCAM	0.905303	2		VCAM	0.945974	2
VCAM	0.149906	2		VCAM	0.904321	2		VCAM	0.426674	2
VCAM	0.0379799	2		VCAM	0.933349	2		VCAM	0.884656	2
VCAM	0.154012	2		VCAM	0.926346	2		VCAM	1.00288	2
VCAM	0.286674	2		VCAM	0.920587	2		VCAM	0.501141	2
VCAM	0.723601	2		VCAM	0.866391	2		VCAM	1.87458	2
VCAM	0.162224	2		VCAM	0.912924	2		VCAM	0.676506	2
VCAM	0.124591	2		VCAM	0.906586	2		VCAM	1.54149	2
VCAM	0.20024	2		VCAM	0.922502	2		VCAM	0.761332	2
VCAM	0.0110609	2		VCAM	0.916122	2		VCAM	0.710712	2
VCAM	0.0941073	2		VCAM	0.914311	2		VCAM	1.08588	2
VCAM	0.0703586	2		VCAM	0.922875	2		VCAM	0.976567	2
VCAM	0.110715	2		VCAM	0.923185	2		VCAM	0.802385	2
VCAM	0.139615	2		VCAM	0.921514	2		VCAM	0.564829	2
VCAM	0.301399	2		VCAM	0.914596	2		VCAM	1.93528	2
VCAM	0.791787	2		VCAM	0.866302	2		VCAM	2.7993	2
VCAM	0.0677812	2		VCAM	0.92502	2		VCAM	0.65445	2
VCAM	0.281863	2		VCAM	0.889941	2		VCAM	1.98447	2
VCAM	0.0363477	2		VCAM	0.929093	2		VCAM	0.714529	2
VCAM	0.0781709	2		VCAM	0.930699	2		VCAM	0.482553	2
VCAM	0.125922	2		VCAM	0.913502	2		VCAM	0.642452	2
VCAM	0.12823	2		VCAM	0.906093	2		VCAM	0.819554	2
VCAM	0.430857	2		VCAM	0.914512	2		VCAM	0.801112	2
VCAM	0.042246	2		VCAM	0.901568	2		VCAM	0.657132	2
VCAM	0.426137	2		VCAM	0.875432	2		VCAM	1.99811	2
VCAM	0.0936801	2		VCAM	0.911095	2		VCAM	0.42558	2
VCAM	0.388679	2		VCAM	0.918044	2		VCAM	1.23716	2
VCAM	0.489938	2		VCAM	0.916527	2		VCAM	0.567966	2
VCAM	0.0501516	2		VCAM	0.920178	2		VCAM	0.744443	2
VCAM	0.928176	2		VCAM	0.855257	2		VCAM	2.49932	2
VCAM	0.0819694	2		VCAM	0.924269	2		VCAM	0.617483	2
VCAM	0.100384	2		VCAM	0.928003	2		VCAM	0.574654	2
VCAM	0.217071	2		VCAM	0.916822	2		VCAM	0.992117	2
VCAM	0.0807798	2		VCAM	0.928795	2		VCAM	0.715512	2
VCAM	0.132734	2		VCAM	0.90206	2		VCAM	1.96971	2
VCAM	0.685017	2		VCAM	0.848897	2		VCAM	3.7558	2
VCAM	0.901231	2		VCAM	0.873966	2		VCAM	3.28586	2
VCAM	0.82737	2		VCAM	0.850034	2		VCAM	3.25613	2
VCAM	0.236078	2		VCAM	0.924844	2		VCAM	0.820239	2
VCAM	0.0548457	2		VCAM	0.9345	2		VCAM	0.669464	2
VCAM	0.471236	2		VCAM	0.916217	2		VCAM	2.16684	2
VCAM	0.139189	2		VCAM	0.913468	2		VCAM	0.401439	2
VCAM	0.244158	2		VCAM	0.910463	2		VCAM	1.04382	2
VCAM	0.811418	2		VCAM	0.899409	2		VCAM	1.49576	2
VCAM	0.0313779	2		VCAM	0.916338	2		VCAM	0.723331	2
VCAM	0.690875	2		VCAM	0.901913	2		VCAM	2.98098	2
VCAM	0.196322	2		VCAM	0.884515	2		VCAM	2.22511	2
VCAM	0.541142	2		VCAM	0.926825	2		VCAM	0.837914	2
VCAM	0.00971936	2		VCAM	0.926583	2		VCAM	0.453743	2
VCAM	0.745053	2		VCAM	0.88377	2		VCAM	2.8595	2
VCAM	0.316104	2		VCAM	0.901565	2		VCAM	0.640503	2
VCAM	0.132097	2		VCAM	0.931449	2		VCAM	0.546794	2
VCAM	0.108144	2		VCAM	0.923958	2		VCAM	0.831219	2
VCAM	0.0849472	2		VCAM	0.93189	2		VCAM	0.582883	2
VCAM	0.204237	2		VCAM	0.924573	2		VCAM	0.728687	2
VCAM	0.0771231	2		VCAM	0.917718	2		VCAM	0.606658	2
VCAM	0.084685	2		VCAM	0.926854	2		VCAM	0.738467	2
VCAM	0.225489	2		VCAM	0.856089	2		VCAM	1.25299	2
VCAM	0.0971915	2		VCAM	0.924963	2		VCAM	0.816624	2
VCAM	0.060831	2		VCAM	0.9074	2		VCAM	0.64199	2
VCAM	0.122865	2		VCAM	0.915982	2		VCAM	0.818468	2
VCAM	0.760989	2		VCAM	0.855214	2		VCAM	3.41182	2
VCAM	0.413051	2		VCAM	0.835037	2		VCAM	4.4533	2
VCAM	0.101139	2		VCAM	0.885809	2		VCAM	0.748843	2
VCAM	0.0659687	2		VCAM	0.936941	2		VCAM	0.663139	2
VCAM	0.415715	2		VCAM	0.909613	2		VCAM	0.796467	2
VCAM	0.750924	2		VCAM	0.887859	2		VCAM	1.59353	2
VCAM	0.0196763	2		VCAM	0.924057	2		VCAM	1.00843	2
VCAM	0.801211	2		VCAM	0.878323	2		VCAM	2.10641	2
VCAM	0.366352	2		VCAM	0.926591	2		VCAM	1.32193	2
VCAM	0.409128	2		VCAM	0.839583	2		VCAM	2.06331	2
VCAM	0.493644	2		VCAM	0.924883	2		VCAM	3.56668	2
VCAM	0.330303	2		VCAM	0.828886	2		VCAM	0.52027	2
VCAM	0.999989	2		VCAM	0.831806	2		VCAM	3.44975	2
VCAM	0.604534	2		VCAM	0.833345	2		VCAM	3.09739	2
VCAM	1	2		VCAM	0.904587	2		VCAM	0.975507	2
VCAM	1	2		VCAM	0.82045	2		VCAM	0.229733	2
VCAM	0.28681	2		VCAM	0.907856	2		VCAM	1.58186	2
VCAM	0.712258	2		VCAM	0.883411	2		VCAM	3.83642	2
VCAM	0.0612647	2		VCAM	0.680186	2		VCAM	2.71273	2
VCAM	0.862257	2		VCAM	0.806835	2		VCAM	2.88689	2
VCAM	0.463598	2		VCAM	0.820394	2		VCAM	4.54863	2
VCAM	0.753075	2		VCAM	0.772839	2		VCAM	1.15324	2
VCAM	0.516689	2		VCAM	0.879299	2		VCAM	0.859906	2
VCAM	0.882412	2		VCAM	0.853587	2		VCAM	5.36996	2
VCAM	0.909348	2		VCAM	0.86145	2		VCAM	2.81959	2
VCAM	0.89335	2		VCAM	0.878896	2		VCAM	2.96045	2
VCAM	0.37705	2		VCAM	0.843039	2		VCAM	1.53103	2
VCAM	0.326506	2		VCAM	0.824336	2		VCAM	3.40377	2
VCAM	0.849439	2		VCAM	0.859677	2		VCAM	4.12656	2
VCAM	0.684112	2		VCAM	0.831587	2		VCAM	4.5753	2
VCAM	0.546546	2		VCAM	0.773047	2		VCAM	2.04185	2
VCAM	0.119266	2		VCAM	0.8542	2		VCAM	5.63408	2
VCAM	0.899111	2		VCAM	0.867722	2		VCAM	3.54683	2
VCAM	0.849092	2		VCAM	0.866183	2		VCAM	4.76143	2
VCAM	0.584054	2		VCAM	0.773313	2		VCAM	4.15012	2
VCAM	0.160297	2		VCAM	0.848933	2		VCAM	1.2823	2
VCAM	0.483516	2		VCAM	0.831692	2		VCAM	3.79516	2
VCAM	0.407216	2		VCAM	0.843727	2		VCAM	0.937505	2
VCAM	0.97593	2		VCAM	0.855684	2		VCAM	2.83055	2
VCAM	1	2		VCAM	0.815521	2		VCAM	0.932342	2
VCAM	0.134331	2		VCAM	0.841855	2		VCAM	1.38556	2
VCAM	0.378031	2		VCAM	0.841528	2		VCAM	4.57599	2
VCAM	0.158845	2		VCAM	0.78542	2		VCAM	0.432969	2
VCAM	0.409371	2		VCAM	0.892853	2		VCAM	0.666293	2
VCAM	0.968983	2		VCAM	0.821434	2		VCAM	2.81938	2
VCAM	0.853422	2		VCAM	0.902175	2		VCAM	1.56364	2
VCAM	0.0641149	2		VCAM	0.867061	2		VCAM	11.1264	2
VCAM	0.764084	2		VCAM	0.814893	2		VCAM	3.49978	2
VCAM	0.81028	2		VCAM	0.785424	2		VCAM	2.36292	2
VCAM	0.782391	2		VCAM	0.828248	2		VCAM	0.604058	2
VCAM	0.310321	2		VCAM	0.840992	2		VCAM	2.06975	2
VCAM	0.15866	2		VCAM	0.868383	2		VCAM	4.36504	2
VCAM	0.574724	2		VCAM	0.871715	2		VCAM	3.13391	2
VCAM	0.81501	2		VCAM	0.724767	2		VCAM	1.94798	2
VCAM	0.699178	2		VCAM	0.853204	2		VCAM	2.90148	2
VCAM	1	2		VCAM	0.829933	2		VCAM	0.62474	2
VCAM	0.651737	2		VCAM	0.774685	2		VCAM	1.82587	2
VCAM	1	2		VCAM	0.745803	2		VCAM	0.388255	2
VCAM	0.13258	2		VCAM	0.923013	2		VCAM	0.770424	2
VCAM	0.0219865	2		VCAM	0.928139	2		VCAM	0.659064	2
VCAM	0.395997	2		VCAM	0.871112	2		VCAM	1.92014	2
VCAM	0.0410075	2		VCAM	0.921748	2		VCAM	0.492739	2
VCAM	0.459216	2		VCAM	0.910668	2		VCAM	0.697865	2
VCAM	0.228092	2		VCAM	0.919662	2		VCAM	0.659069	2
VCAM	0.385758	2		VCAM	0.918037	2		VCAM	0.471225	2
VCAM	0.847871	2		VCAM	0.864629	2		VCAM	3.49833	2
VCAM	0.842258	2		VCAM	0.82389	2		VCAM	3.6455	2
VCAM	0.15141	2		VCAM	0.908424	2		VCAM	1.28552	2
VCAM	0.147995	2		VCAM	0.920854	2		VCAM	1.28665	2
VCAM	0.143663	2		VCAM	0.917186	2		VCAM	0.566578	2
VCAM	0.886649	2		VCAM	0.876775	2		VCAM	2.17372	2
VCAM	0.772577	2		VCAM	0.910525	2		VCAM	1.619	2
VCAM	0.190848	2		VCAM	0.893373	2		VCAM	1.1209	2
VCAM	0.389542	2		VCAM	0.89252	2		VCAM	1.37639	2
VCAM	0.046068	2		VCAM	0.907873	2		VCAM	2.26276	2
VCAM	0.0806075	2		VCAM	0.91476	2		VCAM	0.605169	2
VCAM	0.210147	2		VCAM	0.924989	2		VCAM	0.616777	2
VCAM	0.105598	2		VCAM	0.879168	2		VCAM	1.3487	2
VCAM	0.114577	2		VCAM	0.903003	2		VCAM	1.01877	2
VCAM	0.0241042	2		VCAM	0.917415	2		VCAM	1.50561	2
VCAM	0.227879	2		VCAM	0.900526	2		VCAM	0.58704	2
VCAM	0.0367715	2		VCAM	0.916723	2		VCAM	0.666457	2
VCAM	0.384691	2		VCAM	0.912319	2		VCAM	0.436101	2
VCAM	0.911578	2		VCAM	0.857578	2		VCAM	3.14155	2
VCAM	0.315789	2		VCAM	0.903321	2		VCAM	0.686617	2
VCAM	0.0110456	2		VCAM	0.923098	2		VCAM	0.552232	2
VCAM	0.0394159	2		VCAM	0.890938	2		VCAM	0.587762	2
VCAM	0.588611	2		VCAM	0.860657	2		VCAM	4.19215	2
VCAM	0.673541	2		VCAM	0.915565	2		VCAM	0.995809	2
VCAM	0.84101	2		VCAM	0.873067	2		VCAM	2.89453	2
VCAM	0.18889	2		VCAM	0.930312	2		VCAM	0.660962	2
VCAM	0.165476	2		VCAM	0.922544	2		VCAM	0.708486	2
VCAM	0.948956	2		VCAM	0.845047	2		VCAM	3.80135	2
VCAM	0.0599866	2		VCAM	0.903444	2		VCAM	0.831769	2
VCAM	0.137896	2		VCAM	0.902417	2		VCAM	0.815271	2
VCAM	0.423343	2		VCAM	0.894881	2		VCAM	0.895978	2
VCAM	0.266698	2		VCAM	0.873058	2		VCAM	0.90661	2
VCAM	0.0710427	2		VCAM	0.908647	2		VCAM	0.740056	2
VCAM	0.598063	2		VCAM	0.896605	2		VCAM	2.0432	2
VCAM	0.888846	2		VCAM	0.871278	2		VCAM	5.0011	2
VCAM	0.0445845	2		VCAM	0.896679	2		VCAM	1.23254	2
VCAM	0.805445	2		VCAM	0.855082	2		VCAM	5.08959	2
VCAM	0.57003	2		VCAM	0.89684	2		VCAM	1.13187	2
VCAM	0.634043	2		VCAM	0.894274	2		VCAM	2.32159	2
VCAM	0.503163	2		VCAM	0.887267	2		VCAM	1.71246	2
VCAM	0.472751	2		VCAM	0.901524	2		VCAM	1.44487	2
VCAM	0.682471	2		VCAM	0.863491	2		VCAM	2.71209	2
VCAM	0.60805	2		VCAM	0.882962	2		VCAM	2.4756	2
VCAM	0.422138	2		VCAM	0.919159	2		VCAM	1.4744	2
VCAM	0.349366	2		VCAM	0.895156	2		VCAM	3.0246	2
VCAM	0.208015	2		VCAM	0.901769	2		VCAM	1.22531	2
VCAM	0.220046	2		VCAM	0.90152	2		VCAM	2.04798	2
VCAM	0.0200853	2		VCAM	0.907736	2		VCAM	1.84434	2
VCAM	0.117103	2		VCAM	0.914887	2		VCAM	0.597252	2
VCAM	0.142755	2		VCAM	0.908693	2		VCAM	0.605783	2
VCAM	0.427058	2		VCAM	0.916755	2		VCAM	1.82861	2
VCAM	0.666841	2		VCAM	0.88089	2		VCAM	2.27743	2
VCAM	0.0600873	2		VCAM	0.919552	2		VCAM	1.48509	2
VCAM	0.677207	2		VCAM	0.884692	2		VCAM	2.38759	2
VCAM	0.91905	2		VCAM	0.891512	2		VCAM	4.44574	2
VCAM	0.883508	2		VCAM	0.876409	2		VCAM	3.74046	2
VCAM	0.130598	2		VCAM	0.851399	2		VCAM	1.61392	2
VCAM	0.132188	2		VCAM	0.829255	2		VCAM	0.474938	2
VCAM	0.0345974	2		VCAM	0.897255	2		VCAM	0.503339	2
VCAM	0.703096	2		VCAM	0.863115	2		VCAM	3.69691	2
VCAM	0.204689	2		VCAM	0.907186	2		VCAM	1.11579	2
VCAM	0.399787	2		VCAM	0.915461	2		VCAM	3.47059	2
VCAM	0.320939	2		VCAM	0.884224	2		VCAM	2.47228	2
VCAM	0.055043	2		VCAM	0.910102	2		VCAM	0.72562	2
VCAM	0.962515	2		VCAM	0.841376	2		VCAM	2.45727	2
VCAM	0.800603	2		VCAM	0.865351	2		VCAM	2.48049	2
VCAM	0.835636	2		VCAM	0.889356	2		VCAM	3.1921	2
VCAM	0.0880182	2		VCAM	0.922285	2		VCAM	0.876086	2
VCAM	0.189434	2		VCAM	0.900533	2		VCAM	1.39185	2
VCAM	0.870326	2		VCAM	0.875934	2		VCAM	2.94222	2
VCAM	0.597209	2		VCAM	0.847077	2		VCAM	4.30782	2
VCAM	0.386443	2		VCAM	0.824326	2		VCAM	3.21492	2
VCAM	0.68163	2		VCAM	0.851882	2		VCAM	3.5079	2
VCAM	0.653349	2		VCAM	0.87979	2		VCAM	2.31354	2
VCAM	0.274875	2		VCAM	0.891383	2		VCAM	1.99215	2
VCAM	0.930894	2		VCAM	0.884365	2		VCAM	2.91148	2
VCAM	0.30166	2		VCAM	0.904783	2		VCAM	1.57769	2
VCAM	0.514857	2		VCAM	0.877051	2		VCAM	1.70058	2
VCAM	0.513036	2		VCAM	0.870915	2		VCAM	1.77706	2
VCAM	0.0232854	2		VCAM	0.909002	2		VCAM	0.942837	2
VCAM	0.0751114	2		VCAM	0.880384	2		VCAM	0.888964	2
VCAM	0.281634	2		VCAM	0.886098	2		VCAM	1.48795	2
VCAM	0.229999	2		VCAM	0.914038	2		VCAM	1.0396	2
VCAM	0.78437	2		VCAM	0.860445	2		VCAM	2.76894	2
VCAM	0.139363	2		VCAM	0.842429	2		VCAM	0.402206	2
VCAM	0.0865207	2		VCAM	0.879864	2		VCAM	1.61183	2
VCAM	0.431638	2		VCAM	0.885812	2		VCAM	1.78756	2
VCAM	0.125578	2		VCAM	0.870578	2		VCAM	0.739201	2
VCAM	0.771029	2		VCAM	0.851637	2		VCAM	2.96393	2
VCAM	0.834302	2		VCAM	0.876882	2		VCAM	1.55924	2
VCAM	0.697384	2		VCAM	0.883822	2		VCAM	3.62831	2
VCAM	0.257108	2		VCAM	0.913068	2		VCAM	0.985407	2
VCAM	0.777425	2		VCAM	0.870902	2		VCAM	2.87208	2
VCAM	0.715261	2		VCAM	0.899575	2		VCAM	2.89857	2
VCAM	0.769318	2		VCAM	0.857152	2		VCAM	3.83884	2
VCAM	0.220005	2		VCAM	0.897412	2		VCAM	0.874457	2
VCAM	0.468827	2		VCAM	0.880997	2		VCAM	2.37382	2
VCAM	0.143068	2		VCAM	0.914737	2		VCAM	0.915578	2
VCAM	0.0521001	2		VCAM	0.888987	2		VCAM	1.22263	2
VCAM	0.896875	2		VCAM	0.845805	2		VCAM	3.39454	2
VCAM	0.752522	2		VCAM	0.829365	2		VCAM	3.84918	2
VCAM	0.321838	2		VCAM	0.862838	2		VCAM	2.39727	2
VCAM	0.386045	2		VCAM	0.819785	2		VCAM	1.46422	2
VCAM	0.0522637	2		VCAM	0.90241	2		VCAM	0.562956	2
VCAM	0.276217	2		VCAM	0.894268	2		VCAM	1.44883	2
VCAM	0.575148	2		VCAM	0.8365	2		VCAM	3.34259	2
VCAM	0.927759	2		VCAM	0.809596	2		VCAM	4.66711	2
VCAM	0.864401	2		VCAM	0.851715	2		VCAM	4.9841	2
VCAM	0.0368759	2		VCAM	0.911893	2		VCAM	0.493457	2
VCAM	0.0859814	2		VCAM	0.863842	2		VCAM	0.885086	2
VCAM	0.110132	2		VCAM	0.747429	2		VCAM	2.13523	2
VCAM	0.193292	2		VCAM	0.861511	2		VCAM	2.33903	2
VCAM	0.130298	2		VCAM	0.91393	2		VCAM	0.720076	2
VCAM	0.0514148	2		VCAM	0.706776	2		VCAM	1.04349	2
VCAM	0.0803019	2		VCAM	0.85659	2		VCAM	3.65436	2
VCAM	0.354234	2		VCAM	0.857579	2		VCAM	2.6835	2
VCAM	0.0749438	2		VCAM	0.899199	2		VCAM	0.507067	2
VCAM	0.036904	2		VCAM	0.868848	2		VCAM	1.25404	2
VCAM	0.0483702	2		VCAM	0.890636	2		VCAM	0.812899	2
VCAM	0.0934858	2		VCAM	0.910923	2		VCAM	0.629363	2
VCAM	0.182316	2		VCAM	0.853417	2		VCAM	3.5063	2
VCAM	0.128265	2		VCAM	0.889648	2		VCAM	1.20369	2
VCAM	0.0907038	2		VCAM	0.851579	2		VCAM	0.501737	2
VCAM	0.170576	2		VCAM	0.817994	2		VCAM	2.57333	2
VCAM	0.197038	2		VCAM	0.715899	2		VCAM	1.51496	2
VCAM	0.787435	2		VCAM	0.813301	2		VCAM	5.3205	2
VCAM	0.111853	2		VCAM	0.778989	2		VCAM	0.567001	2
VCAM	0.178348	2		VCAM	0.727923	2		VCAM	0.905781	2
VCAM	0.391013	2		VCAM	0.738031	2		VCAM	1.01942	2
VCAM	0.368986	2		VCAM	0.893162	2		VCAM	1.97288	2
VCAM	0.365618	2		VCAM	0.865695	2		VCAM	1.67867	2
VCAM	0.242291	2		VCAM	0.640035	2		VCAM	0.749263	2
VCAM	0.0426552	2		VCAM	0.912775	2		VCAM	0.875109	2
VCAM	0.833949	2		VCAM	0.895522	2		VCAM	2.50513	2
VCAM	0.645154	2		VCAM	0.894694	2		VCAM	2.3344	2
VCAM	0.118525	2		VCAM	0.915722	2		VCAM	0.736928	2
VCAM	0.333607	2		VCAM	0.925099	2		VCAM	0.891404	2
VCAM	0.101088	2		VCAM	0.907467	2		VCAM	0.552954	2
VCAM	0.408315	2		VCAM	0.905676	2		VCAM	1.44842	2
VCAM	0.133668	2		VCAM	0.921868	2		VCAM	0.823066	2
VCAM	0.213981	2		VCAM	0.921002	2		VCAM	0.919968	2
VCAM	0.695664	2		VCAM	0.899128	2		VCAM	1.51562	2
VCAM	0.419758	2		VCAM	0.893757	2		VCAM	0.812833	2
VCAM	0.142275	2		VCAM	0.932265	2		VCAM	0.49798	2
VCAM	0.206153	2		VCAM	0.924695	2		VCAM	0.902444	2
VCAM	0.263142	2		VCAM	0.907098	2		VCAM	0.617009	2
VCAM	0.228281	2		VCAM	0.890226	2		VCAM	2.86353	2
VCAM	0.0786038	2		VCAM	0.881247	2		VCAM	0.781871	2
VCAM	0.124684	2		VCAM	0.916414	2		VCAM	0.716735	2
VCAM	0.0584873	2		VCAM	0.928638	2		VCAM	0.556009	2
VCAM	0.828176	2		VCAM	0.881949	2		VCAM	2.39837	2
VCAM	0.75843	2		VCAM	0.886563	2		VCAM	2.42517	2
VCAM	0.521023	2		VCAM	0.897869	2		VCAM	1.29681	2
VCAM	0.127795	2		VCAM	0.930607	2		VCAM	0.689124	2
VCAM	0.34171	2		VCAM	0.903414	2		VCAM	1.3896	2
VCAM	0.232147	2		VCAM	0.928284	2		VCAM	0.717701	2
[truncated: 298 more rows]

## Sheet: Fig3C
Condition	Mean Speed	Repeat		Condition	Directionality	Repeat
shCTRL	0.191856	1		shCTRL	0.873126	1
shCTRL	0.24839	1		shCTRL	0.882721	1
shCTRL	0.293953	1		shCTRL	0.813869	1
shCTRL	0.164383	1		shCTRL	0.736154	1
shCTRL	0.294347	1		shCTRL	0.796909	1
shCTRL	0.360132	1		shCTRL	0.89527	1
shCTRL	0.34231	1		shCTRL	0.814349	1
shCTRL	0.241717	1		shCTRL	0.609395	1
shCTRL	0.298586	1		shCTRL	0.884101	1
shCTRL	0.348669	1		shCTRL	0.908319	1
shCTRL	0.289349	1		shCTRL	0.86322	1
shCTRL	0.291504	1		shCTRL	0.74718	1
shCTRL	0.280783	1		shCTRL	0.721971	1
shCTRL	0.312121	1		shCTRL	0.868258	1
shCTRL	0.332104	1		shCTRL	0.7404	1
shCTRL	0.346452	1		shCTRL	0.919979	1
shCTRL	0.246996	1		shCTRL	0.796512	1
shCTRL	0.247176	1		shCTRL	0.875123	1
shCTRL	0.250735	1		shCTRL	0.81562	1
shCTRL	0.299188	1		shCTRL	0.881203	1
shCTRL	0.323811	1		shCTRL	0.875163	1
shCTRL	0.211211	1		shCTRL	0.813981	1
shCTRL	0.270263	1		shCTRL	0.91871	1
shCTRL	0.201753	1		shCTRL	0.784829	1
shCTRL	0.215171	1		shCTRL	0.871882	1
shCTRL	0.259108	1		shCTRL	0.855653	1
shCTRL	0.21541	1		shCTRL	0.756773	1
shCTRL	0.263214	1		shCTRL	0.7788	1
shCTRL	0.26497	1		shCTRL	0.819678	1
shCTRL	0.267955	1		shCTRL	0.856771	1
shCTRL	0.279536	1		shCTRL	0.806191	1
shCTRL	0.261018	1		shCTRL	0.802993	1
shCTRL	0.203784	1		shCTRL	0.723589	1
shCTRL	0.261845	1		shCTRL	0.916451	1
shCTRL	0.375807	1		shCTRL	0.550055	1
shCTRL	0.331715	1		shCTRL	0.776785	1
shCTRL	0.263914	1		shCTRL	0.848251	1
shCTRL	0.297865	1		shCTRL	0.819707	1
shCTRL	0.299463	1		shCTRL	0.843296	1
shCTRL	0.305461	1		shCTRL	0.860143	1
shCTRL	0.288548	1		shCTRL	0.782482	1
shCTRL	0.272211	1		shCTRL	0.787376	1
shCTRL	0.281598	1		shCTRL	0.714562	1
shCTRL	0.28158	1		shCTRL	0.815018	1
shCTRL	0.231363	1		shCTRL	0.927271	1
shCTRL	0.284922	1		shCTRL	0.749151	1
shCTRL	0.264344	1		shCTRL	0.743771	1
shCTRL	0.230564	1		shCTRL	0.847208	1
shCTRL	0.271651	1		shCTRL	0.72123	1
shCTRL	0.247843	1		shCTRL	0.673233	1
shCTRL	0.276085	1		shCTRL	0.777715	1
shCTRL	0.325704	1		shCTRL	0.89173	1
shCTRL	0.399877	1		shCTRL	0.791233	1
shCTRL	0.261689	1		shCTRL	0.742095	1
shCTRL	0.274965	1		shCTRL	0.28295	1
shCTRL	0.280215	1		shCTRL	0.81877	1
shCTRL	0.233052	1		shCTRL	0.800002	1
shCTRL	0.283436	1		shCTRL	0.742402	1
shCTRL	0.251184	1		shCTRL	0.868674	1
shCTRL	0.292951	1		shCTRL	0.795502	1
shCTRL	0.319948	1		shCTRL	0.867796	1
shCTRL	0.282829	1		shCTRL	0.632257	1
shCTRL	0.269405	1		shCTRL	0.843737	1
shCTRL	0.294938	1		shCTRL	0.907162	1
shCTRL	0.273814	1		shCTRL	0.719196	1
shCTRL	0.368458	1		shCTRL	0.928089	1
shCTRL	0.31133	1		shCTRL	0.906726	1
shCTRL	0.264273	1		shCTRL	0.5847	1
shCTRL	0.226982	1		shCTRL	0.77235	1
shCTRL	0.323118	1		shCTRL	0.71932	1
shCTRL	0.263048	1		shCTRL	0.857234	1
shCTRL	0.250884	1		shCTRL	0.692735	1
shCTRL	0.234238	1		shCTRL	0.753836	1
shCTRL	0.279607	1		shCTRL	0.789448	1
shCTRL	0.342958	1		shCTRL	0.616754	1
shCTRL	0.27609	1		shCTRL	0.650662	1
shCTRL	0.258605	1		shCTRL	0.816332	1
shCTRL	0.358178	1		shCTRL	0.895407	1
shCTRL	0.274469	1		shCTRL	0.846786	1
shCTRL	0.296682	1		shCTRL	0.870749	1
shCTRL	0.303592	1		shCTRL	0.734058	1
shCTRL	0.284623	1		shCTRL	0.897671	1
shCTRL	0.301988	1		shCTRL	0.787098	1
shCTRL	0.25559	1		shCTRL	0.848138	1
shCTRL	0.283782	1		shCTRL	0.709912	1
shCTRL	0.294015	1		shCTRL	0.853161	1
shCTRL	0.243934	1		shCTRL	0.83748	1
shCTRL	0.292101	1		shCTRL	0.759522	1
shCTRL	0.276203	1		shCTRL	0.76135	1
shCTRL	0.259589	1		shCTRL	0.833876	1
shCTRL	0.318331	1		shCTRL	0.800598	1
shCTRL	0.247935	1		shCTRL	0.697251	1
shCTRL	0.250126	1		shCTRL	0.666985	1
shCTRL	0.297324	1		shCTRL	0.772855	1
shCTRL	0.250667	1		shCTRL	0.879605	1
shCTRL	0.211193	1		shCTRL	0.838606	1
shCTRL	0.301151	1		shCTRL	0.695261	1
shCTRL	0.317594	1		shCTRL	0.91572	1
shCTRL	0.289699	1		shCTRL	0.774992	1
shCTRL	0.280732	1		shCTRL	0.796552	1
shCTRL	0.259265	1		shCTRL	0.827043	1
shCTRL	0.261181	1		shCTRL	0.743179	1
shCTRL	0.25059	1		shCTRL	0.770266	1
shCTRL	0.233863	1		shCTRL	0.836483	1
shCTRL	0.261048	1		shCTRL	0.783966	1
shCTRL	0.280753	1		shCTRL	0.724326	1
shCTRL	0.241133	1		shCTRL	0.928292	1
shCTRL	0.2913	1		shCTRL	0.777997	1
shCTRL	0.309303	1		shCTRL	0.784474	1
shCTRL	0.167443	1		shCTRL	0.39649	1
shCTRL	0.367968	1		shCTRL	0.808644	1
shCTRL	0.281324	1		shCTRL	0.842327	1
shCTRL	0.260931	1		shCTRL	0.626076	1
shCTRL	0.336202	1		shCTRL	0.793658	1
shCTRL	0.320685	1		shCTRL	0.913301	1
shCTRL	0.344048	1		shCTRL	0.825031	1
shCTRL	0.294767	1		shCTRL	0.874701	1
shCTRL	0.263373	1		shCTRL	0.768547	1
shCTRL	0.297308	1		shCTRL	0.694118	1
shCTRL	0.249209	1		shCTRL	0.848129	1
shCTRL	0.257245	1		shCTRL	0.714517	1
shCTRL	0.188011	1		shCTRL	0.700031	1
shCTRL	0.291471	1		shCTRL	0.897105	1
shCTRL	0.273287	1		shCTRL	0.737575	1
shCTRL	0.313625	1		shCTRL	0.898464	1
shCTRL	0.287077	1		shCTRL	0.937098	1
shCTRL	0.259462	1		shCTRL	0.607595	1
shCTRL	0.343129	1		shCTRL	0.901251	1
shCTRL	0.301366	1		shCTRL	0.87836	1
shCTRL	0.291055	1		shCTRL	0.723689	1
shCTRL	0.252967	1		shCTRL	0.74842	1
shCTRL	0.249407	1		shCTRL	0.864451	1
shCTRL	0.217266	1		shCTRL	0.783169	1
shCTRL	0.247397	1		shCTRL	0.847974	1
shCTRL	0.370658	1		shCTRL	0.88294	1
shCTRL	0.242212	1		shCTRL	0.82518	1
shCTRL	0.322141	1		shCTRL	0.268747	1
shCTRL	0.311895	1		shCTRL	0.787227	1
shCTRL	0.262828	1		shCTRL	0.593475	1
shCTRL	0.274219	1		shCTRL	0.657225	1
shCTRL	0.276963	1		shCTRL	0.820984	1
shCTRL	0.248614	1		shCTRL	0.694464	1
shCTRL	0.292904	1		shCTRL	0.795435	1
shCTRL	0.282761	1		shCTRL	0.826732	1
shCTRL	0.327858	1		shCTRL	0.926005	1
shCTRL	0.271729	1		shCTRL	0.810557	1
shCTRL	0.294318	1		shCTRL	0.813698	1
shCTRL	0.284248	1		shCTRL	0.818276	1
shCTRL	0.228913	1		shCTRL	0.707878	1
shCTRL	0.238064	1		shCTRL	0.754799	1
shCTRL	0.807536	1		shCTRL	0.70223	1
shCTRL	0.258164	1		shCTRL	0.75849	1
shCTRL	0.216973	1		shCTRL	0.537049	1
shCTRL	0.267019	1		shCTRL	0.826623	1
shCTRL	0.283948	1		shCTRL	0.818826	1
shCTRL	0.383401	1		shCTRL	0.643029	1
shCTRL	0.353004	1		shCTRL	0.912761	1
shCTRL	0.222497	1		shCTRL	0.718587	1
shCTRL	0.266929	1		shCTRL	0.836564	1
shCTRL	0.2731	1		shCTRL	0.708299	1
shCTRL	0.222262	1		shCTRL	0.81315	1
shCTRL	0.219367	1		shCTRL	0.774498	1
shCTRL	0.295187	1		shCTRL	0.776687	1
shCTRL	0.29785	1		shCTRL	0.770358	1
shCTRL	0.332275	1		shCTRL	0.911675	1
shCTRL	0.19963	1		shCTRL	0.523961	1
shCTRL	0.251156	1		shCTRL	0.719517	1
shCTRL	0.300877	1		shCTRL	0.821965	1
shCTRL	0.257093	1		shCTRL	0.491819	1
shCTRL	0.263577	1		shCTRL	0.853355	1
shCTRL	0.305414	1		shCTRL	0.881272	1
shCTRL	0.309786	1		shCTRL	0.753926	1
shCTRL	0.303448	1		shCTRL	0.764221	1
shCTRL	0.293258	1		shCTRL	0.65748	1
shCTRL	0.343534	1		shCTRL	0.842681	1
shCTRL	0.232389	1		shCTRL	0.758896	1
shCTRL	0.252802	1		shCTRL	0.669323	1
shCTRL	0.30563	1		shCTRL	0.885827	1
shCTRL	0.321944	1		shCTRL	0.764661	1
shCTRL	0.273678	1		shCTRL	0.695354	1
shCTRL	0.385475	1		shCTRL	0.730928	1
shCTRL	0.319475	1		shCTRL	0.867983	1
shCTRL	0.286065	1		shCTRL	0.685164	1
shCTRL	0.204965	1		shCTRL	0.80072	1
shCTRL	0.250393	1		shCTRL	0.715958	1
shCTRL	0.23396	1		shCTRL	0.749788	1
shCTRL	0.276955	1		shCTRL	0.931502	1
shCTRL	0.178623	1		shCTRL	0.351253	1
shCTRL	0.312394	1		shCTRL	0.742859	1
shCTRL	0.212031	1		shCTRL	0.37691	1
shCTRL	0.246319	1		shCTRL	0.881382	1
shCTRL	0.361729	1		shCTRL	0.794687	1
shCTRL	0.34691	1		shCTRL	0.877119	1
shCTRL	0.304495	1		shCTRL	0.915067	1
shCTRL	0.256807	1		shCTRL	0.79825	1
shCTRL	0.205795	1		shCTRL	0.630481	1
shCTRL	0.273234	1		shCTRL	0.842412	1
shCTRL	0.255197	1		shCTRL	0.885232	1
shCTRL	0.320803	1		shCTRL	0.892026	1
shCTRL	0.252022	1		shCTRL	0.78566	1
shCTRL	0.280769	1		shCTRL	0.678278	1
shCTRL	0.215355	1		shCTRL	0.528359	1
shCTRL	0.335695	1		shCTRL	0.83628	1
shCTRL	0.442531	1		shCTRL	0.847291	1
shCTRL	0.353782	1		shCTRL	0.865147	1
shCTRL	0.254588	1		shCTRL	0.818312	1
shCTRL	0.258754	1		shCTRL	0.864083	1
shCTRL	0.27267	1		shCTRL	0.450696	1
shCTRL	0.206459	1		shCTRL	0.635321	1
shCTRL	0.270073	1		shCTRL	0.506495	1
shCTRL	0.220578	1		shCTRL	0.60131	1
shCTRL	0.338	1		shCTRL	0.716302	1
shCTRL	0.269627	1		shCTRL	0.848959	1
shCTRL	0.232534	1		shCTRL	0.868059	1
shCTRL	0.228162	1		shCTRL	0.851011	1
shCTRL	0.289143	1		shCTRL	0.882726	1
shCTRL	0.298427	1		shCTRL	0.865481	1
shCTRL	0.297588	1		shCTRL	0.890057	1
shCTRL	0.385699	1		shCTRL	0.77346	1
shCTRL	0.314354	1		shCTRL	0.655627	1
shCTRL	0.294019	1		shCTRL	0.727313	1
shCTRL	0.28243	1		shCTRL	0.757002	1
shCTRL	0.231304	1		shCTRL	0.817305	1
shCTRL	0.212227	1		shCTRL	0.693987	1
shCTRL	0.32975	1		shCTRL	0.90386	1
shCTRL	0.278545	1		shCTRL	0.713948	1
shCTRL	0.269197	1		shCTRL	0.855971	1
shCTRL	0.2988	1		shCTRL	0.909965	1
shCTRL	0.335636	1		shCTRL	0.91624	1
shCTRL	0.324639	1		shCTRL	0.955627	1
shCTRL	0.231337	1		shCTRL	0.774663	1
shCTRL	0.285333	1		shCTRL	0.832595	1
shCTRL	0.276988	1		shCTRL	0.636788	1
shCTRL	0.271661	1		shCTRL	0.707627	1
shCTRL	0.233917	1		shCTRL	0.805583	1
shCTRL	0.285993	1		shCTRL	0.806894	1
shCTRL	0.290886	1		shCTRL	0.718416	1
shCTRL	0.308792	1		shCTRL	0.814255	1
shCTRL	0.272979	1		shCTRL	0.76002	1
shCTRL	0.271552	1		shCTRL	0.777754	1
shCTRL	0.224005	1		shCTRL	0.767795	1
shCTRL	0.261211	1		shCTRL	0.832869	1
shCTRL	0.268492	1		shCTRL	0.832681	1
shCTRL	0.251467	1		shCTRL	0.804578	1
shCTRL	0.253951	1		shCTRL	0.857543	1
shCTRL	0.254669	1		shCTRL	0.831958	1
shCTRL	0.271076	1		shCTRL	0.716963	1
shCTRL	0.282228	1		shCTRL	0.906237	1
shCTRL	0.325933	1		shCTRL	0.919873	1
shCTRL	0.319673	1		shCTRL	0.858849	1
shCTRL	0.286324	1		shCTRL	0.85898	1
shCTRL	0.270733	1		shCTRL	0.766138	1
shCTRL	0.344363	1		shCTRL	0.47875	1
shCTRL	0.28335	1		shCTRL	0.857184	1
shCTRL	0.287287	1		shCTRL	0.898223	1
shCTRL	0.253757	1		shCTRL	0.858309	1
shCTRL	0.201769	1		shCTRL	0.832339	1
shCTRL	0.279682	1		shCTRL	0.844041	1
shCTRL	0.276315	1		shCTRL	0.93557	1
shCTRL	0.256576	1		shCTRL	0.779876	1
shCTRL	0.315246	1		shCTRL	0.909815	1
shCTRL	0.244937	1		shCTRL	0.688124	1
shCTRL	0.237334	1		shCTRL	0.835924	1
shCTRL	0.239654	1		shCTRL	0.801739	1
shCTRL	0.263014	1		shCTRL	0.865651	1
shCTRL	0.274232	1		shCTRL	0.695156	1
shCTRL	0.291945	1		shCTRL	0.836775	1
shCTRL	0.206961	1		shCTRL	0.814277	1
shCTRL	0.275648	1		shCTRL	0.844625	1
shCTRL	0.258895	1		shCTRL	0.558007	1
shCTRL	0.271318	1		shCTRL	0.698788	1
shCTRL	0.359361	1		shCTRL	0.734622	1
shCTRL	0.312038	1		shCTRL	0.85747	1
shCTRL	0.233992	1		shCTRL	0.688036	1
shCTRL	0.290937	1		shCTRL	0.903913	1
shCTRL	0.234632	1		shCTRL	0.917919	1
shCTRL	0.333815	1		shCTRL	0.732938	1
shCTRL	0.247254	1		shCTRL	0.88081	1
shCTRL	0.201634	1		shCTRL	0.848094	1
shCTRL	0.29851	1		shCTRL	0.82429	1
shCTRL	0.264975	1		shCTRL	0.801174	1
shCTRL	0.303371	1		shCTRL	0.793373	1
shCTRL	0.305494	1		shCTRL	0.871766	1
shCTRL	0.30739	1		shCTRL	0.827372	1
shCTRL	0.261244	1		shCTRL	0.670258	1
shCTRL	0.260801	1		shCTRL	0.727925	1
shCTRL	0.2609	1		shCTRL	0.763102	1
shCTRL	0.209385	1		shCTRL	0.778857	1
shCTRL	0.221725	1		shCTRL	0.881259	1
shCTRL	0.224594	1		shCTRL	0.788791	1
shCTRL	0.280266	1		shCTRL	0.828604	1
shCTRL	0.247237	1		shCTRL	0.804021	1
shCTRL	0.261209	1		shCTRL	0.883798	1
shCTRL	0.280243	1		shCTRL	0.709156	1
shCTRL	0.270348	1		shCTRL	0.621333	1
shCTRL	0.226446	1		shCTRL	0.887309	1
shCTRL	0.222509	1		shCTRL	0.874615	1
shCTRL	0.245395	1		shCTRL	0.913114	1
shCTRL	0.290318	1		shCTRL	0.733024	1
shCTRL	0.284429	1		shCTRL	0.716151	1
shCTRL	0.272417	1		shCTRL	0.870876	1
shCTRL	0.358876	1		shCTRL	0.934848	1
shCTRL	0.238095	1		shCTRL	0.843105	1
shCTRL	0.31035	1		shCTRL	0.717787	1
shCTRL	0.190535	1		shCTRL	0.79021	1
shCTRL	0.248859	1		shCTRL	0.830708	1
shCTRL	0.222265	1		shCTRL	0.748204	1
shCTRL	0.301899	1		shCTRL	0.900265	1
shCTRL	0.337434	1		shCTRL	0.853325	1
shCTRL	0.331816	1		shCTRL	0.368096	1
shCTRL	0.244333	1		shCTRL	0.844002	1
shCTRL	0.383298	1		shCTRL	0.923919	1
shCTRL	0.25003	1		shCTRL	0.677248	1
shCTRL	0.27275	1		shCTRL	0.653392	1
shCTRL	0.20396	1		shCTRL	0.536214	1
shCTRL	0.25854	1		shCTRL	0.55711	1
shCTRL	0.227687	1		shCTRL	0.844606	1
shCTRL	0.196977	1		shCTRL	0.74836	1
shCTRL	0.243237	1		shCTRL	0.778466	1
shCTRL	0.326542	1		shCTRL	0.485184	1
shCTRL	0.282139	1		shCTRL	0.713998	1
shCTRL	0.302646	1		shCTRL	0.739768	1
shCTRL	0.24175	1		shCTRL	0.813019	1
shCTRL	0.316848	1		shCTRL	0.845148	1
shCTRL	0.310876	1		shCTRL	0.853844	1
shCTRL	0.343217	1		shCTRL	0.772737	1
shCTRL	0.262068	1		shCTRL	0.921021	1
shCTRL	0.237738	1		shCTRL	0.583526	1
shCTRL	0.273435	1		shCTRL	0.836752	1
shCTRL	0.280724	1		shCTRL	0.792699	1
shCTRL	0.332432	1		shCTRL	0.85468	1
shCTRL	0.267535	1		shCTRL	0.334176	1
shCTRL	0.395291	1		shCTRL	0.913105	1
shCTRL	0.230587	1		shCTRL	0.870385	1
shCTRL	0.242082	1		shCTRL	0.839467	1
shCTRL	0.313525	1		shCTRL	0.830243	1
shCTRL	0.283211	1		shCTRL	0.578918	1
shCTRL	0.201447	1		shCTRL	0.845774	1
shCTRL	0.292467	1		shCTRL	0.89156	1
shCTRL	0.274376	1		shCTRL	0.8923	1
shCTRL	0.290379	1		shCTRL	0.796793	1
shCTRL	0.294659	1		shCTRL	0.68154	1
shCTRL	0.275388	1		shCTRL	0.78639	1
shCTRL	0.304923	1		shCTRL	0.895333	1
shCTRL	0.279563	1		shCTRL	0.884576	1
shCTRL	0.308681	1		shCTRL	0.729631	1
shCTRL	0.298307	1		shCTRL	0.763483	1
shCTRL	0.204337	1		shCTRL	0.662547	1
shCTRL	0.338622	1		shCTRL	0.866405	1
shCTRL	0.274893	1		shCTRL	0.8711	1
shCTRL	0.280516	1		shCTRL	0.759368	1
shCTRL	0.354882	1		shCTRL	0.682373	1
shCTRL	0.274861	1		shCTRL	0.864262	1
shCTRL	0.246798	1		shCTRL	0.733324	1
shCTRL	0.251694	1		shCTRL	0.784073	1
shCTRL	0.32435	1		shCTRL	0.918655	1
shCTRL	0.334277	1		shCTRL	0.796642	1
shCTRL	0.278857	1		shCTRL	0.820627	1
shCTRL	0.257216	1		shCTRL	0.688537	1
shCTRL	0.241149	1		shCTRL	0.934803	1
shCTRL	0.329181	1		shCTRL	0.330169	1
shCTRL	0.234756	1		shCTRL	0.766794	1
shCTRL	0.252511	1		shCTRL	0.749407	1
shCTRL	0.301116	1		shCTRL	0.833648	1
shCTRL	0.289874	1		shCTRL	0.853467	1
shCTRL	0.266396	1		shCTRL	0.722871	1
shCTRL	0.236515	1		shCTRL	0.720688	1
shCTRL	0.259627	1		shCTRL	0.74124	1
shCTRL	0.266828	1		shCTRL	0.830073	1
shCTRL	0.269404	1		shCTRL	0.786003	1
shCTRL	0.286206	1		shCTRL	0.954596	1
shCTRL	0.252598	1		shCTRL	0.676326	1
shCTRL	0.228364	1		shCTRL	0.844916	1
shCTRL	0.230603	1		shCTRL	0.651588	1
shCTRL	0.306604	1		shCTRL	0.872486	1
shCTRL	0.252371	1		shCTRL	0.544218	1
shCTRL	0.317873	1		shCTRL	0.847066	1
shCTRL	0.311542	1		shCTRL	0.837032	1
shCTRL	0.260413	1		shCTRL	0.878956	1
shCTRL	0.307133	1		shCTRL	0.584937	1
shCTRL	0.271124	1		shCTRL	0.853725	1
shCTRL	0.24501	1		shCTRL	0.920132	1
shCTRL	0.237408	1		shCTRL	0.639473	1
shCTRL	0.281075	1		shCTRL	0.862492	1
shCTRL	0.279137	1		shCTRL	0.75693	1
shCTRL	0.331145	1		shCTRL	0.609783	1
shCTRL	0.195956	1		shCTRL	0.849915	1
shCTRL	0.278545	1		shCTRL	0.772307	1
shCTRL	0.268241	1		shCTRL	0.668674	1
shCTRL	0.38803	1		shCTRL	0.883537	1
shCTRL	0.240038	1		shCTRL	0.873131	1
shCTRL	0.295905	1		shCTRL	0.857382	1
shCTRL	0.329668	1		shCTRL	0.905411	1
shCTRL	0.241072	1		shCTRL	0.895066	1
shCTRL	0.273805	1		shCTRL	0.786918	1
shCTRL	0.206671	1		shCTRL	0.61039	1
shCTRL	0.27975	1		shCTRL	0.862072	1
shCTRL	0.238039	1		shCTRL	0.843422	1
shCTRL	0.267159	1		shCTRL	0.777318	1
shCTRL	0.246766	1		shCTRL	0.807635	1
shCTRL	0.246794	1		shCTRL	0.704136	1
shCTRL	0.318181	1		shCTRL	0.715363	1
shCTRL	0.257372	1		shCTRL	0.847183	1
shCTRL	0.308475	1		shCTRL	0.837123	1
shCTRL	0.346965	1		shCTRL	0.900529	1
shCTRL	0.236893	1		shCTRL	0.570435	1
shCTRL	0.314222	1		shCTRL	0.886215	1
shCTRL	0.291253	1		shCTRL	0.660381	1
shCTRL	0.306774	1		shCTRL	0.865894	1
shCTRL	0.290521	1		shCTRL	0.937602	1
shCTRL	0.263776	1		shCTRL	0.840645	1
shCTRL	0.307727	1		shCTRL	0.895547	1
shCTRL	0.247035	1		shCTRL	0.794202	1
shCTRL	0.237955	1		shCTRL	0.834136	1
shCTRL	0.303244	1		shCTRL	0.81845	1
shCTRL	0.256339	1		shCTRL	0.570212	1
shCTRL	0.298649	1		shCTRL	0.755014	1
shCTRL	0.248515	1		shCTRL	0.140692	1
shCTRL	0.190819	1		shCTRL	0.773007	1
shCTRL	0.229664	1		shCTRL	0.683297	1
shCTRL	0.279302	1		shCTRL	0.776508	1
shCTRL	0.286949	1		shCTRL	0.942102	1
shCTRL	0.256606	1		shCTRL	0.824278	1
shCTRL	0.24767	1		shCTRL	0.859734	1
shCTRL	0.250389	1		shCTRL	0.718729	1
shCTRL	0.311629	1		shCTRL	0.741292	1
shCTRL	0.286375	1		shCTRL	0.80493	1
shCTRL	0.266328	1		shCTRL	0.840762	1
shCTRL	0.204999	1		shCTRL	0.892093	1
shCTRL	0.355308	1		shCTRL	0.842742	1
shCTRL	0.227195	1		shCTRL	0.726091	1
shCTRL	0.32481	1		shCTRL	0.464249	1
shCTRL	0.194053	1		shCTRL	0.730848	1
shCTRL	0.291004	1		shCTRL	0.874088	1
shCTRL	0.283361	1		shCTRL	0.167647	1
shCTRL	0.290442	1		shCTRL	0.887247	1
shCTRL	0.286115	1		shCTRL	0.830239	1
shCTRL	0.255444	1		shCTRL	0.842525	1
shCTRL	0.345022	1		shCTRL	0.675842	1
shCTRL	0.282023	1		shCTRL	0.853855	1
shCTRL	0.28162	1		shCTRL	0.821776	1
shCTRL	0.211243	1		shCTRL	0.91648	1
shCTRL	0.240539	1		shCTRL	0.683557	1
shCTRL	0.255697	1		shCTRL	0.848668	1
shCTRL	0.334414	1		shCTRL	0.763325	1
shCTRL	0.293715	1		shCTRL	0.907143	1
shCTRL	0.292864	1		shCTRL	0.842025	1
shCTRL	0.302541	1		shCTRL	0.680498	1
shCTRL	0.275401	1		shCTRL	0.796317	1
shCTRL	0.236357	1		shCTRL	0.684014	1
shCTRL	0.225009	1		shCTRL	0.655824	1
shCTRL	0.237497	1		shCTRL	0.913206	1
shCTRL	0.282716	1		shCTRL	0.855852	1
shCTRL	0.272655	1		shCTRL	0.632156	1
shCTRL	0.27323	1		shCTRL	0.915067	1
shCTRL	0.293318	1		shCTRL	0.888199	1
shCTRL	0.246738	1		shCTRL	0.8066	1
shCTRL	0.324203	1		shCTRL	0.900935	1
shCTRL	0.207476	1		shCTRL	0.672605	1
shCTRL	0.316422	1		shCTRL	0.890659	1
shCTRL	0.298943	1		shCTRL	0.860832	1
shCTRL	0.305274	1		shCTRL	0.912208	1
shCTRL	0.288483	1		shCTRL	0.848036	1
shCTRL	0.279262	1		shCTRL	0.748411	1
shCTRL	0.245496	1		shCTRL	0.768765	1
shCTRL	0.266554	1		shCTRL	0.571064	1
shCTRL	0.313074	1		shCTRL	0.857254	1
shCTRL	0.236533	1		shCTRL	0.709536	1
shCTRL	0.309207	1		shCTRL	0.846939	1
shCTRL	0.261854	1		shCTRL	0.82651	1
shCTRL	0.226883	1		shCTRL	0.83816	1
shCTRL	0.296198	1		shCTRL	0.637532	1
shCTRL	0.266864	1		shCTRL	0.893143	1
shCTRL	0.275343	1		shCTRL	0.56932	1
shCTRL	0.290243	1		shCTRL	0.763359	1
shCTRL	0.26057	1		shCTRL	0.757718	1
shCTRL	0.307209	1		shCTRL	0.859453	1
shCTRL	0.24242	1		shCTRL	0.736567	1
shCTRL	0.302612	1		shCTRL	0.903138	1
shCTRL	0.28141	1		shCTRL	0.75081	1
shCTRL	0.246136	1		shCTRL	0.731762	1
shCTRL	0.242472	1		shCTRL	0.874525	1
shCTRL	0.296176	1		shCTRL	0.678516	1
shCTRL	0.28147	1		shCTRL	0.763543	1
shCTRL	0.263026	1		shCTRL	0.75777	1
shCTRL	0.305753	1		shCTRL	0.850041	1
shCTRL	0.307448	1		shCTRL	0.882087	1
shCTRL	0.314765	1		shCTRL	0.938675	1
shCTRL	0.312057	1		shCTRL	0.830094	1
shCTRL	0.214504	1		shCTRL	0.735824	1
shCTRL	0.320235	1		shCTRL	0.83571	1
shCTRL	0.22944	1		shCTRL	0.744703	1
shCTRL	0.2386	1		shCTRL	0.705816	1
shCTRL	0.273913	1		shCTRL	0.781278	1
shCTRL	0.26193	1		shCTRL	0.923885	1
shCTRL	0.305123	1		shCTRL	0.875846	1
shCTRL	0.261679	1		shCTRL	0.892357	1
shCTRL	0.239042	1		shCTRL	0.707162	1
shCTRL	0.308574	1		shCTRL	0.67036	1
shCTRL	0.279555	1		shCTRL	0.856053	1
shCTRL	0.237613	1		shCTRL	0.944263	1
shCTRL	0.239661	1		shCTRL	0.568629	1
shCTRL	0.351133	1		shCTRL	0.839474	1
shCTRL	0.306421	1		shCTRL	0.843263	1
shCTRL	0.276675	1		shCTRL	0.707917	1
shCTRL	0.245765	1		shCTRL	0.862416	1
shCTRL	0.349174	1		shCTRL	0.718484	1
shCTRL	0.275068	1		shCTRL	0.665267	1
shCTRL	0.220118	1		shCTRL	0.716007	1
shCTRL	0.230755	1		shCTRL	0.798672	1
shCTRL	0.229653	1		shCTRL	0.364978	1
shCTRL	0.347414	1		shCTRL	0.676897	1
shCTRL	0.358751	1		shCTRL	0.891892	1
shCTRL	0.315156	1		shCTRL	0.881936	1
shCTRL	0.27357	1		shCTRL	0.860972	1
shCTRL	0.318918	1		shCTRL	0.801183	1
shCTRL	0.236856	1		shCTRL	0.835124	1
shCTRL	0.265364	1		shCTRL	0.818013	1
shCTRL	0.31719	1		shCTRL	0.906684	1
shCTRL	0.239341	1		shCTRL	0.911001	1
shCTRL	0.267351	1		shCTRL	0.722128	1
shCTRL	0.301886	1		shCTRL	0.872957	1
shCTRL	0.275559	1		shCTRL	0.789499	1
shCTRL	0.292677	1		shCTRL	0.816921	1
shCTRL	0.235139	1		shCTRL	0.806458	1
shCTRL	0.316539	1		shCTRL	0.830193	1
shCTRL	0.274407	1		shCTRL	0.672994	1
shCTRL	0.3382	1		shCTRL	0.894103	1
shCTRL	0.295141	1		shCTRL	0.686328	1
shCTRL	0.283955	1		shCTRL	0.824477	1
shCTRL	0.252857	1		shCTRL	0.777113	1
shCTRL	0.243656	1		shCTRL	0.677142	1
shCTRL	0.244012	1		shCTRL	0.768569	1
shCTRL	0.402358	1		shCTRL	0.947448	1
shCTRL	0.198976	1		shCTRL	0.63905	1
shCTRL	0.343234	1		shCTRL	0.623862	1
shCTRL	0.240732	1		shCTRL	0.863346	1
shCTRL	0.311566	1		shCTRL	0.866323	1
shCTRL	0.207216	1		shCTRL	0.826057	1
shCTRL	0.351827	1		shCTRL	0.900039	1
shCTRL	0.219691	1		shCTRL	0.8009	1
shCTRL	0.235706	1		shCTRL	0.899381	1
shCTRL	0.255242	1		shCTRL	0.763204	1
shCTRL	0.28298	1		shCTRL	0.858404	1
shCTRL	0.336714	1		shCTRL	0.938285	1
shCTRL	0.255712	1		shCTRL	0.716269	1
shCTRL	0.318304	1		shCTRL	0.891587	1
shCTRL	0.295658	1		shCTRL	0.781084	1
shCTRL	0.280256	1		shCTRL	0.836367	1
shCTRL	0.351959	1		shCTRL	0.672897	1
shCTRL	0.24042	1		shCTRL	0.808348	1
shCTRL	0.207223	1		shCTRL	0.826575	1
shCTRL	0.351813	1		shCTRL	0.795832	1
shCTRL	0.293934	1		shCTRL	0.822699	1
shCTRL	0.350771	1		shCTRL	0.924081	1
shCTRL	0.272901	1		shCTRL	0.702092	1
shCTRL	0.328363	1		shCTRL	0.90006	1
shCTRL	0.320742	1		shCTRL	0.76996	1
shCTRL	0.211147	1		shCTRL	0.907521	1
shCTRL	0.340825	1		shCTRL	0.786978	1
shCTRL	0.268234	1		shCTRL	0.826934	1
shCTRL	0.273625	1		shCTRL	0.850232	1
shCTRL	0.297932	1		shCTRL	0.923349	1
shCTRL	0.294569	1		shCTRL	0.869299	1
shCTRL	0.319085	1		shCTRL	0.805119	1
shCTRL	0.224145	1		shCTRL	0.740672	1
shCTRL	0.194495	1		shCTRL	0.757626	1
shCTRL	0.251077	1		shCTRL	0.638197	1
shCTRL	0.204857	1		shCTRL	0.655369	1
shCTRL	0.234379	1		shCTRL	0.808389	1
shCTRL	0.291052	1		shCTRL	0.910247	1
shCTRL	0.223891	1		shCTRL	0.703045	1
shCTRL	0.281143	1		shCTRL	0.812988	1
shCTRL	0.194205	1		shCTRL	0.819742	1
shCTRL	0.313311	1		shCTRL	0.908684	1
shCTRL	0.302463	1		shCTRL	0.844822	1
shCTRL	0.313937	1		shCTRL	0.904653	1
shCTRL	0.229939	1		shCTRL	0.885801	1
shCTRL	0.338912	1		shCTRL	0.670241	1
shCTRL	0.260336	1		shCTRL	0.864233	1
shCTRL	0.266546	1		shCTRL	0.855595	1
shCTRL	0.27496	1		shCTRL	0.758857	1
shCTRL	0.27468	1		shCTRL	0.339269	1
shCTRL	0.24137	1		shCTRL	0.847698	1
shCTRL	0.222414	1		shCTRL	0.875794	1
shCTRL	0.344966	1		shCTRL	0.712653	1
shCTRL	0.252794	1		shCTRL	0.826418	1
shCTRL	0.244607	1		shCTRL	0.899875	1
shCTRL	0.263406	1		shCTRL	0.730273	1
shCTRL	0.307525	1		shCTRL	0.84932	1
shCTRL	0.22585	1		shCTRL	0.706304	1
shCTRL	0.401209	1		shCTRL	0.469388	1
shCTRL	0.289513	1		shCTRL	0.840769	1
shCTRL	0.332802	1		shCTRL	0.678704	1
shCTRL	0.317524	1		shCTRL	0.732457	1
shCTRL	0.231449	1		shCTRL	0.835944	1
shCTRL	0.252771	1		shCTRL	0.916165	1
shCTRL	0.397855	1		shCTRL	0.792023	1
shCTRL	0.320852	1		shCTRL	0.758084	1
shCTRL	0.344993	1		shCTRL	0.739952	1
shCTRL	0.296454	1		shCTRL	0.772905	1
shCTRL	0.347191	1		shCTRL	0.810018	1
shCTRL	0.196501	1		shCTRL	0.697945	1
shCTRL	0.314605	1		shCTRL	0.882259	1
shCTRL	0.373416	1		shCTRL	0.952542	1
shCTRL	0.301798	1		shCTRL	0.831184	1
shCTRL	0.223282	1		shCTRL	0.899188	1
shCTRL	0.274277	1		shCTRL	0.878554	1
shCTRL	0.248593	1		shCTRL	0.892503	1
shCTRL	0.272418	1		shCTRL	0.775874	1
shCTRL	0.329536	1		shCTRL	0.941893	1
shCTRL	0.210114	1		shCTRL	0.849224	1
shCTRL	0.307262	1		shCTRL	0.682351	1
shCTRL	0.283348	1		shCTRL	0.836563	1
shCTRL	0.32697	1		shCTRL	0.867536	1
shCTRL	0.308397	1		shCTRL	0.770663	1
shCTRL	0.274592	1		shCTRL	0.831548	1
shCTRL	0.274275	1		shCTRL	0.747168	1
shCTRL	0.297113	1		shCTRL	0.688903	1
shCTRL	0.232632	1		shCTRL	0.719338	1
shCTRL	0.273017	1		shCTRL	0.911349	1
shCTRL	0.233168	1		shCTRL	0.629898	1
shCTRL	0.335119	1		shCTRL	0.531844	1
shCTRL	0.245511	1		shCTRL	0.545051	1
shCTRL	0.357117	1		shCTRL	0.871486	1
shCTRL	0.283788	1		shCTRL	0.913543	1
shCTRL	0.304215	1		shCTRL	0.622856	1
shCTRL	0.380805	1		shCTRL	0.731509	1
shCTRL	0.357898	1		shCTRL	0.868539	1
shCTRL	0.246161	1		shCTRL	0.676983	1
shCTRL	0.27841	1		shCTRL	0.909688	1
shCTRL	0.299554	1		shCTRL	0.931062	1
shCTRL	0.331174	1		shCTRL	0.887651	1
shCTRL	0.145176	1		shCTRL	0.235975	1
shCTRL	0.31428	1		shCTRL	0.918728	1
shCTRL	0.272422	1		shCTRL	0.841103	1
shCTRL	0.311725	1		shCTRL	0.858868	1
shCTRL	0.352152	1		shCTRL	0.886132	1
shCTRL	0.286881	1		shCTRL	0.858347	1
shCTRL	0.291324	1		shCTRL	0.867004	1
shCTRL	0.296148	1		shCTRL	0.79149	1
shCTRL	0.22112	1		shCTRL	0.766202	1
shCTRL	0.249672	1		shCTRL	0.597481	1
shCTRL	0.31445	1		shCTRL	0.892297	1
shCTRL	0.288676	1		shCTRL	0.545867	1
shCTRL	0.32313	1		shCTRL	0.841169	1
shCTRL	0.219451	1		shCTRL	0.774663	1
shCTRL	0.2758	1		shCTRL	0.866169	1
shCTRL	0.24365	1		shCTRL	0.746773	1
shCTRL	0.267284	1		shCTRL	0.723904	1
shCTRL	0.355064	1		shCTRL	0.709342	1
shCTRL	0.284507	1		shCTRL	0.858015	1
shCTRL	0.260498	1		shCTRL	0.735634	1
shCTRL	0.300945	1		shCTRL	0.743695	1
shCTRL	0.280775	1		shCTRL	0.874005	1
shCTRL	0.298379	1		shCTRL	0.894664	1
shCTRL	0.315158	1		shCTRL	0.794712	1
shCTRL	0.321268	1		shCTRL	0.768225	1
shCTRL	0.283431	1		shCTRL	0.787344	1
shCTRL	0.273921	1		shCTRL	0.776985	1
shCTRL	0.295412	1		shCTRL	0.876242	1
shCTRL	0.246003	1		shCTRL	0.850076	1
shCTRL	0.190816	1		shCTRL	0.720257	1
shCTRL	0.275978	1		shCTRL	0.930845	1
shCTRL	0.244131	1		shCTRL	0.728756	1
shCTRL	0.290762	1		shCTRL	0.824728	1
shCTRL	0.294873	1		shCTRL	0.843151	1
shCTRL	0.229439	1		shCTRL	0.761337	1
shCTRL	0.266145	1		shCTRL	0.759033	1
shCTRL	0.301465	1		shCTRL	0.871954	1
shCTRL	0.260883	1		shCTRL	0.689684	1
shCTRL	0.211953	1		shCTRL	0.337919	1
shCTRL	0.258191	1		shCTRL	0.783486	1
shCTRL	0.236387	1		shCTRL	0.871683	1
shCTRL	0.263398	1		shCTRL	0.841059	1
shCTRL	0.256272	1		shCTRL	0.829735	1
shCTRL	0.220124	1		shCTRL	0.617443	1
shCTRL	0.258661	1		shCTRL	0.946857	1
shCTRL	0.299206	1		shCTRL	0.809764	1
shCTRL	0.282377	1		shCTRL	0.84484	1
shCTRL	0.276739	1		shCTRL	0.652296	1
shCTRL	0.243859	1		shCTRL	0.731777	1
shCTRL	0.270773	1		shCTRL	0.899695	1
shCTRL	0.209042	1		shCTRL	0.780076	1
shCTRL	0.339175	1		shCTRL	0.948848	1
shCTRL	0.272172	1		shCTRL	0.841404	1
shCTRL	0.24271	1		shCTRL	0.867049	1
shCTRL	0.23474	1		shCTRL	0.808328	1
shCTRL	0.333898	1		shCTRL	0.822499	1
shCTRL	0.29531	1		shCTRL	0.862704	1
shCTRL	0.270055	1		shCTRL	0.887089	1
shCTRL	0.209075	1		shCTRL	0.796366	1
shCTRL	0.274901	1		shCTRL	0.938755	1
shCTRL	0.221847	1		shCTRL	0.87847	1
shCTRL	0.278533	1		shCTRL	0.742667	1
shCTRL	0.328766	1		shCTRL	0.50521	1
shCTRL	0.301456	1		shCTRL	0.839599	1
shCTRL	0.32177	1		shCTRL	0.864192	1
shCTRL	0.394175	1		shCTRL	0.909445	1
shCTRL	0.31241	1		shCTRL	0.92131	1
shCTRL	0.206068	1		shCTRL	0.777602	1
shCTRL	0.280608	1		shCTRL	0.795128	1
shCTRL	0.313285	1		shCTRL	0.792994	1
shCTRL	0.261846	1		shCTRL	0.700021	1
shCTRL	0.175963	1		shCTRL	0.456279	1
shCTRL	0.326036	1		shCTRL	0.819097	1
shCTRL	0.260047	1		shCTRL	0.891702	1
shCTRL	0.266595	1		shCTRL	0.812247	1
shCTRL	0.341425	1		shCTRL	0.892418	1
shCTRL	0.283998	1		shCTRL	0.840469	1
shCTRL	0.213979	1		shCTRL	0.879243	1
shCTRL	0.102069	1		shCTRL	0.225249	1
shCTRL	0.271891	1		shCTRL	0.857084	1
shCTRL	0.293729	1		shCTRL	0.882141	1
shCTRL	0.205796	1		shCTRL	0.903136	1
shCTRL	0.286139	1		shCTRL	0.830491	1
shCTRL	0.296752	1		shCTRL	0.7772	1
shCTRL	0.248771	1		shCTRL	0.774046	1
shCTRL	0.323187	1		shCTRL	0.67034	1
shCTRL	0.240867	1		shCTRL	0.858354	1
shCTRL	0.251052	1		shCTRL	0.934206	1
shCTRL	0.294094	1		shCTRL	0.883954	1
shCTRL	0.292769	1		shCTRL	0.83965	1
shCTRL	0.273079	1		shCTRL	0.849586	1
shCTRL	0.221627	1		shCTRL	0.771457	1
shCTRL	0.250864	1		shCTRL	0.88923	1
shCTRL	0.252756	1		shCTRL	0.850438	1
shCTRL	0.222081	1		shCTRL	0.64572	1
shCTRL	0.307953	1		shCTRL	0.797748	1
shCTRL	0.343229	1		shCTRL	0.974565	1
shCTRL	0.238829	1		shCTRL	0.7993	1
shCTRL	0.214769	1		shCTRL	0.843836	1
shCTRL	0.304816	1		shCTRL	0.917306	1
shCTRL	0.344961	1		shCTRL	0.72075	1
shCTRL	0.229738	1		shCTRL	0.633631	1
shCTRL	0.324393	1		shCTRL	0.692052	1
shCTRL	0.268687	1		shCTRL	0.926321	1
shCTRL	0.297591	1		shCTRL	0.94714	1
shCTRL	0.269513	1		shCTRL	0.728736	1
shCTRL	0.272345	1		shCTRL	0.910504	1
shCTRL	0.21688	1		shCTRL	0.833915	1
shCTRL	0.259911	1		shCTRL	0.783534	1
shCTRL	0.358761	1		shCTRL	0.887127	1
shCTRL	0.262266	1		shCTRL	0.709739	1
shCTRL	0.20579	1		shCTRL	0.795649	1
shCTRL	0.276439	1		shCTRL	0.927346	1
shCTRL	0.318028	1		shCTRL	0.848862	1
shCTRL	0.277789	1		shCTRL	0.867088	1
shCTRL	0.304008	1		shCTRL	0.757896	1
shCTRL	0.346063	1		shCTRL	0.667871	1
shCTRL	0.197139	1		shCTRL	0.555634	1
shCTRL	0.192641	1		shCTRL	0.802329	1
shCTRL	0.208212	1		shCTRL	0.689529	1
shCTRL	0.28005	1		shCTRL	0.820189	1
shCTRL	0.329899	1		shCTRL	0.81315	1
shCTRL	0.30749	1		shCTRL	0.748982	1
shCTRL	0.110594	1		shCTRL	0.141253	1
shCTRL	0.22375	1		shCTRL	0.85071	1
shCTRL	0.281353	1		shCTRL	0.789554	1
shCTRL	0.278331	1		shCTRL	0.769764	1
shCTRL	0.251724	1		shCTRL	0.848673	1
shCTRL	0.22659	1		shCTRL	0.753929	1
shCTRL	0.281013	1		shCTRL	0.613197	1
shCTRL	0.26854	1		shCTRL	0.808839	1
shCTRL	0.267905	1		shCTRL	0.839885	1
shCTRL	0.273535	1		shCTRL	0.905749	1
shCTRL	0.233374	1		shCTRL	0.918099	1
shCTRL	0.258916	1		shCTRL	0.825191	1
shCTRL	0.324072	1		shCTRL	0.972276	1
shCTRL	0.242861	1		shCTRL	0.833568	1
shCTRL	0.303481	1		shCTRL	0.814157	1
shCTRL	0.237442	1		shCTRL	0.876446	1
shCTRL	0.255199	1		shCTRL	0.893746	1
shCTRL	0.223484	1		shCTRL	0.717544	1
shCTRL	0.279	1		shCTRL	0.702291	1
shCTRL	0.306388	1		shCTRL	0.877774	1
shCTRL	0.21308	1		shCTRL	0.794663	1
shCTRL	0.226751	1		shCTRL	0.842559	1
shCTRL	0.314112	1		shCTRL	0.941533	1
shCTRL	0.262301	1		shCTRL	0.164093	1
shCTRL	0.26003	1		shCTRL	0.828327	1
shCTRL	0.313071	1		shCTRL	0.678988	1
shCTRL	0.244003	1		shCTRL	0.847506	1
shCTRL	0.252316	1		shCTRL	0.811586	1
shCTRL	0.319378	1		shCTRL	0.780717	1
shCTRL	0.283877	1		shCTRL	0.833065	1
shCTRL	0.269165	1		shCTRL	0.856895	1
shCTRL	0.240966	1		shCTRL	0.743576	1
shCTRL	0.365681	1		shCTRL	0.893155	1
shCTRL	0.291732	1		shCTRL	0.786451	1
shCTRL	0.236578	1		shCTRL	0.725918	1
shCTRL	0.238182	1		shCTRL	0.798967	1
shCTRL	0.267069	1		shCTRL	0.730832	1
shCTRL	0.223877	1		shCTRL	0.632007	1
shCTRL	0.317266	1		shCTRL	0.763671	1
shCTRL	0.330416	1		shCTRL	0.905524	1
shCTRL	0.197238	1		shCTRL	0.750636	1
shCTRL	0.348629	1		shCTRL	0.891855	1
shCTRL	0.269077	1		shCTRL	0.910065	1
shCTRL	0.244707	1		shCTRL	0.597624	1
shCTRL	0.24664	1		shCTRL	0.775112	1
shCTRL	0.385802	1		shCTRL	0.813737	1
shCTRL	0.315219	1		shCTRL	0.89986	1
shCTRL	0.287817	1		shCTRL	0.837329	1
shCTRL	0.316978	1		shCTRL	0.923182	1
shCTRL	0.386265	1		shCTRL	0.659805	1
shCTRL	0.245034	1		shCTRL	0.929795	1
shCTRL	0.316008	1		shCTRL	0.829584	1
shCTRL	0.250402	1		shCTRL	0.770529	1
shCTRL	0.271697	1		shCTRL	0.691967	1
shCTRL	0.313137	1		shCTRL	0.659377	1
shCTRL	0.265358	1		shCTRL	0.629594	1
shCTRL	0.267924	1		shCTRL	0.781951	1
shCTRL	0.316513	1		shCTRL	0.883344	1
shCTRL	0.250859	1		shCTRL	0.721038	1
shCTRL	0.321462	1		shCTRL	0.820739	1
shCTRL	0.331339	1		shCTRL	0.882016	1
shCTRL	0.197559	1		shCTRL	0.769489	1
shCTRL	0.23416	1		shCTRL	0.813506	1
shCTRL	0.269495	1		shCTRL	0.654682	1
shCTRL	0.242106	1		shCTRL	0.86238	1
shCTRL	0.253687	1		shCTRL	0.80113	1
shCTRL	0.27169	1		shCTRL	0.750905	1
shCTRL	0.259741	1		shCTRL	0.790076	1
shCTRL	0.340457	1		shCTRL	0.8481	1
shCTRL	0.310189	1		shCTRL	0.8162	1
shCTRL	0.289009	1		shCTRL	0.845941	1
shCTRL	0.213785	1		shCTRL	0.641965	1
shCTRL	0.221991	1		shCTRL	0.609919	1
shCTRL	0.231643	1		shCTRL	0.556945	1
shCTRL	0.264457	1		shCTRL	0.789591	1
shCTRL	0.37526	1		shCTRL	0.655222	1
shCTRL	0.283247	1		shCTRL	0.851288	1
shCTRL	0.290859	1		shCTRL	0.858923	1
shCTRL	0.282874	1		shCTRL	0.865896	1
shCTRL	0.29167	1		shCTRL	0.716303	1
shCTRL	0.290793	1		shCTRL	0.639054	1
shCTRL	0.386112	1		shCTRL	0.844647	1
shCTRL	0.229238	1		shCTRL	0.835314	1
shCTRL	0.30367	1		shCTRL	0.73903	1
shCTRL	0.240963	1		shCTRL	0.703421	1
shCTRL	0.225388	1		shCTRL	0.716801	1
shCTRL	0.285771	1		shCTRL	0.794426	1
shCTRL	0.234569	1		shCTRL	0.764206	1
shCTRL	0.248488	1		shCTRL	0.778453	1
shCTRL	0.269649	1		shCTRL	0.885101	1
shCTRL	0.240739	1		shCTRL	0.789915	1
shCTRL	0.294295	1		shCTRL	0.843547	1
shCTRL	0.336885	1		shCTRL	0.727594	1
shCTRL	0.246704	1		shCTRL	0.795465	1
shCTRL	0.303221	1		shCTRL	0.807144	1
shCTRL	0.270207	1		shCTRL	0.802859	1
shCTRL	0.249721	1		shCTRL	0.792009	1
shCTRL	0.292864	1		shCTRL	0.90938	1
shCTRL	0.270712	1		shCTRL	0.380356	1
shCTRL	0.205346	1		shCTRL	0.469454	1
shCTRL	0.267452	1		shCTRL	0.654482	1
shCTRL	0.266394	1		shCTRL	0.807622	1
shCTRL	0.305718	1		shCTRL	0.366887	1
shCTRL	0.225557	1		shCTRL	0.79296	1
shCTRL	0.329295	1		shCTRL	0.866928	1
shCTRL	0.288346	1		shCTRL	0.718427	1
shCTRL	0.254441	1		shCTRL	0.928167	1
shCTRL	0.353243	1		shCTRL	0.903737	1
shCTRL	0.267814	1		shCTRL	0.654155	1
shCTRL	0.288087	1		shCTRL	0.784481	1
shCTRL	0.259893	1		shCTRL	0.805429	1
shCTRL	0.344384	1		shCTRL	0.7548	1
shCTRL	0.231904	1		shCTRL	0.755556	1
shCTRL	0.263994	1		shCTRL	0.834073	1
shCTRL	0.285631	1		shCTRL	0.882645	1
shCTRL	0.269467	1		shCTRL	0.816462	1
shCTRL	0.286946	1		shCTRL	0.75837	1
shCTRL	0.223758	1		shCTRL	0.785824	1
shCTRL	0.25758	1		shCTRL	0.693921	1
shCTRL	0.281526	1		shCTRL	0.777527	1
shCTRL	0.231517	1		shCTRL	0.717416	1
shCTRL	0.352865	1		shCTRL	0.833005	1
shCTRL	0.261185	1		shCTRL	0.762231	1
shCTRL	0.2446	1		shCTRL	0.764336	1
shCTRL	0.273021	1		shCTRL	0.821832	1
shCTRL	0.232918	1		shCTRL	0.783886	1
shCTRL	0.264216	1		shCTRL	0.680992	1
shCTRL	0.294652	1		shCTRL	0.907036	1
shCTRL	0.297696	1		shCTRL	0.826389	1
shCTRL	0.275458	1		shCTRL	0.877877	1
shCTRL	0.286505	1		shCTRL	0.847654	1
shCTRL	0.454765	1		shCTRL	0.529482	1
shCTRL	0.280936	1		shCTRL	0.787207	1
shCTRL	0.216628	1		shCTRL	0.757345	1
shCTRL	0.276093	1		shCTRL	0.634276	1
shCTRL	0.297354	1		shCTRL	0.908695	1
shCTRL	0.319537	1		shCTRL	0.866598	1
shCTRL	0.309703	1		shCTRL	0.847067	1
shCTRL	0.267101	1		shCTRL	0.370004	1
shCTRL	0.28513	1		shCTRL	0.870866	1
shCTRL	0.280581	1		shCTRL	0.839511	1
shCTRL	0.27498	1		shCTRL	0.824508	1
shCTRL	0.231062	1		shCTRL	0.86608	1
shCTRL	0.216566	1		shCTRL	0.764546	1
shCTRL	0.288462	1		shCTRL	0.778894	1
shCTRL	0.239934	1		shCTRL	0.870974	1
shCTRL	0.235445	1		shCTRL	0.845628	1
shCTRL	0.293906	1		shCTRL	0.806974	1
shCTRL	0.290795	1		shCTRL	0.657487	1
shCTRL	0.222818	1		shCTRL	0.846821	1
shCTRL	0.213778	1		shCTRL	0.688096	1
shCTRL	0.318639	1		shCTRL	0.918049	1
shCTRL	0.257854	1		shCTRL	0.742187	1
shCTRL	0.269961	1		shCTRL	0.832324	1
shCTRL	0.337114	1		shCTRL	0.765771	1
shCTRL	0.271348	1		shCTRL	0.898586	1
shCTRL	0.304612	1		shCTRL	0.931136	1
shCTRL	0.402917	1		shCTRL	0.750504	1
shCTRL	0.239374	1		shCTRL	0.770861	1
shCTRL	0.263967	1		shCTRL	0.780321	1
shCTRL	0.298962	1		shCTRL	0.935723	1
shCTRL	0.342059	1		shCTRL	0.797262	1
shCTRL	0.284269	1		shCTRL	0.691891	1
shCTRL	0.299782	1		shCTRL	0.839238	1
shCTRL	0.248682	1		shCTRL	0.782829	1
shCTRL	0.261391	1		shCTRL	0.839734	1
shCTRL	0.245555	1		shCTRL	0.773518	1
shCTRL	0.309018	1		shCTRL	0.178231	1
shCTRL	0.291117	1		shCTRL	0.837512	1
shCTRL	0.210947	1		shCTRL	0.441584	1
shCTRL	0.314439	1		shCTRL	0.868391	1
shCTRL	0.215147	1		shCTRL	0.629254	1
shCTRL	0.215548	1		shCTRL	0.844959	1
shCTRL	0.251719	1		shCTRL	0.855687	1
shCTRL	0.271273	1		shCTRL	0.863249	1
shCTRL	0.33331	1		shCTRL	0.731153	1
shCTRL	0.295863	1		shCTRL	0.703683	1
shCTRL	0.326121	1		shCTRL	0.863235	1
shCTRL	0.29081	1		shCTRL	0.938016	1
shCTRL	0.246692	1		shCTRL	0.830204	1
shCTRL	0.255472	1		shCTRL	0.795488	1
shCTRL	0.360398	1		shCTRL	0.892587	1
shCTRL	0.282269	1		shCTRL	0.827202	1
shCTRL	0.25917	1		shCTRL	0.777011	1
shCTRL	0.312923	1		shCTRL	0.826468	1
shCTRL	0.296452	1		shCTRL	0.859075	1
shCTRL	0.325035	1		shCTRL	0.709597	1
shCTRL	0.318372	1		shCTRL	0.896586	1
shCTRL	0.293558	1		shCTRL	0.759906	1
shCTRL	0.18721	1		shCTRL	0.839769	1
shCTRL	0.2316	1		shCTRL	0.900212	1
shCTRL	0.325789	1		shCTRL	0.882839	1
shCTRL	0.276012	1		shCTRL	0.872732	1
shCTRL	0.28974	1		shCTRL	0.815397	1
shCTRL	0.291218	1		shCTRL	0.80641	1
shCTRL	0.255455	1		shCTRL	0.799398	1
shCTRL	0.267082	1		shCTRL	0.768398	1
shCTRL	0.347394	1		shCTRL	0.705385	1
shCTRL	0.298236	1		shCTRL	0.896005	1
shCTRL	0.266241	1		shCTRL	0.818151	1
shCTRL	0.247515	1		shCTRL	0.665885	1
shCTRL	0.238501	1		shCTRL	0.866211	1
shCTRL	0.27267	1		shCTRL	0.783277	1
shCTRL	0.268735	1		shCTRL	0.882521	1
shCTRL	0.256059	1		shCTRL	0.838471	1
shCTRL	0.237007	1		shCTRL	0.807462	1
shCTRL	0.27086	1		shCTRL	0.922948	1
shCTRL	0.292932	1		shCTRL	0.805716	1
shCTRL	0.295211	1		shCTRL	0.953962	1
shCTRL	0.3224	1		shCTRL	0.895061	1
shCTRL	0.247888	1		shCTRL	0.934	1
shCTRL	0.239438	1		shCTRL	0.760547	1
shCTRL	0.218589	1		shCTRL	0.827467	1
shCTRL	0.288349	1		shCTRL	0.705958	1
shCTRL	0.267095	1		shCTRL	0.852146	1
shCTRL	0.268504	1		shCTRL	0.714317	1
shCTRL	0.272334	1		shCTRL	0.806931	1
shCTRL	0.219028	1		shCTRL	0.673629	1
shCTRL	0.354665	1		shCTRL	0.798384	1
shCTRL	0.287524	1		shCTRL	0.764793	1
shCTRL	0.320909	1		shCTRL	0.79546	1
shCTRL	0.272185	1		shCTRL	0.80424	1
shCTRL	0.276792	1		shCTRL	0.746865	1
shCTRL	0.233848	1		shCTRL	0.750948	1
shCTRL	0.206575	1		shCTRL	0.809185	1
shCTRL	0.23225	1		shCTRL	0.84994	1
shCTRL	0.273923	1		shCTRL	0.822185	1
shCTRL	0.292392	1		shCTRL	0.639204	1
shCTRL	0.348291	1		shCTRL	0.80353	1
shCTRL	0.276625	1		shCTRL	0.906449	1
shCTRL	0.332892	1		shCTRL	0.679412	1
shCTRL	0.290414	1		shCTRL	0.854053	1
shCTRL	0.227949	1		shCTRL	0.836236	1
shCTRL	0.248392	1		shCTRL	0.803422	1
shCTRL	0.333601	1		shCTRL	0.89713	1
shCTRL	0.250004	1		shCTRL	0.76842	1
shCTRL	0.305465	1		shCTRL	0.957899	1
shCTRL	0.274723	1		shCTRL	0.875816	1
shCTRL	0.239205	1		shCTRL	0.747141	1
shCTRL	0.366733	1		shCTRL	0.874361	1
shCTRL	0.331165	1		shCTRL	0.86062	1
shCTRL	0.209671	1		shCTRL	0.757051	1
shCTRL	0.192853	1		shCTRL	0.656094	1
shCTRL	0.241215	1		shCTRL	0.603763	1
shCTRL	0.315846	1		shCTRL	0.73326	1
shCTRL	0.311722	1		shCTRL	0.786655	1
shCTRL	0.19729	1		shCTRL	0.893288	1
shCTRL	0.262469	1		shCTRL	0.730103	1
shCTRL	0.292033	1		shCTRL	0.804473	1
shCTRL	0.223734	1		shCTRL	0.882532	1
shCTRL	0.219094	1		shCTRL	0.714188	1
shCTRL	0.365751	1		shCTRL	0.891838	1
shCTRL	0.227351	1		shCTRL	0.709181	1
shCTRL	0.285431	1		shCTRL	0.696165	1
shCTRL	0.380177	1		shCTRL	0.756799	1
shCTRL	0.331455	1		shCTRL	0.802179	1
shCTRL	0.319087	1		shCTRL	0.801285	1
shCTRL	0.243384	1		shCTRL	0.582919	1
shCTRL	0.265058	1		shCTRL	0.633241	1
shCTRL	0.246595	1		shCTRL	0.63464	1
shCTRL	0.28429	1		shCTRL	0.847405	1
shCTRL	0.339576	1		shCTRL	0.927065	1
shCTRL	0.278717	1		shCTRL	0.822515	1
shCTRL	0.267222	1		shCTRL	0.860937	1
shCTRL	0.307955	1		shCTRL	0.672754	1
shCTRL	0.274108	1		shCTRL	0.820653	1
shCTRL	0.28733	1		shCTRL	0.467551	1
shCTRL	0.268686	1		shCTRL	0.749921	1
shCTRL	0.349009	1		shCTRL	0.904475	1
shCTRL	0.208385	1		shCTRL	0.732303	1
shCTRL	0.313815	1		shCTRL	0.826897	1
shCTRL	0.30975	1		shCTRL	0.717023	1
shCTRL	0.279221	1		shCTRL	0.738045	1
shCTRL	0.208581	1		shCTRL	0.801865	1
shCTRL	0.290409	1		shCTRL	0.775342	1
shCTRL	0.332542	1		shCTRL	0.679814	1
shCTRL	0.286087	1		shCTRL	0.686797	1
shCTRL	0.258162	1		shCTRL	0.822502	1
shCTRL	0.284888	1		shCTRL	0.804139	1
shCTRL	0.188511	1		shCTRL	0.605926	1
shCTRL	0.240576	1		shCTRL	0.853424	1
shCTRL	0.274592	1		shCTRL	0.717419	1
shCTRL	0.333972	1		shCTRL	0.848216	1
shCTRL	0.25833	1		shCTRL	0.800312	1
shCTRL	0.239448	1		shCTRL	0.778175	1
shCTRL	0.200832	1		shCTRL	0.861981	1
shCTRL	0.281196	1		shCTRL	0.773261	1
shCTRL	0.242433	1		shCTRL	0.729645	1
shCTRL	0.29849	1		shCTRL	0.891771	1
shCTRL	0.311428	1		shCTRL	0.88754	1
shCTRL	0.311234	1		shCTRL	0.916513	1
shCTRL	0.346776	1		shCTRL	0.849479	1
shCTRL	0.295165	1		shCTRL	0.817864	1
shCTRL	0.250321	1		shCTRL	0.911332	1
shCTRL	0.258864	1		shCTRL	0.804249	1
shCTRL	0.319409	1		shCTRL	0.813293	1
shCTRL	0.288783	1		shCTRL	0.912098	1
shCTRL	0.262195	1		shCTRL	0.739387	1
shCTRL	0.288163	1		shCTRL	0.969198	1
shCTRL	0.259921	1		shCTRL	0.887147	1
shCTRL	0.222352	1		shCTRL	0.86926	1
shCTRL	0.28349	1		shCTRL	0.718136	1
shCTRL	0.293376	1		shCTRL	0.876962	1
shCTRL	0.233685	1		shCTRL	0.770471	1
shCTRL	0.272336	1		shCTRL	0.78151	1
shCTRL	0.250039	1		shCTRL	0.841136	1
shCTRL	0.359768	1		shCTRL	0.725865	1
shCTRL	0.263578	1		shCTRL	0.804692	1
shCTRL	0.27702	1		shCTRL	0.778962	1
shCTRL	0.275653	1		shCTRL	0.912747	1
shCTRL	0.278003	1		shCTRL	0.941663	1
shCTRL	0.290596	1		shCTRL	0.887234	1
shCTRL	0.222156	1		shCTRL	0.472655	1
shCTRL	0.239441	1		shCTRL	0.867828	1
shCTRL	0.238592	1		shCTRL	0.932165	1
shCTRL	0.287588	1		shCTRL	0.760907	1
shCTRL	0.266819	1		shCTRL	0.925127	1
shCTRL	0.295298	1		shCTRL	0.755632	1
shCTRL	0.271772	1		shCTRL	0.840308	1
shCTRL	0.350074	1		shCTRL	0.457689	1
shCTRL	0.24715	1		shCTRL	0.777125	1
shCTRL	0.360579	1		shCTRL	0.804498	1
shCTRL	0.358837	1		shCTRL	0.92825	1
shCTRL	0.217898	1		shCTRL	0.573198	1
shCTRL	0.232385	1		shCTRL	0.777173	1
shCTRL	0.205128	1		shCTRL	0.632767	1
shCTRL	0.327853	1		shCTRL	0.592062	1
shCTRL	0.290225	1		shCTRL	0.724185	1
shCTRL	0.302438	1		shCTRL	0.440009	1
shCTRL	0.311717	1		shCTRL	0.868302	1
shCTRL	0.256256	1		shCTRL	0.844557	1
shCTRL	0.268915	1		shCTRL	0.864451	1
shCTRL	0.353559	1		shCTRL	0.850404	1
shCTRL	0.304733	1		shCTRL	0.743533	1
shCTRL	0.215884	1		shCTRL	0.666796	1
shCTRL	0.240172	1		shCTRL	0.760715	1
shCTRL	0.282598	1		shCTRL	0.883589	1
shCTRL	0.315044	1		shCTRL	0.867795	1
shCTRL	0.291992	1		shCTRL	0.879625	1
shCTRL	0.215139	1		shCTRL	0.752797	1
shCTRL	0.309445	1		shCTRL	0.864034	1
shCTRL	0.25922	1		shCTRL	0.899773	1
shCTRL	0.286471	1		shCTRL	0.864119	1
shCTRL	0.28874	1		shCTRL	0.942326	1
shCTRL	0.263355	1		shCTRL	0.325778	1
shCTRL	0.256238	1		shCTRL	0.74763	1
shCTRL	0.294948	1		shCTRL	0.709127	1
shCTRL	0.297621	1		shCTRL	0.681798	1
shCTRL	0.305861	1		shCTRL	0.801691	1
shCTRL	0.280723	1		shCTRL	0.795692	1
shCTRL	0.257145	1		shCTRL	0.840075	1
shCTRL	0.253253	1		shCTRL	0.911835	1
shCTRL	0.259902	1		shCTRL	0.893412	1
shCTRL	0.266798	1		shCTRL	0.761292	1
shCTRL	0.283739	1		shCTRL	0.806256	1
shCTRL	0.2425	1		shCTRL	0.735362	1
shCTRL	0.324446	1		shCTRL	0.909386	1
shCTRL	0.266166	1		shCTRL	0.755259	1
shCTRL	0.291038	1		shCTRL	0.482128	1
shCTRL	0.374852	1		shCTRL	0.775319	1
shCTRL	0.241845	1		shCTRL	0.676017	1
shCTRL	0.269031	1		shCTRL	0.836745	1
shCTRL	0.311412	1		shCTRL	0.759952	1
shCTRL	0.267972	1		shCTRL	0.875348	1
shCTRL	0.264317	1		shCTRL	0.664707	1
shCTRL	0.351896	1		shCTRL	0.74136	1
shCTRL	0.201795	1		shCTRL	0.883583	1
shCTRL	0.325972	1		shCTRL	0.685041	1
shCTRL	0.287968	1		shCTRL	0.788839	1
shCTRL	0.378177	1		shCTRL	0.909494	1
shCTRL	0.254792	1		shCTRL	0.760179	1
shCTRL	0.236099	1		shCTRL	0.915647	1
shCTRL	0.308533	1		shCTRL	0.885744	1
shCTRL	0.270111	1		shCTRL	0.667713	1
shCTRL	0.344255	1		shCTRL	0.681244	1
shCTRL	0.208331	1		shCTRL	0.539025	1
shCTRL	0.30938	1		shCTRL	0.595805	1
shCTRL	0.324361	1		shCTRL	0.618045	1
shCTRL	0.307973	1		shCTRL	0.856128	1
shCTRL	0.260827	1		shCTRL	0.728631	1
shCTRL	0.292063	1		shCTRL	0.57312	1
shCTRL	0.289476	1		shCTRL	0.82978	1
shCTRL	0.260163	1		shCTRL	0.463031	1
shCTRL	0.267938	1		shCTRL	0.728679	1
shCTRL	0.258008	1		shCTRL	0.892548	1
shCTRL	0.26638	1		shCTRL	0.882739	1
shCTRL	0.355058	1		shCTRL	0.764328	1
shCTRL	0.357358	1		shCTRL	0.707254	1
shCTRL	0.267267	1		shCTRL	0.719225	1
shCTRL	0.321645	1		shCTRL	0.895262	1
shCTRL	0.287859	1		shCTRL	0.799741	1
shCTRL	0.237785	1		shCTRL	0.775808	1
shCTRL	0.25501	1		shCTRL	0.771898	1
shCTRL	0.26571	1		shCTRL	0.811122	1
shCTRL	0.394555	1		shCTRL	0.842315	1
shCTRL	0.28774	1		shCTRL	0.820163	1
shCTRL	0.297507	1		shCTRL	0.637219	1
shCTRL	0.27977	1		shCTRL	0.915698	1
shCTRL	0.268113	1		shCTRL	0.747348	1
shCTRL	0.29688	1		shCTRL	0.894747	1
shCTRL	0.271631	1		shCTRL	0.72698	1
shCTRL	0.286454	1		shCTRL	0.837647	1
shCTRL	0.282756	1		shCTRL	0.752959	1
shCTRL	0.306703	1		shCTRL	0.852958	1
shCTRL	0.273008	1		shCTRL	0.762587	1
shCTRL	0.340841	1		shCTRL	0.845234	1
shCTRL	0.297693	1		shCTRL	0.764451	1
shCTRL	0.331465	1		shCTRL	0.889581	1
shCTRL	0.304425	1		shCTRL	0.752736	1
shCTRL	0.26355	1		shCTRL	0.837582	1
shCTRL	0.260768	1		shCTRL	0.876617	1
shCTRL	0.249873	1		shCTRL	0.718892	1
shCTRL	0.237609	1		shCTRL	0.93508	1
shCTRL	0.254393	1		shCTRL	0.810513	1
shCTRL	0.280408	1		shCTRL	0.906308	1
shCTRL	0.289032	1		shCTRL	0.754863	1
shCTRL	0.290796	1		shCTRL	0.664138	1
shCTRL	0.193623	1		shCTRL	0.710616	1
shCTRL	0.255595	1		shCTRL	0.830508	1
shCTRL	0.279263	1		shCTRL	0.794965	1
shCTRL	0.295835	1		shCTRL	0.877888	1
shCTRL	0.259306	1		shCTRL	0.865756	1
shCTRL	0.23563	1		shCTRL	0.588124	1
shCTRL	0.253469	1		shCTRL	0.75617	1
shCTRL	0.276377	1		shCTRL	0.84318	1
shCTRL	0.293634	1		shCTRL	0.814591	1
shCTRL	0.287734	1		shCTRL	0.73721	1
shCTRL	0.32399	1		shCTRL	0.872009	1
shCTRL	0.257551	1		shCTRL	0.835123	1
shCTRL	0.363139	1		shCTRL	0.91244	1
shCTRL	0.357379	1		shCTRL	0.923828	1
shCTRL	0.329914	1		shCTRL	0.909565	1
shCTRL	0.239326	1		shCTRL	0.862381	1
shCTRL	0.25693	1		shCTRL	0.750944	1
shCTRL	0.207096	1		shCTRL	0.79579	1
shCTRL	0.290577	1		shCTRL	0.889398	1
shCTRL	0.338786	1		shCTRL	0.79653	1
shCTRL	0.236126	1		shCTRL	0.858045	1
shCTRL	0.261822	1		shCTRL	0.690383	1
shCTRL	0.277851	1		shCTRL	0.76386	1
shCTRL	0.283722	1		shCTRL	0.75156	1
shCTRL	0.264018	1		shCTRL	0.867542	1
shCTRL	0.296751	1		shCTRL	0.847481	1
shCTRL	0.23113	1		shCTRL	0.756961	1
shCTRL	0.337214	1		shCTRL	0.944102	1
shCTRL	0.234448	1		shCTRL	0.834292	1
shCTRL	0.284867	1		shCTRL	0.830755	1
shCTRL	0.267862	1		shCTRL	0.822114	1
shCTRL	0.258039	1		shCTRL	0.900325	1
shCTRL	0.288328	1		shCTRL	0.766489	1
shCTRL	0.227322	1		shCTRL	0.80723	1
shCTRL	0.282105	1		shCTRL	0.722855	1
shCTRL	0.300702	1		shCTRL	0.78984	1
shCTRL	0.25553	1		shCTRL	0.708791	1
shCTRL	0.232454	1		shCTRL	0.775114	1
shCTRL	0.297092	1		shCTRL	0.857199	1
shCTRL	0.300944	1		shCTRL	0.82869	1
shCTRL	0.277883	1		shCTRL	0.749059	1
shCTRL	0.189769	1		shCTRL	0.876504	1
shCTRL	0.258648	1		shCTRL	0.89174	1
shCTRL	0.274847	1		shCTRL	0.596064	1
shCTRL	0.231963	1		shCTRL	0.661717	1
shCTRL	0.22998	1		shCTRL	0.842118	1
shCTRL	0.239195	1		shCTRL	0.867911	1
shCTRL	0.290672	1		shCTRL	0.835192	1
shCTRL	0.268609	1		shCTRL	0.890556	1
shCTRL	0.201938	1		shCTRL	0.532036	1
shCTRL	0.295929	1		shCTRL	0.885818	1
shCTRL	0.330357	1		shCTRL	0.924406	1
shCTRL	0.264052	1		shCTRL	0.871277	1
shCTRL	0.255927	1		shCTRL	0.688793	1
shCTRL	0.253008	1		shCTRL	0.910959	1
shCTRL	0.28048	1		shCTRL	0.863545	1
shCTRL	0.400143	1		shCTRL	0.652839	1
shCTRL	0.320797	1		shCTRL	0.863508	1
shCTRL	0.27561	1		shCTRL	0.80549	1
shCTRL	0.301909	1		shCTRL	0.819428	1
shCTRL	0.2578	1		shCTRL	0.549825	1
shCTRL	0.427203	1		shCTRL	0.824664	1
shCTRL	0.242112	1		shCTRL	0.798952	1
shCTRL	0.310204	1		shCTRL	0.683506	1
shCTRL	0.334261	1		shCTRL	0.926053	1
shCTRL	0.276829	1		shCTRL	0.648287	1
shCTRL	0.331258	1		shCTRL	0.88321	1
shCTRL	0.213663	1		shCTRL	0.784895	1
shCTRL	0.249795	1		shCTRL	0.612644	1
shCTRL	0.296876	1		shCTRL	0.717348	1
shCTRL	0.298256	1		shCTRL	0.867276	1
shCTRL	0.263083	1		shCTRL	0.842786	1
shCTRL	0.305271	1		shCTRL	0.850124	1
shCTRL	0.304709	1		shCTRL	0.484195	1
shCTRL	0.290499	1		shCTRL	0.754672	1
shCTRL	0.295755	1		shCTRL	0.619266	1
shCTRL	0.242928	1		shCTRL	0.71692	1
shCTRL	0.264562	1		shCTRL	0.851784	1
shCTRL	0.352805	1		shCTRL	0.882698	1
shCTRL	0.250636	1		shCTRL	0.889576	1
shCTRL	0.270721	1		shCTRL	0.698363	1
shCTRL	0.285668	1		shCTRL	0.906042	1
shCTRL	0.295379	1		shCTRL	0.898249	1
shCTRL	0.242005	1		shCTRL	0.530411	1
shCTRL	0.321908	1		shCTRL	0.871097	1
shCTRL	0.262704	1		shCTRL	0.829808	1
shCTRL	0.288118	1		shCTRL	0.599092	1
shCTRL	0.293252	1		shCTRL	0.76744	1
shCTRL	0.259425	1		shCTRL	0.911937	1
shCTRL	0.274512	1		shCTRL	0.66968	1
shCTRL	0.300714	1		shCTRL	0.831516	1
shCTRL	0.25591	1		shCTRL	0.836181	1
shCTRL	0.290989	1		shCTRL	0.755573	1
shCTRL	0.258616	1		shCTRL	0.639496	1
shCTRL	0.362744	1		shCTRL	0.86976	1
shCTRL	0.275315	1		shCTRL	0.802785	1
shCTRL	0.30609	1		shCTRL	0.871175	1
shCTRL	0.307223	1		shCTRL	0.734793	1
shCTRL	0.280662	1		shCTRL	0.823355	1
shCTRL	0.276775	1		shCTRL	0.921794	1
shCTRL	0.300319	1		shCTRL	0.76412	1
shCTRL	0.268009	1		shCTRL	0.652204	1
shCTRL	0.261838	1		shCTRL	0.750586	1
shCTRL	0.286642	1		shCTRL	0.793687	1
shCTRL	0.367755	1		shCTRL	0.936366	1
shCTRL	0.215276	1		shCTRL	0.488251	1
shCTRL	0.282257	1		shCTRL	0.723661	1
shCTRL	0.218382	1		shCTRL	0.851711	1
shCTRL	0.267798	1		shCTRL	0.874113	1
shCTRL	0.357078	1		shCTRL	0.868613	1
shCTRL	0.32182	1		shCTRL	0.912446	1
shCTRL	0.250511	1		shCTRL	0.890413	1
shCTRL	0.26898	1		shCTRL	0.738958	1
shCTRL	0.378359	1		shCTRL	0.736871	1
shCTRL	0.231418	1		shCTRL	0.730212	1
shCTRL	0.226182	1		shCTRL	0.86668	1
shCTRL	0.272602	1		shCTRL	0.851099	1
shCTRL	0.263415	1		shCTRL	0.546465	1
shCTRL	0.263771	1		shCTRL	0.557658	1
shCTRL	0.252105	1		shCTRL	0.690808	1
shCTRL	0.321556	1		shCTRL	0.836915	1
shCTRL	0.291099	1		shCTRL	0.761338	1
shCTRL	0.215621	1		shCTRL	0.84334	1
shCTRL	0.258037	1		shCTRL	0.634606	1
shCTRL	0.271051	1		shCTRL	0.817607	1
shCTRL	0.237375	1		shCTRL	0.507837	1
shCTRL	0.255677	1		shCTRL	0.82631	1
shCTRL	0.30323	1		shCTRL	0.859336	1
shCTRL	0.264023	1		shCTRL	0.618198	1
shCTRL	0.304861	1		shCTRL	0.691827	1
shCTRL	0.276775	1		shCTRL	0.866035	1
shCTRL	0.265285	1		shCTRL	0.786692	1
shCTRL	0.266404	1		shCTRL	0.783196	1
shCTRL	0.269902	1		shCTRL	0.703772	1
shCTRL	0.299941	1		shCTRL	0.656265	1
shCTRL	0.230927	1		shCTRL	0.874005	1
shCTRL	0.346188	1		shCTRL	0.955023	1
shCTRL	0.230301	1		shCTRL	0.524136	1
shCTRL	0.276072	1		shCTRL	0.691299	1
shCTRL	0.295622	1		shCTRL	0.840641	1
shCTRL	0.28423	1		shCTRL	0.753683	1
shCTRL	0.250341	1		shCTRL	0.700638	1
shCTRL	0.192304	1		shCTRL	0.597942	1
shCTRL	0.272251	1		shCTRL	0.653433	1
shCTRL	0.262702	1		shCTRL	0.77055	1
shCTRL	0.183337	1		shCTRL	0.894698	1
shCTRL	0.314256	1		shCTRL	0.82134	1
shCTRL	0.336531	1		shCTRL	0.74549	1
shCTRL	0.29866	1		shCTRL	0.846128	1
shCTRL	0.242549	1		shCTRL	0.886689	1
shCTRL	0.247102	1		shCTRL	0.637517	1
shCTRL	0.297657	1		shCTRL	0.579664	1
shCTRL	0.231833	1		shCTRL	0.520805	1
shCTRL	0.218224	1		shCTRL	0.531387	1
shCTRL	0.301804	1		shCTRL	0.665057	1
shCTRL	0.234098	1		shCTRL	0.91962	1
shCTRL	0.250813	1		shCTRL	0.819601	1
shCTRL	0.288104	1		shCTRL	0.725543	1
shCTRL	0.325914	1		shCTRL	0.857158	1
shCTRL	0.301569	1		shCTRL	0.804713	1
shCTRL	0.32295	1		shCTRL	0.699356	1
shCTRL	0.225392	1		shCTRL	0.847163	1
shCTRL	0.330695	1		shCTRL	0.870075	1
shCTRL	0.257396	1		shCTRL	0.860381	1
shCTRL	0.300004	2		shCTRL	0.778746	2
shCTRL	0.250133	2		shCTRL	0.386038	2
shCTRL	0.191357	2		shCTRL	0.739513	2
shCTRL	0.218211	2		shCTRL	0.445577	2
shCTRL	0.212487	2		shCTRL	0.435449	2
shCTRL	0.209582	2		shCTRL	0.556807	2
shCTRL	0.267207	2		shCTRL	0.596956	2
shCTRL	0.203832	2		shCTRL	0.26788	2
shCTRL	0.205173	2		shCTRL	0.486822	2
shCTRL	0.377557	2		shCTRL	0.928574	2
shCTRL	0.230675	2		shCTRL	0.83351	2
shCTRL	0.211866	2		shCTRL	0.463078	2
shCTRL	0.299006	2		shCTRL	0.590936	2
shCTRL	0.223823	2		shCTRL	0.752673	2
shCTRL	0.339012	2		shCTRL	0.821402	2
shCTRL	0.263793	2		shCTRL	0.942821	2
shCTRL	0.300438	2		shCTRL	0.863232	2
shCTRL	0.255285	2		shCTRL	0.692092	2
shCTRL	0.187431	2		shCTRL	0.610175	2
shCTRL	0.271508	2		shCTRL	0.661952	2
shCTRL	0.158874	2		shCTRL	0.719479	2
shCTRL	0.311889	2		shCTRL	0.824663	2
shCTRL	0.260155	2		shCTRL	0.473236	2
shCTRL	0.172047	2		shCTRL	0.877532	2
shCTRL	0.255134	2		shCTRL	0.871668	2
shCTRL	0.275717	2		shCTRL	0.860086	2
shCTRL	0.239468	2		shCTRL	0.670302	2
shCTRL	0.310093	2		shCTRL	0.832261	2
shCTRL	0.282038	2		shCTRL	0.820406	2
shCTRL	0.208339	2		shCTRL	0.737824	2
shCTRL	0.335455	2		shCTRL	0.333434	2
shCTRL	0.187695	2		shCTRL	0.685763	2
shCTRL	0.256446	2		shCTRL	0.394942	2
shCTRL	0.239099	2		shCTRL	0.807971	2
shCTRL	0.231283	2		shCTRL	0.679569	2
shCTRL	0.268394	2		shCTRL	0.872662	2
shCTRL	0.190379	2		shCTRL	0.531807	2
shCTRL	0.196891	2		shCTRL	0.57374	2
shCTRL	0.203458	2		shCTRL	0.784472	2
shCTRL	0.23533	2		shCTRL	0.656924	2
shCTRL	0.272612	2		shCTRL	0.881287	2
shCTRL	0.270166	2		shCTRL	0.713855	2
shCTRL	0.303339	2		shCTRL	0.700615	2
shCTRL	0.321954	2		shCTRL	0.875411	2
shCTRL	0.206886	2		shCTRL	0.508717	2
shCTRL	0.311383	2		shCTRL	0.872913	2
shCTRL	0.340386	2		shCTRL	0.879013	2
shCTRL	0.198567	2		shCTRL	0.747424	2
shCTRL	0.231639	2		shCTRL	0.761598	2
shCTRL	0.210393	2		shCTRL	0.708336	2
shCTRL	0.207465	2		shCTRL	0.753746	2
shCTRL	0.159747	2		shCTRL	0.398853	2
shCTRL	0.218367	2		shCTRL	0.730278	2
shCTRL	0.290311	2		shCTRL	0.959079	2
shCTRL	0.263395	2		shCTRL	0.887062	2
shCTRL	0.292883	2		shCTRL	0.845639	2
shCTRL	0.288534	2		shCTRL	0.84261	2
shCTRL	0.251553	2		shCTRL	0.703927	2
shCTRL	0.224665	2		shCTRL	0.368664	2
shCTRL	0.223847	2		shCTRL	0.687982	2
shCTRL	0.35165	2		shCTRL	0.837897	2
shCTRL	0.269252	2		shCTRL	0.813395	2
shCTRL	0.24368	2		shCTRL	0.869256	2
shCTRL	0.210223	2		shCTRL	0.367297	2
shCTRL	0.346968	2		shCTRL	0.970246	2
shCTRL	0.279905	2		shCTRL	0.713798	2
shCTRL	0.220241	2		shCTRL	0.724888	2
shCTRL	0.214705	2		shCTRL	0.623866	2
shCTRL	0.252723	2		shCTRL	0.747381	2
shCTRL	0.234379	2		shCTRL	0.46419	2
shCTRL	0.282545	2		shCTRL	0.762557	2
shCTRL	0.183164	2		shCTRL	0.785983	2
shCTRL	0.318449	2		shCTRL	0.836818	2
shCTRL	0.126656	2		shCTRL	0.314032	2
shCTRL	0.242683	2		shCTRL	0.768751	2
shCTRL	0.26418	2		shCTRL	0.7156	2
shCTRL	0.177081	2		shCTRL	0.76981	2
shCTRL	0.268497	2		shCTRL	0.723084	2
shCTRL	0.290146	2		shCTRL	0.73399	2
shCTRL	0.248234	2		shCTRL	0.640818	2
shCTRL	0.219574	2		shCTRL	0.501745	2
shCTRL	0.239896	2		shCTRL	0.863574	2
shCTRL	0.19487	2		shCTRL	0.857267	2
shCTRL	0.257218	2		shCTRL	0.774408	2
shCTRL	0.311089	2		shCTRL	0.847588	2
shCTRL	0.245287	2		shCTRL	0.672701	2
shCTRL	0.208674	2		shCTRL	0.613597	2
shCTRL	0.263609	2		shCTRL	0.811355	2
shCTRL	0.283768	2		shCTRL	0.818551	2
shCTRL	0.255941	2		shCTRL	0.890205	2
shCTRL	0.248808	2		shCTRL	0.55684	2
shCTRL	0.283301	2		shCTRL	0.827117	2
shCTRL	0.324067	2		shCTRL	0.220376	2
shCTRL	0.22812	2		shCTRL	0.625579	2
shCTRL	0.283759	2		shCTRL	0.877405	2
shCTRL	0.283336	2		shCTRL	0.84445	2
shCTRL	0.290548	2		shCTRL	0.772589	2
shCTRL	0.288382	2		shCTRL	0.858827	2
shCTRL	0.284704	2		shCTRL	0.910916	2
shCTRL	0.28431	2		shCTRL	0.845057	2
shCTRL	0.259105	2		shCTRL	0.762216	2
shCTRL	0.388107	2		shCTRL	0.709305	2
shCTRL	0.265105	2		shCTRL	0.855566	2
shCTRL	0.190431	2		shCTRL	0.439801	2
shCTRL	0.231916	2		shCTRL	0.783471	2
shCTRL	0.2014	2		shCTRL	0.564605	2
shCTRL	0.214407	2		shCTRL	0.607471	2
shCTRL	0.287734	2		shCTRL	0.810576	2
shCTRL	0.199459	2		shCTRL	0.767126	2
shCTRL	0.213907	2		shCTRL	0.610473	2
shCTRL	0.270162	2		shCTRL	0.828254	2
shCTRL	0.266004	2		shCTRL	0.926468	2
shCTRL	0.288463	2		shCTRL	0.874246	2
shCTRL	0.293133	2		shCTRL	0.647114	2
shCTRL	0.28708	2		shCTRL	0.651189	2
shCTRL	0.16789	2		shCTRL	0.826374	2
shCTRL	0.22975	2		shCTRL	0.714441	2
shCTRL	0.275116	2		shCTRL	0.623916	2
shCTRL	0.235525	2		shCTRL	0.886316	2
shCTRL	0.253971	2		shCTRL	0.777634	2
shCTRL	0.249431	2		shCTRL	0.567891	2
shCTRL	0.244384	2		shCTRL	0.876052	2
shCTRL	0.311124	2		shCTRL	0.833478	2
shCTRL	0.254833	2		shCTRL	0.600502	2
shCTRL	0.176701	2		shCTRL	0.48517	2
shCTRL	0.236371	2		shCTRL	0.74561	2
shCTRL	0.300305	2		shCTRL	0.801109	2
shCTRL	0.214794	2		shCTRL	0.835447	2
shCTRL	0.227589	2		shCTRL	0.757753	2
shCTRL	0.179253	2		shCTRL	0.632737	2
shCTRL	0.206838	2		shCTRL	0.721176	2
shCTRL	0.266687	2		shCTRL	0.752254	2
shCTRL	0.241829	2		shCTRL	0.666159	2
shCTRL	0.288767	2		shCTRL	0.884215	2
shCTRL	0.254532	2		shCTRL	0.846708	2
shCTRL	0.188994	2		shCTRL	0.649062	2
shCTRL	0.197449	2		shCTRL	0.42021	2
shCTRL	0.302538	2		shCTRL	0.943008	2
shCTRL	0.281588	2		shCTRL	0.644317	2
shCTRL	0.304138	2		shCTRL	0.694433	2
shCTRL	0.202843	2		shCTRL	0.802235	2
shCTRL	0.223049	2		shCTRL	0.688948	2
shCTRL	0.292061	2		shCTRL	0.765397	2
shCTRL	0.284954	2		shCTRL	0.698843	2
shCTRL	0.269482	2		shCTRL	0.667147	2
shCTRL	0.219667	2		shCTRL	0.846162	2
shCTRL	0.193391	2		shCTRL	0.856864	2
shCTRL	0.210365	2		shCTRL	0.64375	2
shCTRL	0.319897	2		shCTRL	0.76554	2
shCTRL	0.335022	2		shCTRL	0.789358	2
shCTRL	0.173758	2		shCTRL	0.825193	2
shCTRL	0.239068	2		shCTRL	0.898594	2
shCTRL	0.268026	2		shCTRL	0.75812	2
shCTRL	0.21735	2		shCTRL	0.71406	2
shCTRL	0.180036	2		shCTRL	0.613737	2
shCTRL	0.248666	2		shCTRL	0.913996	2
shCTRL	0.281178	2		shCTRL	0.625422	2
shCTRL	0.275256	2		shCTRL	0.816955	2
shCTRL	0.330611	2		shCTRL	0.798717	2
shCTRL	0.247298	2		shCTRL	0.658709	2
shCTRL	0.26228	2		shCTRL	0.851454	2
shCTRL	0.269042	2		shCTRL	0.7013	2
shCTRL	0.213914	2		shCTRL	0.709217	2
shCTRL	0.143108	2		shCTRL	0.389859	2
shCTRL	0.291838	2		shCTRL	0.803699	2
shCTRL	0.240339	2		shCTRL	0.85096	2
shCTRL	0.259356	2		shCTRL	0.699838	2
shCTRL	0.283821	2		shCTRL	0.619084	2
shCTRL	0.242448	2		shCTRL	0.619089	2
shCTRL	0.210032	2		shCTRL	0.626848	2
shCTRL	0.210154	2		shCTRL	0.679891	2
shCTRL	0.297377	2		shCTRL	0.886594	2
shCTRL	0.284408	2		shCTRL	0.777512	2
shCTRL	0.287358	2		shCTRL	0.840022	2
shCTRL	0.227956	2		shCTRL	0.792264	2
shCTRL	0.214349	2		shCTRL	0.654357	2
shCTRL	0.299372	2		shCTRL	0.810868	2
shCTRL	0.264458	2		shCTRL	0.784596	2
shCTRL	0.283534	2		shCTRL	0.640175	2
shCTRL	0.307297	2		shCTRL	0.783792	2
shCTRL	0.275721	2		shCTRL	0.90299	2
shCTRL	0.211996	2		shCTRL	0.674095	2
shCTRL	0.224493	2		shCTRL	0.749862	2
shCTRL	0.201977	2		shCTRL	0.743771	2
shCTRL	0.279254	2		shCTRL	0.708386	2
shCTRL	0.309912	2		shCTRL	0.826395	2
shCTRL	0.340126	2		shCTRL	0.612806	2
shCTRL	0.268914	2		shCTRL	0.718428	2
shCTRL	1.90434	2		shCTRL	0.938908	2
shCTRL	0.201421	2		shCTRL	0.722669	2
shCTRL	0.231439	2		shCTRL	0.736273	2
shCTRL	0.331893	2		shCTRL	0.922499	2
shCTRL	0.225476	2		shCTRL	0.680502	2
shCTRL	0.374926	2		shCTRL	0.969697	2
shCTRL	0.368703	2		shCTRL	0.873151	2
shCTRL	0.275157	2		shCTRL	0.634384	2
shCTRL	0.284284	2		shCTRL	0.872824	2
shCTRL	0.338915	2		shCTRL	0.945819	2
shCTRL	0.304207	2		shCTRL	0.858326	2
shCTRL	0.179587	2		shCTRL	0.528805	2
shCTRL	0.294399	2		shCTRL	0.786973	2
shCTRL	0.294876	2		shCTRL	0.676947	2
shCTRL	0.217887	2		shCTRL	0.80716	2
shCTRL	0.249841	2		shCTRL	0.944117	2
shCTRL	0.280928	2		shCTRL	0.646745	2
shCTRL	0.275979	2		shCTRL	0.884589	2
shCTRL	0.198435	2		shCTRL	0.813065	2
shCTRL	0.205892	2		shCTRL	0.705123	2
shCTRL	0.271979	2		shCTRL	0.477013	2
shCTRL	0.237145	2		shCTRL	0.71016	2
shCTRL	0.275065	2		shCTRL	0.553464	2
shCTRL	0.292346	2		shCTRL	0.859765	2
shCTRL	0.235076	2		shCTRL	0.835924	2
shCTRL	0.190565	2		shCTRL	0.650065	2
shCTRL	0.265357	2		shCTRL	0.77935	2
shCTRL	0.151593	2		shCTRL	0.293937	2
shCTRL	0.165367	2		shCTRL	0.758367	2
shCTRL	0.239098	2		shCTRL	0.672935	2
shCTRL	0.754481	2		shCTRL	0.782337	2
shCTRL	0.283664	2		shCTRL	0.417043	2
shCTRL	0.191708	2		shCTRL	0.75878	2
shCTRL	0.213153	2		shCTRL	0.850068	2
shCTRL	0.172992	2		shCTRL	0.41818	2
shCTRL	0.266792	2		shCTRL	0.696923	2
shCTRL	0.300334	2		shCTRL	0.91462	2
shCTRL	0.243671	2		shCTRL	0.576263	2
shCTRL	0.264051	2		shCTRL	0.749183	2
shCTRL	0.225329	2		shCTRL	0.726415	2
shCTRL	0.302851	2		shCTRL	0.623985	2
shCTRL	0.331943	2		shCTRL	0.717224	2
shCTRL	0.230091	2		shCTRL	0.879644	2
shCTRL	0.200559	2		shCTRL	0.505746	2
shCTRL	0.226272	2		shCTRL	0.540632	2
shCTRL	0.204943	2		shCTRL	0.805558	2
shCTRL	0.289147	2		shCTRL	0.821064	2
shCTRL	0.210058	2		shCTRL	0.584665	2
shCTRL	0.305479	2		shCTRL	0.921123	2
shCTRL	0.220866	2		shCTRL	0.586707	2
shCTRL	0.180409	2		shCTRL	0.665394	2
shCTRL	0.255249	2		shCTRL	0.644327	2
shCTRL	0.311218	2		shCTRL	0.882887	2
shCTRL	0.286037	2		shCTRL	0.927398	2
shCTRL	1.18679	2		shCTRL	0.825254	2
shCTRL	0.27251	2		shCTRL	0.902777	2
shCTRL	0.16432	2		shCTRL	0.78473	2
shCTRL	0.335199	2		shCTRL	0.856264	2
shCTRL	0.3256	2		shCTRL	0.695327	2
shCTRL	0.23469	2		shCTRL	0.584499	2
shCTRL	0.260255	2		shCTRL	0.677486	2
shCTRL	0.244462	2		shCTRL	0.881822	2
shCTRL	0.302014	2		shCTRL	0.80407	2
shCTRL	0.277614	2		shCTRL	0.59365	2
shCTRL	0.199542	2		shCTRL	0.632145	2
shCTRL	0.293429	2		shCTRL	0.739832	2
shCTRL	0.266092	2		shCTRL	0.813488	2
shCTRL	0.229295	2		shCTRL	0.815774	2
shCTRL	0.302995	2		shCTRL	0.788689	2
shCTRL	0.262566	2		shCTRL	0.967726	2
shCTRL	0.379478	2		shCTRL	0.934766	2
shCTRL	0.290539	2		shCTRL	0.885179	2
shCTRL	0.297359	2		shCTRL	0.734407	2
shCTRL	0.190937	2		shCTRL	0.711042	2
shCTRL	0.273667	2		shCTRL	0.869841	2
shCTRL	0.221993	2		shCTRL	0.920599	2
shCTRL	0.228319	2		shCTRL	0.647512	2
shCTRL	0.324537	2		shCTRL	0.766207	2
shCTRL	0.190769	2		shCTRL	0.60548	2
shCTRL	0.268457	2		shCTRL	0.76407	2
shCTRL	0.32096	2		shCTRL	0.756487	2
shCTRL	0.29678	2		shCTRL	0.845938	2
shCTRL	0.228265	2		shCTRL	0.494116	2
shCTRL	0.297713	2		shCTRL	0.667208	2
shCTRL	0.243716	2		shCTRL	0.700629	2
shCTRL	0.305137	2		shCTRL	0.859073	2
shCTRL	0.284509	2		shCTRL	0.889463	2
shCTRL	0.248806	2		shCTRL	0.510763	2
shCTRL	0.209032	2		shCTRL	0.61477	2
shCTRL	0.192469	2		shCTRL	0.525992	2
shCTRL	0.301473	2		shCTRL	0.702634	2
shCTRL	0.239627	2		shCTRL	0.776757	2
shCTRL	0.172046	2		shCTRL	0.719329	2
shCTRL	0.198748	2		shCTRL	0.600802	2
shCTRL	0.166102	2		shCTRL	0.769539	2
shCTRL	0.226516	2		shCTRL	0.890412	2
shCTRL	0.305776	2		shCTRL	0.913482	2
shCTRL	0.30348	2		shCTRL	0.90072	2
shCTRL	0.267502	2		shCTRL	0.828318	2
shCTRL	0.205437	2		shCTRL	0.533411	2
shCTRL	0.285774	2		shCTRL	0.832201	2
shCTRL	0.345146	2		shCTRL	0.775754	2
shCTRL	0.299429	2		shCTRL	0.732197	2
shCTRL	0.269248	2		shCTRL	0.932707	2
shCTRL	0.276856	2		shCTRL	0.810248	2
shCTRL	0.26102	2		shCTRL	0.793156	2
shCTRL	0.13364	2		shCTRL	0.233273	2
shCTRL	0.251104	2		shCTRL	0.802204	2
shCTRL	0.259622	2		shCTRL	0.891907	2
shCTRL	0.151291	2		shCTRL	0.687714	2
shCTRL	0.273789	2		shCTRL	0.34181	2
shCTRL	0.257304	2		shCTRL	0.884933	2
shCTRL	0.215205	2		shCTRL	0.904842	2
shCTRL	0.294613	2		shCTRL	0.919457	2
shCTRL	0.137144	2		shCTRL	0.618063	2
shCTRL	0.224187	2		shCTRL	0.674498	2
shCTRL	0.310214	2		shCTRL	0.824715	2
shCTRL	0.272657	2		shCTRL	0.623136	2
shCTRL	0.184611	2		shCTRL	0.660053	2
shCTRL	0.286742	2		shCTRL	0.261416	2
shCTRL	0.240242	2		shCTRL	0.789068	2
shCTRL	0.142904	2		shCTRL	0.518558	2
shCTRL	0.259705	2		shCTRL	0.505835	2
shCTRL	0.318392	2		shCTRL	0.767809	2
shCTRL	0.257125	2		shCTRL	0.898556	2
shCTRL	0.345043	2		shCTRL	0.862724	2
shCTRL	0.175661	2		shCTRL	0.661137	2
shCTRL	0.259943	2		shCTRL	0.238552	2
shCTRL	0.211645	2		shCTRL	0.850255	2
shCTRL	0.279934	2		shCTRL	0.855067	2
shCTRL	0.242162	2		shCTRL	0.714469	2
shCTRL	0.258636	2		shCTRL	0.798072	2
shCTRL	0.269403	2		shCTRL	0.626749	2
shCTRL	0.288558	2		shCTRL	0.465823	2
shCTRL	0.26042	2		shCTRL	0.881222	2
shCTRL	0.28056	2		shCTRL	0.861998	2
shCTRL	0.334971	2		shCTRL	0.781264	2
shCTRL	0.3125	2		shCTRL	0.344212	2
shCTRL	0.300278	2		shCTRL	0.806598	2
shCTRL	0.391694	2		shCTRL	0.866184	2
shCTRL	0.302038	2		shCTRL	0.895252	2
shCTRL	0.263923	2		shCTRL	0.775105	2
shCTRL	0.25659	2		shCTRL	0.718578	2
shCTRL	0.265952	2		shCTRL	0.86532	2
shCTRL	0.21527	2		shCTRL	0.542158	2
shCTRL	0.245969	2		shCTRL	0.805686	2
shCTRL	0.322456	2		shCTRL	0.945043	2
shCTRL	0.319596	2		shCTRL	0.888087	2
shCTRL	0.296277	2		shCTRL	0.775106	2
shCTRL	0.194466	2		shCTRL	0.750861	2
shCTRL	0.293634	2		shCTRL	0.815442	2
shCTRL	0.262741	2		shCTRL	0.855171	2
shCTRL	0.272998	2		shCTRL	0.650892	2
shCTRL	0.220106	2		shCTRL	0.859455	2
shCTRL	0.321768	2		shCTRL	0.844338	2
shCTRL	0.228607	2		shCTRL	0.914984	2
shCTRL	0.174676	2		shCTRL	0.401087	2
shCTRL	0.27615	2		shCTRL	0.806728	2
shCTRL	0.269765	2		shCTRL	0.815602	2
shCTRL	0.321801	2		shCTRL	0.916666	2
shCTRL	0.19453	2		shCTRL	0.694305	2
shCTRL	0.271911	2		shCTRL	0.827038	2
shCTRL	0.239175	2		shCTRL	0.730579	2
shCTRL	0.325063	2		shCTRL	0.880742	2
shCTRL	0.319583	2		shCTRL	0.844594	2
shCTRL	0.282405	2		shCTRL	0.803707	2
shCTRL	0.315776	2		shCTRL	0.947087	2
shCTRL	0.30727	2		shCTRL	0.915137	2
shCTRL	0.351342	2		shCTRL	0.780795	2
shCTRL	0.27976	2		shCTRL	0.717281	2
shCTRL	0.215057	2		shCTRL	0.693999	2
shCTRL	0.205691	2		shCTRL	0.612951	2
shCTRL	0.249559	2		shCTRL	0.586761	2
shCTRL	0.23886	2		shCTRL	0.780333	2
shCTRL	0.282698	2		shCTRL	0.719723	2
shCTRL	0.252785	2		shCTRL	0.593653	2
shCTRL	0.288915	2		shCTRL	0.912754	2
shCTRL	0.264294	2		shCTRL	0.682159	2
shCTRL	0.201606	2		shCTRL	0.726608	2
shCTRL	0.222823	2		shCTRL	0.73987	2
shCTRL	0.311505	2		shCTRL	0.895812	2
shCTRL	0.236728	2		shCTRL	0.556496	2
shCTRL	0.20312	2		shCTRL	0.726592	2
shCTRL	0.195496	2		shCTRL	0.663457	2
shCTRL	0.297432	2		shCTRL	0.70898	2
shCTRL	0.230026	2		shCTRL	0.888825	2
shCTRL	0.259129	2		shCTRL	0.614034	2
shCTRL	0.212978	2		shCTRL	0.534482	2
shCTRL	0.280278	2		shCTRL	0.670971	2
shCTRL	0.240745	2		shCTRL	0.798818	2
shCTRL	0.249679	2		shCTRL	0.771532	2
shCTRL	0.296796	2		shCTRL	0.881616	2
shCTRL	0.184385	2		shCTRL	0.722266	2
shCTRL	0.304089	2		shCTRL	0.637377	2
shCTRL	0.271091	2		shCTRL	0.691754	2
shCTRL	0.303518	2		shCTRL	0.870973	2
shCTRL	0.282985	2		shCTRL	0.539696	2
shCTRL	0.288811	2		shCTRL	0.725514	2
shCTRL	0.279587	2		shCTRL	0.733154	2
shCTRL	0.219232	2		shCTRL	0.676892	2
shCTRL	0.259332	2		shCTRL	0.761273	2
shCTRL	0.201483	2		shCTRL	0.551365	2
shCTRL	0.29262	2		shCTRL	0.96552	2
shCTRL	0.213162	2		shCTRL	0.513939	2
shCTRL	0.228701	2		shCTRL	0.805309	2
shCTRL	0.278246	2		shCTRL	0.888007	2
shCTRL	0.175205	2		shCTRL	0.585767	2
shCTRL	0.294132	2		shCTRL	0.806008	2
shCTRL	0.211163	2		shCTRL	0.621615	2
shCTRL	0.216324	2		shCTRL	0.73409	2
shCTRL	0.260693	2		shCTRL	0.810326	2
shCTRL	0.328621	2		shCTRL	0.87729	2
shCTRL	0.243589	2		shCTRL	0.68213	2
shCTRL	0.247356	2		shCTRL	0.726249	2
shCTRL	0.220939	2		shCTRL	0.770651	2
shCTRL	0.210835	2		shCTRL	0.841623	2
shCTRL	0.145495	2		shCTRL	0.680229	2
shCTRL	0.217911	2		shCTRL	0.74588	2
shCTRL	0.244937	2		shCTRL	0.782351	2
shCTRL	0.202688	2		shCTRL	0.390131	2
shCTRL	0.235582	2		shCTRL	0.771448	2
shCTRL	0.284241	2		shCTRL	0.726535	2
shCTRL	0.307372	2		shCTRL	0.561866	2
shCTRL	0.287122	2		shCTRL	0.912584	2
shCTRL	0.344679	2		shCTRL	0.534365	2
shCTRL	0.248642	2		shCTRL	0.857453	2
shCTRL	0.220829	2		shCTRL	0.606625	2
shCTRL	0.256463	2		shCTRL	0.898946	2
shCTRL	0.301169	2		shCTRL	0.895217	2
shCTRL	0.237909	2		shCTRL	0.838037	2
shCTRL	0.307369	2		shCTRL	0.758143	2
shCTRL	0.292246	2		shCTRL	0.759765	2
shCTRL	0.352899	2		shCTRL	0.970879	2
shCTRL	0.26826	2		shCTRL	0.729037	2
shCTRL	0.251779	2		shCTRL	0.903627	2
shCTRL	0.224563	2		shCTRL	0.794719	2
shCTRL	0.253799	2		shCTRL	0.881561	2
shCTRL	0.225497	2		shCTRL	0.620732	2
shCTRL	0.295676	2		shCTRL	0.889029	2
shCTRL	0.321269	2		shCTRL	0.953901	2
shCTRL	0.192094	2		shCTRL	0.711843	2
shCTRL	0.214814	2		shCTRL	0.605513	2
shCTRL	0.267402	2		shCTRL	0.902778	2
shCTRL	0.213532	2		shCTRL	0.891571	2
shCTRL	0.263877	2		shCTRL	0.771448	2
shCTRL	0.206994	2		shCTRL	0.508535	2
shCTRL	0.212775	2		shCTRL	0.608052	2
shCTRL	0.251624	2		shCTRL	0.636736	2
shCTRL	0.272002	2		shCTRL	0.887451	2
shCTRL	0.375576	2		shCTRL	0.963376	2
shCTRL	0.304501	2		shCTRL	0.826878	2
shCTRL	0.32604	2		shCTRL	0.938006	2
shCTRL	0.267773	2		shCTRL	0.903487	2
shCTRL	0.284946	2		shCTRL	0.685502	2
shCTRL	0.226317	2		shCTRL	0.692233	2
shCTRL	0.268183	2		shCTRL	0.730695	2
shCTRL	0.2868	2		shCTRL	0.913932	2
shCTRL	0.255338	2		shCTRL	0.778816	2
shCTRL	0.255998	2		shCTRL	0.845301	2
shCTRL	0.29529	2		shCTRL	0.638438	2
shCTRL	0.265835	2		shCTRL	0.77751	2
shCTRL	0.271036	2		shCTRL	0.90515	2
shCTRL	0.259901	2		shCTRL	0.900933	2
shCTRL	0.218251	2		shCTRL	0.304644	2
shCTRL	0.248243	2		shCTRL	0.368178	2
shCTRL	0.245263	2		shCTRL	0.335057	2
shCTRL	0.24626	2		shCTRL	0.651309	2
shCTRL	0.229599	2		shCTRL	0.77695	2
shCTRL	0.199157	2		shCTRL	0.777049	2
shCTRL	0.218683	2		shCTRL	0.824891	2
shCTRL	0.223657	2		shCTRL	0.873742	2
shCTRL	0.294364	2		shCTRL	0.882246	2
shCTRL	0.259965	2		shCTRL	0.920345	2
shCTRL	0.242451	2		shCTRL	0.675197	2
shCTRL	0.253609	2		shCTRL	0.758087	2
shCTRL	0.320693	2		shCTRL	0.82271	2
shCTRL	0.453506	2		shCTRL	0.873969	2
shCTRL	0.233206	2		shCTRL	0.614707	2
shCTRL	0.239728	2		shCTRL	0.690436	2
shCTRL	0.223132	2		shCTRL	0.706753	2
shCTRL	0.286393	2		shCTRL	0.912192	2
shCTRL	0.209575	2		shCTRL	0.723722	2
shCTRL	0.318932	2		shCTRL	0.877821	2
shCTRL	0.18731	2		shCTRL	0.633433	2
shCTRL	0.271108	2		shCTRL	0.58727	2
shCTRL	0.272958	2		shCTRL	0.823164	2
shCTRL	0.287724	2		shCTRL	0.895437	2
shCTRL	0.230003	2		shCTRL	0.773591	2
shCTRL	0.289597	2		shCTRL	0.819902	2
shCTRL	0.196022	2		shCTRL	0.585073	2
shCTRL	0.265813	2		shCTRL	0.813255	2
shCTRL	0.256905	2		shCTRL	0.587439	2
shCTRL	0.200673	2		shCTRL	0.782051	2
shCTRL	0.228373	2		shCTRL	0.768273	2
shCTRL	0.255041	2		shCTRL	0.864969	2
shCTRL	0.281233	2		shCTRL	0.856551	2
shCTRL	0.216082	2		shCTRL	0.855013	2
shCTRL	0.810239	2		shCTRL	0.826738	2
shCTRL	0.268779	2		shCTRL	0.816499	2
shCTRL	0.246189	2		shCTRL	0.879838	2
shCTRL	0.215165	2		shCTRL	0.775223	2
shCTRL	0.288987	2		shCTRL	0.559804	2
shCTRL	0.243152	2		shCTRL	0.685095	2
shCTRL	0.251481	2		shCTRL	0.735392	2
shCTRL	0.216491	2		shCTRL	0.55789	2
shCTRL	0.314756	2		shCTRL	0.724708	2
shCTRL	0.19483	2		shCTRL	0.60059	2
shCTRL	0.22801	2		shCTRL	0.279061	2
shCTRL	0.30066	2		shCTRL	0.839998	2
shCTRL	0.267603	2		shCTRL	0.84774	2
shCTRL	0.23763	2		shCTRL	0.529817	2
shCTRL	0.28727	2		shCTRL	0.858109	2
shCTRL	0.150175	2		shCTRL	0.638706	2
shCTRL	0.31886	2		shCTRL	0.945119	2
shCTRL	0.246136	2		shCTRL	0.763758	2
shCTRL	0.315921	2		shCTRL	0.906064	2
shCTRL	0.274932	2		shCTRL	0.713973	2
shCTRL	0.249739	2		shCTRL	0.610005	2
shCTRL	0.283097	2		shCTRL	0.88674	2
shCTRL	0.295748	2		shCTRL	0.790591	2
shCTRL	0.242396	2		shCTRL	0.671004	2
shCTRL	0.293791	2		shCTRL	0.771805	2
shCTRL	0.275539	2		shCTRL	0.8795	2
shCTRL	0.242363	2		shCTRL	0.698463	2
shCTRL	0.249474	2		shCTRL	0.580622	2
shCTRL	0.199411	2		shCTRL	0.587727	2
shCTRL	0.121966	2		shCTRL	0.6648	2
shCTRL	0.236932	2		shCTRL	0.752243	2
shCTRL	0.237343	2		shCTRL	0.720945	2
shCTRL	0.207863	2		shCTRL	0.58777	2
shCTRL	0.347411	2		shCTRL	0.863416	2
shCTRL	0.213481	2		shCTRL	0.598149	2
shCTRL	0.232856	2		shCTRL	0.744733	2
shCTRL	0.206259	2		shCTRL	0.810559	2
shCTRL	0.23667	2		shCTRL	0.673511	2
shCTRL	0.191182	2		shCTRL	0.748843	2
shCTRL	0.253989	2		shCTRL	0.929409	2
shCTRL	0.204969	2		shCTRL	0.801242	2
shCTRL	0.294405	2		shCTRL	0.926785	2
shCTRL	0.210279	2		shCTRL	0.654028	2
shCTRL	0.210686	2		shCTRL	0.585169	2
shCTRL	0.207993	2		shCTRL	0.559446	2
shCTRL	0.300792	2		shCTRL	0.657791	2
shCTRL	0.249332	2		shCTRL	0.769289	2
shCTRL	0.198186	2		shCTRL	0.598892	2
shCTRL	0.241469	2		shCTRL	0.910437	2
shCTRL	0.338062	2		shCTRL	0.463341	2
shCTRL	0.245042	2		shCTRL	0.646114	2
shCTRL	0.258352	2		shCTRL	0.572886	2
shCTRL	0.196725	2		shCTRL	0.678699	2
shCTRL	0.292563	2		shCTRL	0.937268	2
shCTRL	0.19824	2		shCTRL	0.891117	2
shCTRL	0.194872	2		shCTRL	0.605419	2
shCTRL	0.201587	2		shCTRL	0.778812	2
shCTRL	0.209133	2		shCTRL	0.770011	2
shCTRL	0.275422	2		shCTRL	0.731094	2
shCTRL	0.267442	2		shCTRL	0.936555	2
shCTRL	0.253643	2		shCTRL	0.747758	2
shCTRL	0.219697	2		shCTRL	0.639047	2
shCTRL	0.242786	2		shCTRL	0.816804	2
shCTRL	0.273862	2		shCTRL	0.761572	2
shCTRL	0.193212	2		shCTRL	0.706872	2
shCTRL	0.164043	2		shCTRL	0.356176	2
shCTRL	0.226664	2		shCTRL	0.835429	2
shCTRL	0.268866	2		shCTRL	0.948979	2
shCTRL	0.234479	2		shCTRL	0.833544	2
shCTRL	0.239494	2		shCTRL	0.748814	2
shCTRL	0.232236	2		shCTRL	0.754369	2
shCTRL	0.216505	2		shCTRL	0.493694	2
shCTRL	0.214386	2		shCTRL	0.815069	2
shCTRL	0.247019	2		shCTRL	0.724275	2
shCTRL	0.233325	2		shCTRL	0.759331	2
shCTRL	0.229811	2		shCTRL	0.542328	2
shCTRL	0.17568	2		shCTRL	0.70438	2
shCTRL	0.265068	2		shCTRL	0.618006	2
shCTRL	0.254151	2		shCTRL	0.675028	2
shCTRL	0.324696	2		shCTRL	0.917078	2
shCTRL	0.242938	2		shCTRL	0.80731	2
shCTRL	0.209396	2		shCTRL	0.764303	2
shCTRL	0.194028	2		shCTRL	0.857829	2
shCTRL	0.230915	2		shCTRL	0.636588	2
shCTRL	0.192999	2		shCTRL	0.752681	2
shCTRL	0.30345	2		shCTRL	0.909272	2
shCTRL	0.276311	2		shCTRL	0.835281	2
shCTRL	0.263615	2		shCTRL	0.757391	2
shCTRL	0.248308	2		shCTRL	0.762254	2
shCTRL	0.253833	2		shCTRL	0.911882	2
shCTRL	0.225597	2		shCTRL	0.686372	2
shCTRL	0.249438	2		shCTRL	0.935239	2
shCTRL	0.266527	2		shCTRL	0.526959	2
shCTRL	0.194883	2		shCTRL	0.599879	2
shCTRL	0.296766	2		shCTRL	0.880598	2
shCTRL	0.294225	2		shCTRL	0.591108	2
shCTRL	0.271889	2		shCTRL	0.822895	2
shCTRL	0.272783	2		shCTRL	0.956295	2
shCTRL	0.275597	2		shCTRL	0.802717	2
shCTRL	0.276505	2		shCTRL	0.901457	2
shCTRL	0.334455	2		shCTRL	0.80715	2
shCTRL	0.330834	2		shCTRL	0.759427	2
shCTRL	1.12673	2		shCTRL	0.975255	2
shCTRL	0.247913	2		shCTRL	0.864284	2
shCTRL	0.21153	2		shCTRL	0.438776	2
shCTRL	0.313563	2		shCTRL	0.849835	2
shCTRL	0.294622	2		shCTRL	0.846583	2
shCTRL	0.183212	2		shCTRL	0.662231	2
shCTRL	0.16343	2		shCTRL	0.674851	2
shCTRL	0.177127	2		shCTRL	0.812788	2
shCTRL	0.258511	2		shCTRL	0.837687	2
shCTRL	0.303533	2		shCTRL	0.63463	2
shCTRL	0.297669	2		shCTRL	0.861358	2
shCTRL	0.28662	2		shCTRL	0.874016	2
shCTRL	0.263186	2		shCTRL	0.846704	2
shCTRL	0.250562	2		shCTRL	0.783414	2
shCTRL	0.192225	2		shCTRL	0.768749	2
shCTRL	0.269844	2		shCTRL	0.77087	2
shCTRL	0.165916	2		shCTRL	0.604413	2
shCTRL	0.274729	2		shCTRL	0.807449	2
shCTRL	0.235324	2		shCTRL	0.742364	2
shCTRL	0.270966	2		shCTRL	0.761673	2
shCTRL	0.225423	2		shCTRL	0.727697	2
shCTRL	0.253563	2		shCTRL	0.881889	2
shCTRL	0.276568	2		shCTRL	0.893321	2
shCTRL	0.250566	2		shCTRL	0.877468	2
shCTRL	0.308757	2		shCTRL	0.802545	2
shCTRL	0.246583	2		shCTRL	0.746881	2
shCTRL	0.206134	2		shCTRL	0.714979	2
shCTRL	0.280997	2		shCTRL	0.769615	2
shCTRL	0.17758	2		shCTRL	0.691362	2
shCTRL	0.240922	2		shCTRL	0.757755	2
shCTRL	0.246045	2		shCTRL	0.807151	2
shCTRL	0.316137	2		shCTRL	0.884208	2
shCTRL	0.233122	2		shCTRL	0.938636	2
shCTRL	0.209604	2		shCTRL	0.669508	2
shCTRL	0.219061	2		shCTRL	0.787444	2
shCTRL	0.274825	2		shCTRL	0.661904	2
shCTRL	0.191895	2		shCTRL	0.5171	2
shCTRL	0.331144	2		shCTRL	0.481868	2
shCTRL	0.202917	2		shCTRL	0.722635	2
shCTRL	0.24789	2		shCTRL	0.671981	2
shCTRL	0.250838	2		shCTRL	0.886308	2
shCTRL	0.342811	2		shCTRL	0.93638	2
shCTRL	0.233999	2		shCTRL	0.752636	2
shCTRL	0.237005	2		shCTRL	0.617513	2
shCTRL	0.274528	2		shCTRL	0.793435	2
shCTRL	0.26131	2		shCTRL	0.698361	2
shCTRL	0.218772	2		shCTRL	0.649745	2
shCTRL	0.292645	2		shCTRL	0.556392	2
shCTRL	0.194896	2		shCTRL	0.69314	2
shCTRL	0.201606	2		shCTRL	0.718416	2
shCTRL	0.270513	2		shCTRL	0.638415	2
shCTRL	0.205058	2		shCTRL	0.544588	2
shCTRL	0.219129	2		shCTRL	0.696583	2
shCTRL	0.240849	2		shCTRL	0.733574	2
shCTRL	0.34604	2		shCTRL	0.956823	2
shCTRL	0.281961	2		shCTRL	0.869153	2
shCTRL	0.270569	2		shCTRL	0.882708	2
shCTRL	0.320072	2		shCTRL	0.955312	2
shCTRL	0.269998	2		shCTRL	0.907251	2
shCTRL	0.338453	2		shCTRL	0.918967	2
shCTRL	0.18228	2		shCTRL	0.4643	2
shCTRL	0.191069	2		shCTRL	0.477461	2
shCTRL	0.28425	2		shCTRL	0.915728	2
shCTRL	0.219731	2		shCTRL	0.569559	2
shCTRL	0.218514	2		shCTRL	0.763222	2
shCTRL	0.290188	2		shCTRL	0.927905	2
shCTRL	0.300326	2		shCTRL	0.921891	2
shCTRL	0.275979	2		shCTRL	0.495412	2
shCTRL	0.297563	2		shCTRL	0.871542	2
shCTRL	0.295313	2		shCTRL	0.606803	2
shCTRL	0.28511	2		shCTRL	0.809728	2
shCTRL	0.174314	2		shCTRL	0.733536	2
shCTRL	0.29	2		shCTRL	0.854347	2
shCTRL	0.256201	2		shCTRL	0.912833	2
shCTRL	0.251792	2		shCTRL	0.8511	2
[truncated: 14,045 more rows]

## Sheet: Fig3G
Condition	DirectionMovement_edge	Repeat
shCTRL	-59.9646	1
shCTRL	0.691575	1
shCTRL	47.7925	1
shCTRL	24.4316	1
shCTRL	-2.68274	1
shCTRL	218.981	1
shCTRL	-19.316	1
shCTRL	1.66305	1
shCTRL	-16.5966	1
shCTRL	-3.16872	1
shCTRL	18.8058	1
shCTRL	15.315	1
shCTRL	-13.4134	1
shCTRL	-4.95437	1
shCTRL	-1.07753	1
shCTRL	36.6835	1
shCTRL	67.0677	1
shCTRL	23.4218	1
shCTRL	-2.2788	1
shCTRL	1.89621	1
shCTRL	-4.31659	1
shCTRL	35.5729	1
shCTRL	-12.7049	1
shCTRL	54.2212	1
shCTRL	-30.8849	1
shCTRL	-1.97361	1
shCTRL	-5.65896	1
shCTRL	-5.99121	1
shCTRL	-7.82163	1
shCTRL	13.1604	1
shCTRL	39.9558	1
shCTRL	-1.48198	1
shCTRL	0.771304	1
shCTRL	12.1767	1
shCTRL	-91.5222	1
shCTRL	0.565152	1
shCTRL	29.3652	1
shCTRL	-1.01555	1
shCTRL	-1.52503	1
shCTRL	4.44341	1
shCTRL	20.2684	1
shCTRL	5.77989	1
shCTRL	-10.755	1
shCTRL	12.7585	1
shCTRL	-17.1893	1
shCTRL	124.524	1
shCTRL	33.9559	1
shCTRL	-1.88141	1
shCTRL	4.00436	1
shCTRL	19.8602	1
shCTRL	-30.1405	1
shCTRL	39.6143	1
shCTRL	-11.0744	1
shCTRL	8.25331	1
shCTRL	17.006	1
shCTRL	25.0715	1
shCTRL	12.031	1
shCTRL	3.00703	1
shCTRL	-46.411	1
shCTRL	-0.939235	1
shCTRL	23.7011	1
shCTRL	16.7292	1
shCTRL	37.0966	1
shCTRL	0.0674602	1
shCTRL	7.7322	1
shCTRL	8.50178	1
shCTRL	11.0666	1
shCTRL	-12.6824	1
shCTRL	-7.66069	1
shCTRL	-1.39096	1
shCTRL	23.5192	1
shCTRL	5.1056	1
shCTRL	-1.10754	1
shCTRL	52.2539	1
shCTRL	-0.135045	1
shCTRL	-10.22	1
shCTRL	5.51303	1
shCTRL	119.054	1
shCTRL	-4.18213	1
shCTRL	-8.06706	1
shCTRL	-0.278717	1
shCTRL	-2.29882	1
shCTRL	10.6235	1
shCTRL	5.27334	1
shCTRL	12.2491	1
shCTRL	8.02808	1
shCTRL	-14.9676	1
shCTRL	-3.54857	1
shCTRL	-48.3621	1
shCTRL	-7.56963	1
shCTRL	-6.00073	1
shCTRL	-2.17854	1
shCTRL	37.5619	1
shCTRL	-15.0127	1
shCTRL	0.714761	1
shCTRL	35.0215	1
shCTRL	-8.46425	1
shCTRL	-4.98025	1
shCTRL	-0.893352	1
shCTRL	22.7499	1
shCTRL	12.8704	1
shCTRL	-2.28336	1
shCTRL	2.88042	1
shCTRL	18.8699	1
shCTRL	14.7364	1
shCTRL	-16.0823	1
shCTRL	7.23671	1
shCTRL	-9.75249	1
shCTRL	-147.783	1
shCTRL	66.3848	1
shCTRL	-11.4489	1
shCTRL	15.4715	1
shCTRL	20.3076	1
shCTRL	-27.4267	1
shCTRL	2.83706	1
shCTRL	5.69176	1
shCTRL	-0.214041	1
shCTRL	55.9	1
shCTRL	6.91287	1
shCTRL	-33.591	1
shCTRL	-7.55733	1
shCTRL	15.2372	1
shCTRL	-3.00489	1
shCTRL	14.2201	1
shCTRL	5.50928	1
shCTRL	0.683895	1
shCTRL	11.8596	1
shCTRL	0.112189	1
shCTRL	-26.9712	1
shCTRL	-8.43873	1
shCTRL	-8.30572	1
shCTRL	7.01713	1
shCTRL	-5.70483	1
shCTRL	5.88989	1
shCTRL	5.52962	1
shCTRL	5.03432	1
shCTRL	6.07916	1
shCTRL	-1.55132	1
shCTRL	5.27384	1
shCTRL	-26.4891	1
shCTRL	58.4311	1
shCTRL	1.12515	1
shCTRL	-1.25634	1
shCTRL	53.3337	1
shCTRL	1.48323	1
shCTRL	-2.08186	1
shCTRL	12.1626	1
shCTRL	0.940327	1
shCTRL	-52.9756	1
shCTRL	23.1407	1
shCTRL	-1.26749	1
shCTRL	25.0661	1
shCTRL	-1.42615	1
shCTRL	-0.461113	1
shCTRL	8.70618	1
shCTRL	23.7765	1
shCTRL	18.7675	1
shCTRL	-24.8478	1
shCTRL	-6.74036	1
shCTRL	-17.2394	1
shCTRL	-13.8604	1
shCTRL	46.4663	1
shCTRL	-2.38123	1
shCTRL	-8.41183	1
shCTRL	7.69876	1
shCTRL	84.8565	1
shCTRL	2.27967	1
shCTRL	-0.850998	1
shCTRL	-9.53214	1
shCTRL	-0.950311	1
shCTRL	-6.52139	1
shCTRL	-18.9889	1
shCTRL	-7.769	1
shCTRL	40.309	1
shCTRL	-1.54946	1
shCTRL	1.11732	1
shCTRL	-24.2686	1
shCTRL	-12.8772	1
shCTRL	0.0422947	1
shCTRL	5.2654	1
shCTRL	5.10903	1
shCTRL	1.23597	1
shCTRL	19.3759	1
shCTRL	6.16762	1
shCTRL	35.6441	1
shCTRL	33.8364	1
shCTRL	0.893675	1
shCTRL	59.7449	1
shCTRL	84.7032	1
shCTRL	10.0385	1
shCTRL	46.1912	1
shCTRL	-8.24795	1
shCTRL	22.7718	1
shCTRL	16.8669	1
shCTRL	-2.37887	1
shCTRL	9.90741	1
shCTRL	20.9729	1
shCTRL	-39.9506	1
shCTRL	-1.79295	1
shCTRL	30.7011	1
shCTRL	14.9506	1
shCTRL	10.1122	1
shCTRL	10.138	1
shCTRL	10.9656	1
shCTRL	126.796	1
shCTRL	-5.4836	1
shCTRL	0.997076	1
shCTRL	89.0805	1
shCTRL	-22.7508	1
shCTRL	15.2405	1
shCTRL	0.435246	1
shCTRL	-2.83374	1
shCTRL	-13.5289	1
shCTRL	-3.1874	1
shCTRL	-3.91003	1
shCTRL	5.52355	1
shCTRL	-4.9215	1
shCTRL	-0.201756	1
shCTRL	0.37194	1
shCTRL	7.33832	1
shCTRL	-3.42876	1
shCTRL	-7.56971	1
shCTRL	4.67458	1
shCTRL	3.10974	1
shCTRL	-10.1653	1
shCTRL	4.01543	1
shCTRL	9.55949	1
shCTRL	1.98694	1
shCTRL	-20.0369	1
shCTRL	6.76968	1
shCTRL	-2.78483	1
shCTRL	-16.4626	1
shCTRL	-5.19851	1
shCTRL	2.75889	1
shCTRL	-0.889536	1
shCTRL	11.4633	1
shCTRL	-6.23635	1
shCTRL	-1.59506	1
shCTRL	16.2522	1
shCTRL	-77.6076	1
shCTRL	21.4513	1
shCTRL	0.746834	1
shCTRL	-29.1956	1
shCTRL	-1.55667	1
shCTRL	-27.4531	1
shCTRL	-0.573183	1
shCTRL	12.2103	1
shCTRL	1.83367	1
shCTRL	-9.98947	1
shCTRL	-13.7385	1
shCTRL	10.9108	1
shCTRL	-20.2076	1
shCTRL	-4.27852	1
shCTRL	-7.77785	1
shCTRL	-2.52213	1
shCTRL	5.02635	1
shCTRL	-23.6691	1
shCTRL	186.692	1
shCTRL	39.3246	1
shCTRL	1.06553	1
shCTRL	-1.35939	1
shCTRL	-4.9587	1
shCTRL	-5.33751	1
shCTRL	33.6035	1
shCTRL	-9.1053	1
shCTRL	5.81321	1
shCTRL	-0.426454	1
shCTRL	5.19905	1
shCTRL	13.7937	1
shCTRL	1.45346	1
shCTRL	-1.06829	1
shCTRL	-9.22425	1
shCTRL	5.88883	1
shCTRL	2.7906	1
shCTRL	-0.652817	1
shCTRL	-10.9421	1
shCTRL	-18.6506	1
shCTRL	19.9617	1
shCTRL	4.34654	1
shCTRL	5.66568	1
shCTRL	107.47	1
shCTRL	27.9596	1
shCTRL	-7.3007	1
shCTRL	-2.66542	1
shCTRL	2.25317	1
shCTRL	0.709463	1
shCTRL	1.99845	1
shCTRL	13.9911	1
shCTRL	-0.768489	1
shCTRL	-24.9789	1
shCTRL	0.921742	1
shCTRL	-150.758	1
shCTRL	3.84394	1
shCTRL	-8.36688	1
shCTRL	22.4024	1
shCTRL	-2.50693	1
shCTRL	140.293	1
shCTRL	0.355523	1
shCTRL	10.7247	1
shCTRL	-5.76215	1
shCTRL	3.16972	1
shCTRL	15.1155	1
shCTRL	14.4709	1
shCTRL	-25.0593	1
shCTRL	4.85529	1
shCTRL	7.08499	1
shCTRL	11.4248	1
shCTRL	12.6782	1
shCTRL	55.2103	1
shCTRL	12.6585	1
shCTRL	-4.75558	1
shCTRL	13.3927	1
shCTRL	-24.3022	1
shCTRL	-3.24418	1
shCTRL	-3.83228	1
shCTRL	-74.9109	1
shCTRL	1.57141	1
shCTRL	2.6252	1
shCTRL	-3.14591	1
shCTRL	-31.6746	1
shCTRL	40.4429	1
shCTRL	-22.7404	1
shCTRL	-5.88948	1
shCTRL	4.56095	1
shCTRL	-6.26769	1
shCTRL	2.41769	1
shCTRL	-4.42306	1
shCTRL	4.4216	1
shCTRL	0.557469	1
shCTRL	3.41253	1
shCTRL	8.49727	1
shCTRL	-370.56	1
shCTRL	-6.2785	1
shCTRL	-0.737071	1
shCTRL	5.4751	1
shCTRL	-15.1787	1
shCTRL	6.92594	1
shCTRL	34.4035	1
shCTRL	-9.02593	1
shCTRL	-9.57079	1
shCTRL	-1.47564	1
shCTRL	19.0789	1
shCTRL	-22.0994	1
shCTRL	0.924045	1
shCTRL	-2.78216	1
shCTRL	-6.96683	1
shCTRL	4.32314	1
shCTRL	-1.81539	1
shCTRL	4.04036	1
shCTRL	-5.40914	1
shCTRL	8.30417	1
shCTRL	16.5794	1
shCTRL	-14.9161	1
shCTRL	-20.795	1
shCTRL	-2.20655	1
shCTRL	0.915889	1
shCTRL	-7.80391	1
shCTRL	-13.9276	1
shCTRL	0.132434	1
shCTRL	1.89288	1
shCTRL	1.54965	1
shCTRL	-7.71457	1
shCTRL	-3.93632	1
shCTRL	-0.0411095	1
shCTRL	32.526	1
shCTRL	-15.6172	1
shCTRL	-3.5463	1
shCTRL	14.0684	1
shCTRL	-16.6498	1
shCTRL	-1.23186	1
shCTRL	11.3361	1
shCTRL	-9.5646	1
shCTRL	1.08164	1
shCTRL	-236.584	1
shCTRL	1.73401	1
shCTRL	65.6917	1
shCTRL	7.87365	1
shCTRL	-9.52023	1
shCTRL	42.8016	1
shCTRL	10.8208	1
shCTRL	-4.02366	1
shCTRL	-0.412077	1
shCTRL	4.63998	1
shCTRL	-29.2952	1
shCTRL	15.621	1
shCTRL	-4.78333	1
shCTRL	-9.14073	1
shCTRL	29.7036	1
shCTRL	13.589	1
shCTRL	-0.470748	1
shCTRL	31.9285	1
shCTRL	-155.366	1
shCTRL	0.548985	1
shCTRL	2.31244	1
shCTRL	-36.0302	1
shCTRL	49.0837	1
shCTRL	76.999	1
shCTRL	0.789651	1
shCTRL	10.4677	1
shCTRL	-12.8309	1
shCTRL	4.55949	1
shCTRL	46.069	1
shCTRL	-26.393	1
shCTRL	-52.0039	1
shCTRL	9.98268	1
shCTRL	-22.9822	1
shCTRL	-18.9034	1
shCTRL	-14.6787	1
shCTRL	14.9856	1
shCTRL	2.4833	1
shCTRL	-63.0912	1
shCTRL	-1.76459	1
shCTRL	52.0456	1
shCTRL	33.2039	1
shCTRL	-58.9849	1
shCTRL	6.91451	1
shCTRL	17.3146	1
shCTRL	53.6019	1
shCTRL	20.0974	1
shCTRL	-38.3123	1
shCTRL	9.49179	1
shCTRL	-5.95986	1
shCTRL	-1.5139	1
shCTRL	-3.1915	1
shCTRL	-5.26122	1
shCTRL	-38.4629	1
shCTRL	-1.78489	1
shCTRL	-5.62294	1
shCTRL	-0.401007	1
shCTRL	0.744553	1
shCTRL	37.5286	1
shCTRL	-14.3597	1
shCTRL	-11.435	1
shCTRL	-1.90123	1
shCTRL	-14.2325	1
shCTRL	2.2881	1
shCTRL	-5.48777	1
shCTRL	-41.8837	1
shCTRL	-8.20665	1
shCTRL	58.5581	1
shCTRL	10.5635	1
shCTRL	4.93832	1
shCTRL	-126.347	1
shCTRL	-9.60253	1
shCTRL	-2.79376	1
shCTRL	-5.09812	1
shCTRL	-17.2164	1
shCTRL	3.42452	1
shCTRL	-7.33261	1
shCTRL	19.5511	1
shCTRL	-11.021	1
shCTRL	-35.4397	1
shCTRL	-1.20813	1
shCTRL	-9.64639	1
shCTRL	15.838	1
shCTRL	1.85049	1
shCTRL	-2.05914	1
shCTRL	-0.34988	1
shCTRL	8.28355	1
shCTRL	-0.229131	1
shCTRL	25.2523	1
shCTRL	-0.115906	1
shCTRL	35.2137	1
shCTRL	16.3263	1
shCTRL	-4.24489	1
shCTRL	11.9606	1
shCTRL	-10.4473	1
shCTRL	27.8487	1
shCTRL	-7.30622	1
shCTRL	-10.9555	1
shCTRL	11.8116	1
shCTRL	-6.45713	1
shCTRL	28.2452	1
shCTRL	16.002	1
shCTRL	9.48055	1
shCTRL	15.4933	1
shCTRL	2.07636	1
shCTRL	-1.57739	1
shCTRL	12.4112	1
shCTRL	13.3909	1
shCTRL	17.712	1
shCTRL	263.383	1
shCTRL	26.6173	1
shCTRL	10.3082	1
shCTRL	2.50047	1
shCTRL	4.67825	1
shCTRL	-2.00333	1
shCTRL	2.04939	1
shCTRL	49.1956	1
shCTRL	-17.544	1
shCTRL	0.424266	1
shCTRL	-0.437666	1
shCTRL	-9.19431	1
shCTRL	-15.0514	1
shCTRL	-0.252434	1
shCTRL	-2.98366	1
shCTRL	-4.51515	1
shCTRL	3.73119	1
shCTRL	13.5748	1
shCTRL	-1.46186	1
shCTRL	1.26909	1
shCTRL	0.820727	1
shCTRL	11.01	1
shCTRL	14.4443	1
shCTRL	-2.96547	1
shCTRL	1.30198	1
shCTRL	12.6036	1
shCTRL	10.9798	1
shCTRL	79.4318	1
shCTRL	18.866	1
shCTRL	-70.8268	1
shCTRL	8.87924	1
shCTRL	-15.7828	1
shCTRL	12.6538	1
shCTRL	4.18093	1
shCTRL	14.4077	1
shCTRL	162.688	1
shCTRL	2.66706	1
shCTRL	-3.4798	1
shCTRL	13.6929	1
shCTRL	2.47127	1
shCTRL	3.15477	1
shCTRL	4.83339	1
shCTRL	-20.4308	1
shCTRL	17.9925	1
shCTRL	-9.28709	1
shCTRL	-7.77844	1
shCTRL	3.70184	1
shCTRL	-14.4833	1
shCTRL	64.2042	1
shCTRL	41.9081	1
shCTRL	-371.79	1
shCTRL	38.4474	1
shCTRL	-77.319	1
shCTRL	30.0149	1
shCTRL	105.15	1
shCTRL	-2.8776	1
shCTRL	-4.9962	1
shCTRL	-5.13134	1
shCTRL	-3.33959	1
shCTRL	124.479	1
shCTRL	77.2006	1
shCTRL	-7.76184	1
shCTRL	-1.86225	1
shCTRL	-2.65331	1
shCTRL	-2.38424	1
shCTRL	16.4774	1
shCTRL	-4.55328	1
shCTRL	28.0713	1
shCTRL	10.3682	1
shCTRL	15.0089	1
shCTRL	30.9576	1
shCTRL	-1.66633	1
shCTRL	4.98845	1
shCTRL	17.3273	1
shCTRL	-2.81032	1
shCTRL	1.73071	1
shCTRL	-1.25078	1
shCTRL	8.11041	1
shCTRL	5.86121	1
shCTRL	3.69007	1
shCTRL	17.1121	1
shCTRL	2.37783	1
shCTRL	3.12145	1
shCTRL	0.286467	1
shCTRL	8.29026	1
shCTRL	11.3812	1
shCTRL	145.065	1
shCTRL	-8.40691	1
shCTRL	11.2215	1
shCTRL	-4.87015	1
shCTRL	13.5209	1
shCTRL	3.58627	1
shCTRL	61.216	1
shCTRL	20.4465	1
shCTRL	6.46854	1
shCTRL	-10.0109	1
shCTRL	4.59345	1
shCTRL	-185.196	1
shCTRL	4.23198	1
shCTRL	9.19363	1
shCTRL	13.7323	1
shCTRL	37.377	1
shCTRL	-0.162616	1
shCTRL	49.3421	1
shCTRL	-1.42943	1
shCTRL	-4.95136	1
shCTRL	6.49446	1
shCTRL	8.54557	1
shCTRL	-17.8707	1
shCTRL	172.858	1
shCTRL	1.89423	1
shCTRL	4.25854	1
shCTRL	-11.5116	1
shCTRL	-5.56192	1
shCTRL	2.00358	1
shCTRL	-13.0679	1
shCTRL	0.226927	1
shCTRL	3.79343	1
shCTRL	-36.2506	1
shCTRL	2.60097	1
shCTRL	-1.41621	1
shCTRL	-17.1213	1
shCTRL	301.422	1
shCTRL	9.84642	1
shCTRL	18.0065	1
shCTRL	1.27502	1
shCTRL	-10.1464	1
shCTRL	20.7219	1
shCTRL	-8.36271	1
shCTRL	-1.76494	1
shCTRL	30.4802	1
shCTRL	0.850194	1
shCTRL	80.9785	1
shCTRL	9.44649	1
shCTRL	3.71876	1
shCTRL	6.1044	1
shCTRL	25.0521	1
shCTRL	-3.53899	1
shCTRL	-2.17414	1
shCTRL	7.23405	1
shCTRL	-2.31725	1
shCTRL	28.2298	1
shCTRL	-45.6975	1
shCTRL	-4.05762	1
shCTRL	-5.45279	1
shCTRL	-0.633745	1
shCTRL	17.8744	1
shCTRL	62.4016	1
shCTRL	-14.3695	1
shCTRL	11.201	1
shCTRL	1.98266	1
shCTRL	2.87605	1
shCTRL	-12.0997	1
shCTRL	72.2887	1
shCTRL	66.9358	1
shCTRL	13.5516	1
shCTRL	1.82491	1
shCTRL	1.80626	1
shCTRL	-6.67609	1
shCTRL	-25.3186	1
shCTRL	-5.68729	1
shCTRL	1.33831	1
shCTRL	-12.6439	1
shCTRL	11.8639	1
shCTRL	-0.727207	1
shCTRL	-2.27016	1
shCTRL	0.755521	1
shCTRL	-76.5192	1
shCTRL	0.172192	1
shCTRL	-4.62061	1
shCTRL	-4.18324	1
shCTRL	-5.46847	1
shCTRL	-1.87817	1
shCTRL	-5.39221	1
shCTRL	5.20629	1
shCTRL	2.45947	1
shCTRL	7.80979	1
shCTRL	0.854746	1
shCTRL	9.61368	1
shCTRL	-10.2677	1
shCTRL	3.343	1
shCTRL	-1.73491	1
shCTRL	-5.42693	1
shCTRL	4.20447	1
shCTRL	0.105919	1
shCTRL	-11.7595	1
shCTRL	12.3889	1
shCTRL	-4.29101	1
shCTRL	-8.58265	1
shCTRL	14.6168	1
shCTRL	50.0364	1
shCTRL	44.2934	1
shCTRL	13.9327	1
shCTRL	-0.856446	1
shCTRL	25.3026	1
shCTRL	6.40195	1
shCTRL	0.420334	1
shCTRL	-13.3991	1
shCTRL	7.09873	1
shCTRL	2.93693	1
shCTRL	208.621	1
shCTRL	-3.00404	1
shCTRL	-1.52014	1
shCTRL	-6.03426	1
shCTRL	5.36139	1
shCTRL	29.8312	1
shCTRL	1.08482	1
shCTRL	-4.07076	1
shCTRL	0.886175	1
shCTRL	56.1992	1
shCTRL	0.158279	1
shCTRL	-25.5249	1
shCTRL	-1.77719	1
shCTRL	17.9123	1
shCTRL	13.6945	1
shCTRL	6.70879	1
shCTRL	8.26696	1
shCTRL	-26.8681	1
shCTRL	-15.9143	1
shCTRL	-70.5372	1
shCTRL	0.822869	1
shCTRL	0.274831	1
shCTRL	6.96657	1
shCTRL	-34.9835	1
shCTRL	1.032	1
shCTRL	0.278842	1
shCTRL	-15.7202	1
shCTRL	-3.45578	1
shCTRL	1.84917	1
shCTRL	2.47121	1
shCTRL	-9.6283	1
shCTRL	21.467	1
shCTRL	-15.431	1
shCTRL	-31.4593	1
shCTRL	-2.59197	1
shCTRL	-5.15684	1
shCTRL	12.9303	1
shCTRL	-2.40616	1
shCTRL	-13.3271	1
shCTRL	-5.32714	1
shCTRL	6.52576	1
shCTRL	8.81126	1
shCTRL	14.4863	1
shCTRL	99.5895	1
shCTRL	0.0751224	1
shCTRL	44.4213	1
shCTRL	49.3544	1
shCTRL	11.1136	1
shCTRL	-168.564	1
shCTRL	10.4628	1
shCTRL	5.75383	1
shCTRL	-8.28805	1
shCTRL	-0.660513	1
shCTRL	-256.238	1
shCTRL	61.1005	1
shCTRL	-91.7523	1
shCTRL	-27.4031	1
shCTRL	9.07385	1
shCTRL	7.56597	1
shCTRL	-2.62527	1
shCTRL	-44.5392	1
shCTRL	-8.43929	1
shCTRL	-19.5166	1
shCTRL	3.21918	1
shCTRL	-28.5544	1
shCTRL	-1.83196	1
shCTRL	-1.92934	1
shCTRL	10.1412	1
shCTRL	16.4364	1
shCTRL	48.2485	1
shCTRL	-3.83804	1
shCTRL	-41.7724	1
shCTRL	-7.48939	1
shCTRL	-10.4473	1
shCTRL	-43.602	1
shCTRL	6.32685	1
shCTRL	0.931081	1
shCTRL	-13.153	1
shCTRL	11.3232	1
shCTRL	26.4266	1
shCTRL	-1.83661	1
shCTRL	3.0647	1
shCTRL	10.9144	1
shCTRL	-4.724	1
shCTRL	34.7821	1
shCTRL	22.8407	1
shCTRL	5.54595	1
shCTRL	-114.927	1
shCTRL	137.167	1
shCTRL	8.02195	1
shCTRL	-0.353912	1
shCTRL	6.27104	1
shCTRL	-196.136	1
shCTRL	-11.2678	1
shCTRL	9.71837	1
shCTRL	15.1831	1
shCTRL	-1.98971	1
shCTRL	-10.7309	1
shCTRL	-388.936	1
shCTRL	-1.52418	1
shCTRL	2.52853	1
shCTRL	1.44055	1
shCTRL	-3.68943	1
shCTRL	-6.59659	1
shCTRL	14.6159	1
shCTRL	-15.0144	1
shCTRL	2.57903	1
shCTRL	8.94039	1
shCTRL	2.63871	1
shCTRL	-16.6272	1
shCTRL	1.72705	1
shCTRL	-20.4583	1
shCTRL	-2.3961	1
shCTRL	2.32782	1
shCTRL	-3.65774	1
shCTRL	-42.8375	1
shCTRL	-0.7127	1
shCTRL	6.08719	1
shCTRL	26.7398	1
shCTRL	-95.9831	1
shCTRL	2.5188	1
shCTRL	8.69582	1
shCTRL	0.896291	1
shCTRL	-3.63239	1
shCTRL	11.5566	1
shCTRL	-3.585	1
shCTRL	0.899277	1
shCTRL	27.6477	1
shCTRL	0.597116	1
shCTRL	-17.4814	1
shCTRL	-14.8719	1
shCTRL	3.74944	1
shCTRL	-8.14767	1
shCTRL	6.5354	1
shCTRL	-12.6121	1
shCTRL	19.3713	1
shCTRL	21.9085	1
shCTRL	12.6355	1
shCTRL	15.3411	1
shCTRL	8.6394	1
shCTRL	5.95548	1
shCTRL	-5.40324	1
shCTRL	53.5241	1
shCTRL	-12.6157	1
shCTRL	1.19372	1
shCTRL	-3.71876	1
shCTRL	11.6434	1
shCTRL	97.6294	1
shCTRL	69.1514	1
shCTRL	-1.59025	1
shCTRL	-0.874861	1
shCTRL	-2.72886	1
shCTRL	3.56426	1
shCTRL	-2.95681	1
shCTRL	-5.57575	1
shCTRL	11.0371	1
shCTRL	-11.7477	1
shCTRL	8.26838	1
shCTRL	-0.943412	1
shCTRL	0.665549	1
shCTRL	19.8692	1
shCTRL	-33.0906	1
shCTRL	-1.96506	1
shCTRL	22.9452	1
shCTRL	14.2767	1
shCTRL	20.0851	1
shCTRL	-21.7524	1
shCTRL	-19.7001	1
shCTRL	-4.09814	1
shCTRL	-5.8092	1
shCTRL	12.179	1
shCTRL	8.43555	1
shCTRL	0.487818	1
shCTRL	265.963	1
shCTRL	-182.203	1
shCTRL	-10.5061	1
shCTRL	14.0277	1
shCTRL	122.251	1
shCTRL	-18.9959	1
shCTRL	-1.56829	1
shCTRL	-5.92134	1
shCTRL	6.39421	1
shCTRL	-2.11316	1
shCTRL	6.94585	1
shCTRL	-10.0507	1
shCTRL	-0.636574	1
shCTRL	-6.64477	1
shCTRL	-7.04919	1
shCTRL	-3.45965	1
shCTRL	16.1419	1
shCTRL	-3.75753	1
shCTRL	11.3734	1
shCTRL	1.53916	1
shCTRL	9.13834	1
shCTRL	-13.0769	1
shCTRL	2.28891	1
shCTRL	14.1601	1
shCTRL	-41.4066	1
shCTRL	-18.4999	1
shCTRL	16.5749	1
shCTRL	-21.5421	1
shCTRL	-7.01157	1
shCTRL	1.07363	1
shCTRL	-11.0943	1
shCTRL	239.358	1
shCTRL	-17.0739	1
shCTRL	6.25076	1
shCTRL	-0.624426	1
shCTRL	2.19402	1
shCTRL	18.5762	1
shCTRL	4.13918	1
shCTRL	1.77427	1
shCTRL	-10.4027	1
shCTRL	318.937	1
shCTRL	-3.09397	1
shCTRL	8.29772	1
shCTRL	-3.85074	1
shCTRL	-0.744695	1
shCTRL	-11.427	1
shCTRL	-6.44598	1
shCTRL	-7.20537	1
shCTRL	47.5045	1
shCTRL	6.31899	1
shCTRL	-131.682	1
shCTRL	-17.3095	1
shCTRL	85.5716	1
shCTRL	-6.62034	1
shCTRL	9.46373	1
shCTRL	0.412456	1
shCTRL	0	1
shCTRL	3.29482	1
shCTRL	-23.4471	1
shCTRL	-1.53525	1
shCTRL	15.4206	1
shCTRL	-11.6757	1
shCTRL	-13.3177	1
shCTRL	12.5706	1
shCTRL	-11.9861	1
shCTRL	-7.99683	1
shCTRL	-33.019	1
shCTRL	18.6795	1
shCTRL	8.96629	1
shCTRL	4.45748	1
shCTRL	-11.4411	1
shCTRL	-23.2409	1
shCTRL	5.16264	1
shCTRL	10.3404	1
shCTRL	0.175239	1
shCTRL	-8.7617	1
shCTRL	12.4887	1
shCTRL	0.252446	1
shCTRL	-238.107	1
shCTRL	24.5261	1
shCTRL	-9.2705	1
shCTRL	-77.8364	1
shCTRL	1.87513	1
shCTRL	117.683	1
shCTRL	2.60898	1
shCTRL	-10.0786	1
shCTRL	-5.9674	1
shCTRL	7.62884	1
shCTRL	4.00808	1
shCTRL	-9.10927	1
shCTRL	-8.91924	1
shCTRL	-0.279132	1
shCTRL	1.85918	1
shCTRL	-9.15316	1
shCTRL	3.27776	1
shCTRL	-6.00888	1
shCTRL	-9.79066	1
shCTRL	0.573655	1
shCTRL	58.3356	1
shCTRL	9.19495	1
shCTRL	12.0108	1
shCTRL	-0.594007	1
shCTRL	-8.34046	1
shCTRL	7.47992	1
shCTRL	-6.46003	1
shCTRL	-100.076	1
shCTRL	220.181	1
shCTRL	-9.97267	1
shCTRL	185.091	1
shCTRL	-23.6516	1
shCTRL	-0.365373	1
shCTRL	3.40976	1
shCTRL	167.359	1
shCTRL	4.45885	1
shCTRL	-6.36794	1
shCTRL	3.22598	1
shCTRL	53.2925	1
shCTRL	-19.576	1
shCTRL	9.73595	1
shCTRL	6.32686	1
shCTRL	-22.1429	1
shCTRL	2.0973	1
shCTRL	10.76	1
shCTRL	13.9871	1
shCTRL	-34.2864	1
shCTRL	-4.77928	1
shCTRL	-1.0139	1
shCTRL	6.97637	1
shCTRL	-1.43682	1
shCTRL	102.053	1
shCTRL	2.36606	1
shCTRL	81.7286	1
shCTRL	12.7558	1
shCTRL	-13.2962	1
shCTRL	-25.374	1
shCTRL	9.43387	1
shCTRL	-40.6643	1
shCTRL	2.93394	1
shCTRL	-13.4029	1
shCTRL	1.4284	1
shCTRL	24.9907	1
shCTRL	-14.2555	1
shCTRL	-1.83505	1
shCTRL	6.91966	1
shCTRL	-75.6933	1
shCTRL	7.27611	1
shCTRL	-11.9545	1
shCTRL	-14.9431	1
shCTRL	-55.7478	1
shCTRL	7.81127	1
shCTRL	4.22232	1
shCTRL	3.15691	1
shCTRL	13.9628	1
shCTRL	-9.33869	1
shCTRL	64.5168	1
shCTRL	-4.25217	1
shCTRL	-0.912492	1
shCTRL	3.57899	1
shCTRL	-9.71704	1
shCTRL	6.21369	1
shCTRL	-15.3631	1
shCTRL	-0.416513	1
shCTRL	7.56992	1
shCTRL	-10.6225	1
shCTRL	2.52499	1
shCTRL	6.18977	1
shCTRL	1.58142	1
shCTRL	75.9216	1
shCTRL	-25.4407	1
shCTRL	-12.3828	1
shCTRL	0.165509	1
shCTRL	5.41386	1
shCTRL	-7.49792	1
shCTRL	-8.01687	1
shCTRL	-6.40566	1
shCTRL	-1.86837	1
shCTRL	-4.06947	1
shCTRL	4.56665	1
shCTRL	22.1558	1
shCTRL	-0.474884	1
shCTRL	-11.2031	1
shCTRL	-15.4884	1
shCTRL	-269.315	1
shCTRL	4.73365	1
shCTRL	-21.2002	1
shCTRL	13.9404	1
shCTRL	2.33834	1
shCTRL	-13.305	1
shCTRL	7.23301	1
shCTRL	18.6248	1
shCTRL	153.298	1
shCTRL	-45.5538	1
shCTRL	-5.95771	1
shCTRL	6.01644	1
shCTRL	1.06847	1
shCTRL	-0.380483	1
shCTRL	29.8522	1
shCTRL	17.0606	1
shCTRL	1.78815	1
shCTRL	-5.10295	1
shCTRL	230.957	1
shCTRL	-84.3154	1
shCTRL	12.1204	1
shCTRL	44.2997	1
shCTRL	-8.94264	1
shCTRL	1.26228	1
shCTRL	33.05	1
shCTRL	67.7901	1
shCTRL	-8.89352	1
shCTRL	-56.2618	1
shCTRL	-4.29211	1
shCTRL	-21.6838	1
shCTRL	-20.5308	1
shCTRL	-7.62717	1
shCTRL	-230.536	1
shCTRL	-1.69796	1
shCTRL	4.9335	1
shCTRL	-15.0482	1
shCTRL	-151.512	1
shCTRL	2.26452	1
shCTRL	-9.04293	1
shCTRL	-0.633745	1
shCTRL	-4.98462	1
shCTRL	-5.61906	1
shCTRL	-4.17857	1
shCTRL	-1.77308	1
shCTRL	10.1739	1
shCTRL	-53.5046	1
shCTRL	15.3492	1
shCTRL	-6.73348	1
shCTRL	13.0482	1
shCTRL	-147.936	1
shCTRL	-10.3689	1
shCTRL	13.6571	1
shCTRL	-5.56378	1
shCTRL	0.578611	1
shCTRL	19.1063	1
shCTRL	40.6516	1
shCTRL	-6.33976	1
shCTRL	-13.3086	1
shCTRL	1.39535	1
shCTRL	-0.922096	1
shCTRL	-15.3253	1
shCTRL	-4.41908	1
shCTRL	-2.01425	1
shCTRL	-4.24237	1
shCTRL	-300.665	1
shCTRL	-16.1954	1
shCTRL	-49.5301	1
shCTRL	13.8395	1
shCTRL	-13.8033	1
shCTRL	-29.2143	1
shCTRL	-2.23581	1
shCTRL	-6.27413	1
shCTRL	-0.757347	1
shCTRL	-0.356216	1
shCTRL	5.78128	1
shCTRL	2.95596	1
shCTRL	21.032	1
shCTRL	2.3111	1
shCTRL	-0.938838	1
shCTRL	7.58632	1
shCTRL	34.6351	1
shCTRL	-12.728	1
shCTRL	0.236653	1
shCTRL	-13.5169	1
shCTRL	-8.8038	1
shCTRL	-13.3056	1
shCTRL	-27.251	1
shCTRL	13.3724	1
shCTRL	8.92362	1
shCTRL	-7.81719	1
shCTRL	15.6702	1
shCTRL	40.4109	1
shCTRL	-0.365163	1
shCTRL	-41.4428	1
shCTRL	7.83894	1
shCTRL	82.7565	1
shCTRL	5.80189	1
shCTRL	20.6156	1
shCTRL	7.13531	1
shCTRL	-32.6478	1
shCTRL	16.6529	1
shCTRL	4.10308	1
shCTRL	-285.034	1
shCTRL	-7.11543	1
shCTRL	9.79721	1
shCTRL	-0.932225	1
shCTRL	-9.92587	1
shCTRL	1.54164	1
shCTRL	7.50219	1
shCTRL	-12.5188	1
shCTRL	-5.2863	1
shCTRL	2.54826	1
shCTRL	60.6216	1
shCTRL	24.1996	1
shCTRL	18.2973	1
shCTRL	-1.81328	1
shCTRL	11.6548	1
shCTRL	25.7168	1
shCTRL	50.9617	1
shCTRL	10.1317	1
shCTRL	5.38728	1
shCTRL	-58.341	1
shCTRL	-1.0691	1
shCTRL	-1.79603	1
shCTRL	-1.69209	1
shCTRL	-2.58171	1
shCTRL	-0.483164	1
shCTRL	-0.614536	1
shCTRL	-44.3775	1
shCTRL	17.4925	1
shCTRL	-7.08331	1
shCTRL	-1.68493	1
shCTRL	-9.49512	1
shCTRL	-44.5487	1
shCTRL	87.6066	1
shCTRL	6.17302	1
shCTRL	-20.8537	1
shCTRL	-48.2325	1
shCTRL	-3.5291	1
shCTRL	-2.44847	1
shCTRL	-255.408	1
shCTRL	2.14221	1
shCTRL	9.18502	1
shCTRL	50.0966	1
shCTRL	-59.52	1
shCTRL	-0.0590432	1
shCTRL	15.1438	1
shCTRL	-4.75317	1
shCTRL	17.3004	1
shCTRL	0.0563672	1
shCTRL	-55.0685	1
shCTRL	-1.66179	1
shCTRL	0.885848	1
shCTRL	-0.989597	1
shCTRL	33.6595	1
shCTRL	0.430635	1
shCTRL	-10.3149	1
shCTRL	-2.93698	1
shCTRL	25.3435	1
shCTRL	-2.52695	1
shCTRL	-77.8565	1
shCTRL	-0.972005	1
shCTRL	-1.65552	1
shCTRL	23.2145	1
shCTRL	-7.95914	1
shCTRL	-19.2995	1
shCTRL	-5.03497	1
shCTRL	72.5615	1
shCTRL	-2.47244	1
shCTRL	1.05855	1
shCTRL	-4	1
shCTRL	9.51523	1
shCTRL	27.2524	1
shCTRL	-9.57008	1
shCTRL	-9.10162	1
shCTRL	-5.19273	1
shCTRL	-12.2711	1
shCTRL	124.549	1
shCTRL	-9.41289	1
shCTRL	-14.5789	1
shCTRL	7.79893	1
shCTRL	-19.8835	1
shCTRL	0.805102	1
shCTRL	12.1767	1
shCTRL	30.3664	1
shCTRL	0.0808085	1
shCTRL	-129.908	1
shCTRL	13.3126	1
shCTRL	-3.1771	1
shCTRL	-2.40525	1
shCTRL	-5.09242	1
shCTRL	5.88396	1
shCTRL	91.0917	1
shCTRL	1.89131	1
shCTRL	-5.64796	1
shCTRL	-12.6535	1
shCTRL	9.8788	1
shCTRL	2.03592	1
shCTRL	2.28003	1
shCTRL	-19.4151	1
shCTRL	-2.33645	1
shCTRL	26.2313	1
shCTRL	32.1997	1
shCTRL	-2.31197	1
shCTRL	40.9995	1
shCTRL	341.32	1
shCTRL	-20.4618	1
shCTRL	-6.33745	1
shCTRL	19.3525	1
shCTRL	-10.7696	1
shCTRL	-128.831	1
shCTRL	-8.61908	1
shCTRL	-17.2893	1
shCTRL	4.87674	1
shCTRL	-0.00108891	1
shCTRL	2.28909	1
shCTRL	17.0385	1
shCTRL	33.4415	1
shCTRL	-0.529384	1
shCTRL	6.84228	1
shCTRL	-79.3293	1
shCTRL	5.96772	1
shCTRL	-13.8409	1
shCTRL	5.56787	1
shCTRL	0.785453	1
shCTRL	-2.52385	1
shCTRL	43.0689	1
shCTRL	-11.0971	1
shCTRL	-1.21093	1
shCTRL	46.0284	1
shCTRL	66.7334	1
shCTRL	-2.03031	1
shCTRL	12.4891	1
shCTRL	5.7037	1
shCTRL	5.68055	1
shCTRL	5.07455	1
shCTRL	5.43415	1
shCTRL	14.0863	1
shCTRL	-5.50287	1
shCTRL	-6.30473	1
shCTRL	7.94161	1
shCTRL	22.4387	1
shCTRL	60.6153	1
shCTRL	11.7434	1
shCTRL	-2.05802	1
shCTRL	-7.08456	1
shCTRL	3.29318	1
shCTRL	6.24305	1
shCTRL	1.76238	1
shCTRL	-4.18109	1
shCTRL	25.692	1
shCTRL	11.2964	1
shCTRL	7.88035	1
shCTRL	-1.94792	1
shCTRL	4.20506	1
shCTRL	25.8243	1
shCTRL	-25.1304	1
shCTRL	207.467	1
shCTRL	4.05397	1
shCTRL	34.1589	1
shCTRL	18.2525	1
shCTRL	-10.0851	1
shCTRL	-2.53835	1
shCTRL	36.7123	1
shCTRL	77.3701	1
shCTRL	37.7156	1
shCTRL	-5.00211	1
shCTRL	2.01529	1
shCTRL	28.8747	1
shCTRL	-14.7337	1
shCTRL	3.05238	1
shCTRL	3.3062	1
shCTRL	-7.63925	1
shCTRL	-1.03153	1
shCTRL	41.2804	1
shCTRL	-5.4851	1
shCTRL	29.7613	1
shCTRL	10.367	1
shCTRL	5.25883	1
shCTRL	-10.6125	1
shCTRL	-21.9019	1
shCTRL	-5.32292	1
shCTRL	-1.00427	1
shCTRL	6.41222	1
shCTRL	-9.78968	1
shCTRL	0.529898	1
shCTRL	3.22123	1
shCTRL	68.365	1
shCTRL	6.27849	1
shCTRL	-1.36683	1
shCTRL	-1.14711	1
shCTRL	-11.3195	1
shCTRL	5.0688	1
shCTRL	-36.4782	1
shCTRL	1.04264	1
shCTRL	-5.0533	1
shCTRL	48.0215	1
shCTRL	65.3596	1
shCTRL	8.7361	1
shCTRL	-80.4088	1
shCTRL	26.8794	1
shCTRL	-2.44327	2
shCTRL	28.9861	2
shCTRL	20.6838	2
shCTRL	88.8247	2
shCTRL	41.7473	2
shCTRL	42.5171	2
shCTRL	-1.29442	2
shCTRL	8.05354	2
shCTRL	60.9053	2
shCTRL	4.78082	2
shCTRL	-1.10189	2
shCTRL	68.0992	2
shCTRL	-0.763391	2
shCTRL	14.2752	2
shCTRL	25.0589	2
shCTRL	-0.0198564	2
shCTRL	14.5898	2
shCTRL	-0.893218	2
shCTRL	-3.91962	2
shCTRL	3.4658	2
shCTRL	96.0145	2
shCTRL	13.9513	2
shCTRL	24.0175	2
shCTRL	24.4041	2
shCTRL	9.11326	2
shCTRL	19.6429	2
shCTRL	-30.2654	2
shCTRL	7.166	2
shCTRL	-3.96884	2
shCTRL	2.20588	2
shCTRL	22.6249	2
shCTRL	48.8326	2
shCTRL	1.59723	2
shCTRL	31.6612	2
shCTRL	-3.9628	2
shCTRL	-15.6413	2
shCTRL	-31.6116	2
shCTRL	-16.6439	2
shCTRL	32.2728	2
shCTRL	9.20597	2
shCTRL	4.2224	2
shCTRL	17.3742	2
shCTRL	56.4418	2
shCTRL	9.3826	2
shCTRL	24.3386	2
shCTRL	-16.8104	2
shCTRL	10.3465	2
shCTRL	-55.0885	2
shCTRL	6.12189	2
shCTRL	-3.26046	2
shCTRL	-34.5537	2
shCTRL	8.56768	2
shCTRL	54.1029	2
shCTRL	1.90075	2
shCTRL	-3.24484	2
shCTRL	6.85474	2
shCTRL	28.4079	2
shCTRL	-35.0861	2
shCTRL	4.16562	2
shCTRL	23.8515	2
shCTRL	1.87045	2
shCTRL	-5.75146	2
shCTRL	-1.3322	2
shCTRL	21.6521	2
shCTRL	-2.35859	2
shCTRL	3.68753	2
shCTRL	22.6234	2
shCTRL	3.48803	2
shCTRL	-19.8238	2
shCTRL	-71.1986	2
shCTRL	0.182894	2
shCTRL	17.7888	2
shCTRL	-2.93544	2
shCTRL	-41.0645	2
shCTRL	11.5853	2
shCTRL	1.86399	2
shCTRL	-14.256	2
shCTRL	22.0596	2
shCTRL	-44.2423	2
shCTRL	44.3537	2
shCTRL	37.7103	2
shCTRL	-6.89086	2
shCTRL	35.9456	2
shCTRL	10.4328	2
shCTRL	-8.26379	2
shCTRL	-30.7723	2
shCTRL	26.4497	2
shCTRL	28.2671	2
shCTRL	4.69979	2
shCTRL	-0.958689	2
shCTRL	-16.8554	2
shCTRL	-7.96342	2
shCTRL	156.656	2
shCTRL	6.22651	2
shCTRL	8.71914	2
shCTRL	-0.542157	2
shCTRL	-1.73246	2
shCTRL	3.61282	2
shCTRL	-0.278287	2
shCTRL	40.0178	2
shCTRL	8.19005	2
shCTRL	-5.81627	2
shCTRL	0.366601	2
shCTRL	149.78	2
shCTRL	27.1246	2
shCTRL	75.9098	2
shCTRL	0.033965	2
shCTRL	48.766	2
shCTRL	3.06847	2
shCTRL	-67.068	2
shCTRL	-15.9136	2
shCTRL	1.28492	2
shCTRL	19.008	2
shCTRL	6.63651	2
shCTRL	-4.34783	2
shCTRL	6.64562	2
shCTRL	8.42152	2
shCTRL	34.6462	2
shCTRL	0.165587	2
shCTRL	13.5027	2
shCTRL	41.57	2
shCTRL	34.5627	2
shCTRL	-4.63882	2
shCTRL	-34.9943	2
shCTRL	-118.853	2
shCTRL	-13.9422	2
shCTRL	14.568	2
shCTRL	41.2939	2
shCTRL	4.73046	2
shCTRL	15.6894	2
shCTRL	-13.2344	2
shCTRL	22.5316	2
shCTRL	-42.6498	2
shCTRL	8.43875	2
shCTRL	-36.5427	2
shCTRL	-32.9802	2
shCTRL	-63.0674	2
shCTRL	5.21772	2
shCTRL	12.6907	2
shCTRL	-35.4475	2
shCTRL	50.8622	2
shCTRL	20.2767	2
shCTRL	-17.257	2
shCTRL	-7.0847	2
shCTRL	-12.9828	2
shCTRL	12.7931	2
shCTRL	-10.7482	2
shCTRL	-48.2641	2
shCTRL	-8.70646	2
shCTRL	9.76334	2
shCTRL	-31.0538	2
shCTRL	0.484417	2
shCTRL	17.4336	2
shCTRL	23.8246	2
shCTRL	0.107315	2
shCTRL	-18.0829	2
shCTRL	-24.0316	2
shCTRL	36.6521	2
shCTRL	-6.97119	2
shCTRL	14.7829	2
shCTRL	-40.5516	2
shCTRL	-14.4734	2
shCTRL	1.89799	2
shCTRL	-2.53498	2
shCTRL	13.5457	2
shCTRL	-51.402	2
shCTRL	3.33112	2
shCTRL	46.7243	2
shCTRL	53.5497	2
shCTRL	18.3968	2
shCTRL	7.99769	2
shCTRL	-14.0541	2
shCTRL	3.27766	2
shCTRL	20.2248	2
shCTRL	15.3841	2
shCTRL	-11.6015	2
shCTRL	-7.02388	2
shCTRL	24.7485	2
shCTRL	8.84536	2
shCTRL	45.4061	2
shCTRL	1.12761	2
shCTRL	14.3218	2
shCTRL	-19.1414	2
shCTRL	-11.3315	2
shCTRL	-7.86032	2
shCTRL	-25.3726	2
shCTRL	63.0218	2
shCTRL	44.8702	2
shCTRL	73.2075	2
shCTRL	52.37	2
shCTRL	40.0492	2
shCTRL	-1.66502	2
shCTRL	-28.5901	2
shCTRL	12.5381	2
shCTRL	0.0149458	2
shCTRL	-12.0712	2
shCTRL	11.9042	2
shCTRL	-11.7781	2
shCTRL	-15.9198	2
shCTRL	35.5757	2
shCTRL	-0.0938573	2
shCTRL	-35.6475	2
shCTRL	0.964583	2
shCTRL	4.94822	2
shCTRL	-16.6401	2
shCTRL	2.71165	2
shCTRL	-0.494858	2
shCTRL	-4.64054	2
shCTRL	-38.0288	2
shCTRL	25.715	2
shCTRL	42.2753	2
shCTRL	5.55285	2
shCTRL	60.075	2
shCTRL	0	2
shCTRL	-14.35	2
shCTRL	30.0644	2
shCTRL	79.9683	2
shCTRL	49.4718	2
shCTRL	22.2534	2
shCTRL	-64.7818	2
shCTRL	-0.278608	2
shCTRL	49.8094	2
shCTRL	-15.4506	2
shCTRL	-4.108	2
shCTRL	2.17868	2
shCTRL	17.1853	2
shCTRL	-7.88961	2
shCTRL	57.7256	2
shCTRL	9.37211	2
shCTRL	1.57865	2
shCTRL	22.2757	2
shCTRL	-15.0245	2
shCTRL	-42.343	2
shCTRL	0.691817	2
shCTRL	-5.53486	2
shCTRL	-56.9201	2
shCTRL	-4.71517	2
shCTRL	-12.507	2
shCTRL	-3.82822	2
shCTRL	20.8997	2
shCTRL	0.736677	2
shCTRL	23.2949	2
shCTRL	-2.20045	2
shCTRL	7.71233	2
shCTRL	-19.1071	2
shCTRL	26.628	2
shCTRL	-1.93957	2
shCTRL	56.7688	2
shCTRL	-61.2327	2
shCTRL	-13.3235	2
shCTRL	6.18284	2
shCTRL	4.34021	2
shCTRL	-15.5265	2
shCTRL	-4.36901	2
shCTRL	9.58157	2
shCTRL	26.5551	2
shCTRL	5.7266	2
shCTRL	0.348087	2
shCTRL	-1.96874	2
shCTRL	-1.68331	2
shCTRL	-4.92976	2
shCTRL	-73.3807	2
shCTRL	33.3355	2
shCTRL	17.4375	2
shCTRL	43.5411	2
shCTRL	6.02992	2
shCTRL	44.261	2
shCTRL	34.7055	2
shCTRL	-4.19536	2
shCTRL	-3.60631	2
shCTRL	18.8023	2
shCTRL	3.15436	2
shCTRL	20.1712	2
shCTRL	16.2397	2
shCTRL	13.7224	2
shCTRL	-11.4328	2
shCTRL	13.5171	2
shCTRL	2.9819	2
shCTRL	2.4283	2
shCTRL	34.13	2
shCTRL	31.3687	2
shCTRL	-22.1128	2
shCTRL	18.467	2
shCTRL	8.7722	2
shCTRL	-32.5198	2
shCTRL	1.85728	2
shCTRL	-11.3946	2
shCTRL	5.7916	2
shCTRL	24.3146	2
shCTRL	-11.6033	2
shCTRL	16.7237	2
shCTRL	-0.974839	2
shCTRL	-22.0775	2
shCTRL	35.226	2
shCTRL	-45.4518	2
shCTRL	8.66689	2
shCTRL	-8.18192	2
shCTRL	-95.5443	2
shCTRL	-20.2406	2
shCTRL	5.53429	2
shCTRL	4.43312	2
shCTRL	-8.06026	2
shCTRL	18.1152	2
shCTRL	21.6671	2
shCTRL	-9.21605	2
shCTRL	-16.5585	2
shCTRL	-22.4433	2
shCTRL	-1.91739	2
shCTRL	40.5003	2
shCTRL	0.279061	2
shCTRL	-0.971672	2
shCTRL	-0.303838	2
shCTRL	0.301825	2
shCTRL	21.7455	2
shCTRL	36.2256	2
shCTRL	121.576	2
shCTRL	13.3165	2
shCTRL	-4.43941	2
shCTRL	1.6975	2
shCTRL	0.77732	2
shCTRL	35.4207	2
shCTRL	-21.8636	2
shCTRL	8.6423	2
shCTRL	-6.691	2
shCTRL	-23.1599	2
shCTRL	0.755264	2
shCTRL	-40.1907	2
shCTRL	-5.08139	2
shCTRL	8.73382	2
shCTRL	-6.52901	2
shCTRL	42.5914	2
shCTRL	5.75283	2
shCTRL	-69.7327	2
shCTRL	18.4065	2
shCTRL	14.0587	2
shCTRL	17.8262	2
shCTRL	18.0457	2
shCTRL	13.6761	2
shCTRL	0.115358	2
shCTRL	3.39644	2
shCTRL	-14.2633	2
shCTRL	29.4024	2
shCTRL	20.346	2
shCTRL	0.63174	2
shCTRL	54.5337	2
shCTRL	-24.5149	2
shCTRL	-5.64798	2
shCTRL	0.318162	2
shCTRL	-11.1009	2
shCTRL	43.2505	2
shCTRL	-24.8831	2
shCTRL	0.512215	2
shCTRL	-23.018	2
shCTRL	-1.09225	2
shCTRL	10.6603	2
shCTRL	4.00365	2
shCTRL	0.887027	2
shCTRL	-0.1069	2
shCTRL	9.58797	2
shCTRL	15.0191	2
shCTRL	-31.5376	2
shCTRL	-37.2934	2
shCTRL	9.15124	2
shCTRL	-0.217258	2
shCTRL	-1.44765	2
shCTRL	-4.9993	2
shCTRL	4.68127	2
shCTRL	-56.6423	2
shCTRL	-4.08052	2
shCTRL	21.1825	2
shCTRL	3.1541	2
shCTRL	3.71151	2
shCTRL	0.967535	2
shCTRL	3.64592	2
shCTRL	-6.34791	2
shCTRL	11.1439	2
shCTRL	-29.9226	2
shCTRL	47.0854	2
shCTRL	16.2406	2
shCTRL	-1.14346	2
shCTRL	2.76727	2
shCTRL	35.5814	2
shCTRL	-25.3649	2
shCTRL	13.9749	2
shCTRL	26.0348	2
shCTRL	-3.78113	2
shCTRL	-4.21891	2
shCTRL	3.73235	2
shCTRL	0.38985	2
shCTRL	19.5939	2
shCTRL	-1.83836	2
shCTRL	31.7282	2
shCTRL	12.1368	2
shCTRL	-3.84863	2
shCTRL	-11.337	2
shCTRL	-3.38369	2
shCTRL	30.1924	2
shCTRL	24.7436	2
shCTRL	-4.82859	2
shCTRL	-6.64857	2
shCTRL	49.1461	2
shCTRL	-4.34909	2
shCTRL	7.14918	2
shCTRL	2.17673	2
shCTRL	26.5283	2
shCTRL	-12.2841	2
shCTRL	2.76973	2
shCTRL	30.2476	2
shCTRL	50.6631	2
shCTRL	0.283322	2
shCTRL	-44.4819	2
shCTRL	-10.6232	2
shCTRL	21.1856	2
shCTRL	-17.7236	2
shCTRL	-3.86818	2
shCTRL	-18.8774	2
shCTRL	24.3806	2
shCTRL	9.24969	2
shCTRL	3.66055	2
shCTRL	27.9461	2
shCTRL	-3.02715	2
shCTRL	41.761	2
shCTRL	-6.30823	2
shCTRL	-4.84684	2
shCTRL	9.64219	2
shCTRL	-13.9756	2
shCTRL	7.18771	2
shCTRL	2.34189	2
shCTRL	2.55561	2
shCTRL	24.0863	2
shCTRL	9.1078	2
shCTRL	44.5846	2
shCTRL	-4.82433	2
shCTRL	10.7718	2
shCTRL	59.7956	2
shCTRL	-19.3616	2
shCTRL	38.6697	2
shCTRL	-7.0745	2
shCTRL	0.245096	2
shCTRL	0.884762	2
shCTRL	-1.26194	2
shCTRL	15.33	2
shCTRL	40.597	2
shCTRL	-25.0877	2
shCTRL	1.19647	2
shCTRL	-91.0832	2
shCTRL	-3.59439	2
shCTRL	-7.90267	2
shCTRL	63.2693	2
shCTRL	-7.48932	2
shCTRL	5.48096	2
shCTRL	124.815	2
shCTRL	6.21952	2
shCTRL	-167.431	2
shCTRL	-35.3138	2
shCTRL	3.45713	2
shCTRL	93.6456	2
shCTRL	-6.74715	2
shCTRL	-41.4942	2
shCTRL	12.5121	2
shCTRL	-4.48515	2
shCTRL	3.48114	2
shCTRL	0.689946	2
shCTRL	-1.61196	2
shCTRL	-16.7586	2
shCTRL	4.25776	2
shCTRL	-6.43707	2
shCTRL	-1.08133	2
shCTRL	-2.08735	2
shCTRL	15.1678	2
shCTRL	5.77922	2
shCTRL	3.81647	2
shCTRL	-62.6378	2
shCTRL	2.96559	2
shCTRL	6.84715	2
shCTRL	-0.947736	2
shCTRL	3.30936	2
shCTRL	-4.21304	2
shCTRL	16.3461	2
shCTRL	12.7254	2
shCTRL	29.2112	2
shCTRL	40.195	2
shCTRL	-11.1211	2
shCTRL	-26.6173	2
shCTRL	5.92445	2
shCTRL	117.036	2
shCTRL	-0.325241	2
shCTRL	-0.724737	2
shCTRL	73.8194	2
shCTRL	-1.18767	2
shCTRL	-0.614528	2
shCTRL	-25.3237	2
shCTRL	19.4298	2
shCTRL	-1.24357	2
shCTRL	2.15954	2
shCTRL	46.8539	2
shCTRL	12.5644	2
shCTRL	-11.1486	2
shCTRL	-3.78566	2
shCTRL	5.73829	2
shCTRL	-2.73712	2
shCTRL	-15.7094	2
shCTRL	10.7128	2
shCTRL	1.49428	2
shCTRL	2.71351	2
shCTRL	51.7135	2
shCTRL	9.44866	2
shCTRL	4.16847	2
shCTRL	-20.5275	2
shCTRL	-30.2578	2
shCTRL	28.8832	2
shCTRL	6.93866	2
shCTRL	-18.088	2
shCTRL	44.3867	2
shCTRL	40.3682	2
shCTRL	-17.4878	2
shCTRL	65.44	2
shCTRL	42.8531	2
shCTRL	-0.504086	2
shCTRL	-5.82723	2
shCTRL	1.57052	2
shCTRL	-13.4545	2
shCTRL	-13.5395	2
shCTRL	47.1271	2
shCTRL	-7.55097	2
shCTRL	23.0916	2
shCTRL	1.09052	2
shCTRL	-2.70668	2
shCTRL	10.6674	2
shCTRL	-48.8363	2
shCTRL	-2.00408	2
shCTRL	-1.71068	2
shCTRL	-28.9856	2
shCTRL	-9.21702	2
shCTRL	67.6584	2
shCTRL	17.4279	2
shCTRL	-2.10817	2
shCTRL	-2.72373	2
shCTRL	-2.70302	2
shCTRL	-32.321	2
shCTRL	32.8341	2
shCTRL	-51.913	2
shCTRL	9.09739	2
shCTRL	0.287628	2
shCTRL	26.9945	2
shCTRL	0.572516	2
shCTRL	-6.47489	2
shCTRL	-14.3353	2
shCTRL	-15.7131	2
shCTRL	-2.72092	2
shCTRL	-143.553	2
shCTRL	25.3447	2
shCTRL	-1.76672	2
shCTRL	-5.65536	2
shCTRL	20.2437	2
shCTRL	-14.5708	2
shCTRL	-13.2099	2
shCTRL	37.8717	2
shCTRL	5.52226	2
shCTRL	16.1	2
shCTRL	-36.471	2
shCTRL	2.68366	2
shCTRL	-7.20455	2
shCTRL	-8.86281	2
shCTRL	27.5992	2
shCTRL	14.7322	2
shCTRL	31.686	2
shCTRL	-48.8794	2
shCTRL	6.74164	2
shCTRL	-45.099	2
shCTRL	-11.9649	2
shCTRL	13.568	2
shCTRL	-3.33355	2
shCTRL	-26.7633	2
shCTRL	-13.6249	2
shCTRL	-14.047	2
shCTRL	17.2257	2
shCTRL	9.28383	2
shCTRL	-7.97943	2
shCTRL	-0.330508	2
shCTRL	-4.26061	2
shCTRL	-5.73395	2
shCTRL	3.24869	2
shCTRL	1.25865	2
shCTRL	24.2631	2
shCTRL	-4.70153	2
shCTRL	-0.998343	2
shCTRL	-17.7449	2
shCTRL	-5.17591	2
shCTRL	18.2672	2
shCTRL	-1.93564	2
shCTRL	-12.1259	2
shCTRL	37.0046	2
shCTRL	17.2511	2
shCTRL	-35.2213	2
shCTRL	10.8034	2
shCTRL	-7.16502	2
shCTRL	-15.4152	2
shCTRL	-0.269388	2
shCTRL	8.79551	2
shCTRL	-24.115	2
shCTRL	41.9415	2
shCTRL	25.4728	2
shCTRL	8.99066	2
shCTRL	-18.8137	2
shCTRL	11.6088	2
shCTRL	5.50052	2
shCTRL	4.66035	2
shCTRL	-13.3934	2
shCTRL	-1.38799	2
shCTRL	1.09092	2
shCTRL	4.82609	2
shCTRL	20.5676	2
shCTRL	60.7591	2
shCTRL	13.3336	2
shCTRL	-34.641	2
shCTRL	77.7354	2
shCTRL	-1.16332	2
shCTRL	9.3073	2
shCTRL	17.3258	2
shCTRL	27.8048	2
shCTRL	-74.2516	2
shCTRL	70.0507	2
shCTRL	64.1117	2
shCTRL	52.6582	2
shCTRL	57.0156	2
shCTRL	3.86212	2
shCTRL	-7.69314	2
shCTRL	1.40585	2
shCTRL	-7.19671	2
shCTRL	2.1574	2
shCTRL	-9.85247	2
shCTRL	10.1485	2
shCTRL	-15.9047	2
shCTRL	6.33745	2
shCTRL	30.6054	2
shCTRL	45.5992	2
shCTRL	3.03216	2
shCTRL	-50.6951	2
shCTRL	-46.0534	2
shCTRL	-31.57	2
shCTRL	-1.99662	2
shCTRL	-6.71066	2
shCTRL	37.3251	2
shCTRL	1.60153	2
shCTRL	-5.52413	2
shCTRL	-0.828427	2
shCTRL	29.7422	2
shCTRL	64.7001	2
shCTRL	-0.609781	2
shCTRL	-0.662706	2
shCTRL	39.6339	2
shCTRL	-0.0656459	2
shCTRL	3.72488	2
shCTRL	-19.0196	2
shCTRL	17.4364	2
shCTRL	3.45657	2
shCTRL	-0.841549	2
shCTRL	-50.5541	2
shCTRL	5.16275	2
shCTRL	1.78494	2
shCTRL	4.50375	2
[truncated: 14,045 more rows]

## Sheet: Fig3H
Track_Classification_Condition_edge	Directionality	Repeat
shCTRL_Far_edge	0.822515	1
shCTRL_Close_edge	0.842499	1
shCTRL_Far_edge	0.811422	1
shCTRL_Far_edge	0.858993	1
shCTRL_Far_edge	0.906286	1
shCTRL_Far_edge	0.823422	1
shCTRL_Far_edge	0.740012	1
shCTRL_Far_edge	0.806931	1
shCTRL_Far_edge	0.895262	1
shCTRL_Far_edge	0.879458	1
shCTRL_Far_edge	0.764253	1
shCTRL_Far_edge	0.805461	1
shCTRL_Far_edge	0.686328	1
shCTRL_Far_edge	0.788839	1
shCTRL_Close_edge	0.812117	1
shCTRL_Far_edge	0.90868	1
shCTRL_Far_edge	0.918946	1
shCTRL_Close_edge	0.837897	1
shCTRL_Far_edge	0.931136	1
shCTRL_Far_edge	0.920642	1
shCTRL_Far_edge	0.863508	1
shCTRL_Far_edge	0.833457	1
shCTRL_Far_edge	0.76258	1
shCTRL_Far_edge	0.879625	1
shCTRL_Far_edge	0.898044	1
shCTRL_Far_edge	0.856895	1
shCTRL_Far_edge	0.839454	1
shCTRL_Far_edge	0.859749	1
shCTRL_Close_edge	0.878723	1
shCTRL_Far_edge	0.913105	1
shCTRL_Far_edge	0.853355	1
shCTRL_Far_edge	0.81858	1
shCTRL_Far_edge	0.897105	1
shCTRL_Far_edge	0.860987	1
shCTRL_Far_edge	0.843098	1
shCTRL_Far_edge	0.890116	1
shCTRL_Far_edge	0.853301	1
shCTRL_Far_edge	0.735024	1
shCTRL_Far_edge	0.888374	1
shCTRL_Far_edge	0.77255	1
shCTRL_Far_edge	0.884338	1
shCTRL_Far_edge	0.805983	1
shCTRL_Far_edge	0.863398	1
shCTRL_Far_edge	0.78639	1
shCTRL_Far_edge	0.832595	1
shCTRL_Far_edge	0.842412	1
shCTRL_Close_edge	0.802019	1
shCTRL_Far_edge	0.91946	1
shCTRL_Far_edge	0.877774	1
shCTRL_Far_edge	0.876446	1
shCTRL_Far_edge	0.888146	1
shCTRL_Far_edge	0.791233	1
shCTRL_Close_edge	0.827202	1
shCTRL_Far_edge	0.833593	1
shCTRL_Close_edge	0.904775	1
shCTRL_Close_edge	0.91361	1
shCTRL_Far_edge	0.793373	1
shCTRL_Far_edge	0.909445	1
shCTRL_Far_edge	0.865368	1
shCTRL_Far_edge	0.825191	1
shCTRL_Far_edge	0.850652	1
shCTRL_Far_edge	0.802886	1
shCTRL_Far_edge	0.950492	1
shCTRL_Far_edge	0.877119	1
shCTRL_Far_edge	0.895289	1
shCTRL_Close_edge	0.911332	1
shCTRL_Far_edge	0.928806	1
shCTRL_Far_edge	0.848129	1
shCTRL_Far_edge	0.806038	1
shCTRL_Far_edge	0.857084	1
shCTRL_Far_edge	0.88081	1
shCTRL_Far_edge	0.923828	1
shCTRL_Far_edge	0.885868	1
shCTRL_Far_edge	0.742859	1
shCTRL_Far_edge	0.852535	1
shCTRL_Far_edge	0.832574	1
shCTRL_Far_edge	0.887127	1
shCTRL_Far_edge	0.784744	1
shCTRL_Far_edge	0.882698	1
shCTRL_Far_edge	0.920295	1
shCTRL_Close_edge	0.83628	1
shCTRL_Far_edge	0.913093	1
shCTRL_Far_edge	0.76918	1
shCTRL_Close_edge	0.910959	1
shCTRL_Far_edge	0.833005	1
shCTRL_Far_edge	0.805716	1
shCTRL_Far_edge	0.891641	1
shCTRL_Far_edge	0.895333	1
shCTRL_Close_edge	0.901263	1
shCTRL_Far_edge	0.77361	1
shCTRL_Far_edge	0.840238	1
shCTRL_Far_edge	0.870075	1
shCTRL_Far_edge	0.774366	1
shCTRL_Far_edge	0.831958	1
shCTRL_Close_edge	0.81451	1
shCTRL_Far_edge	0.908983	1
shCTRL_Far_edge	0.875846	1
shCTRL_Far_edge	0.87302	1
shCTRL_Far_edge	0.891985	1
shCTRL_Far_edge	0.932165	1
shCTRL_Far_edge	0.868539	1
shCTRL_Far_edge	0.857989	1
shCTRL_Close_edge	0.890057	1
shCTRL_Close_edge	0.84999	1
shCTRL_Close_edge	0.718484	1
shCTRL_Far_edge	0.842315	1
shCTRL_Far_edge	0.842301	1
shCTRL_Far_edge	0.912041	1
shCTRL_Far_edge	0.860832	1
shCTRL_Far_edge	0.739952	1
shCTRL_Far_edge	0.693464	1
shCTRL_Far_edge	0.923919	1
shCTRL_Far_edge	0.862557	1
shCTRL_Far_edge	0.802154	1
shCTRL_Far_edge	0.886997	1
shCTRL_Close_edge	0.852958	1
shCTRL_Far_edge	0.717398	1
shCTRL_Far_edge	0.836965	1
shCTRL_Far_edge	0.927065	1
shCTRL_Far_edge	0.867974	1
shCTRL_Far_edge	0.843105	1
shCTRL_Close_edge	0.915698	1
shCTRL_Close_edge	0.913825	1
shCTRL_Far_edge	0.843547	1
shCTRL_Far_edge	0.626076	1
shCTRL_Far_edge	0.754101	1
shCTRL_Far_edge	0.862044	1
shCTRL_Far_edge	0.898065	1
shCTRL_Far_edge	0.852146	1
shCTRL_Far_edge	0.730148	1
shCTRL_Far_edge	0.710167	1
shCTRL_Far_edge	0.880638	1
shCTRL_Far_edge	0.886689	1
shCTRL_Far_edge	0.880117	1
shCTRL_Far_edge	0.833648	1
shCTRL_Far_edge	0.840762	1
shCTRL_Far_edge	0.896607	1
shCTRL_Far_edge	0.851368	1
shCTRL_Far_edge	0.686686	1
shCTRL_Far_edge	0.886215	1
shCTRL_Far_edge	0.913091	1
shCTRL_Far_edge	0.714562	1
shCTRL_Far_edge	0.909092	1
shCTRL_Far_edge	0.925525	1
shCTRL_Far_edge	0.787971	1
shCTRL_Far_edge	0.867848	1
shCTRL_Close_edge	0.706483	1
shCTRL_Far_edge	0.884604	1
shCTRL_Far_edge	0.811036	1
shCTRL_Far_edge	0.796642	1
shCTRL_Far_edge	0.922773	1
shCTRL_Far_edge	0.864451	1
shCTRL_Close_edge	0.883537	1
shCTRL_Far_edge	0.889565	1
shCTRL_Far_edge	0.83733	1
shCTRL_Far_edge	0.816906	1
shCTRL_Close_edge	0.895398	1
shCTRL_Far_edge	0.719338	1
shCTRL_Far_edge	0.864034	1
shCTRL_Far_edge	0.908438	1
shCTRL_Far_edge	0.841525	1
shCTRL_Far_edge	0.893201	1
shCTRL_Close_edge	0.730928	1
shCTRL_Close_edge	0.810018	1
shCTRL_Far_edge	0.810824	1
shCTRL_Far_edge	0.92539	1
shCTRL_Far_edge	0.918099	1
shCTRL_Far_edge	0.762478	1
shCTRL_Far_edge	0.755014	1
shCTRL_Far_edge	0.896003	1
shCTRL_Far_edge	0.796793	1
shCTRL_Close_edge	0.902237	1
shCTRL_Far_edge	0.829738	1
shCTRL_Far_edge	0.853725	1
shCTRL_Far_edge	0.922948	1
shCTRL_Far_edge	0.919873	1
shCTRL_Far_edge	0.83201	1
shCTRL_Far_edge	0.854053	1
shCTRL_Far_edge	0.793658	1
shCTRL_Far_edge	0.867004	1
shCTRL_Far_edge	0.932004	1
shCTRL_Far_edge	0.908415	1
shCTRL_Far_edge	0.708213	1
shCTRL_Far_edge	0.89713	1
shCTRL_Far_edge	0.875816	1
shCTRL_Close_edge	0.804498	1
shCTRL_Far_edge	0.945025	1
shCTRL_Far_edge	0.886907	1
shCTRL_Far_edge	0.8923	1
shCTRL_Far_edge	0.848826	1
shCTRL_Far_edge	0.875887	1
shCTRL_Far_edge	0.936366	1
shCTRL_Far_edge	0.838471	1
shCTRL_Far_edge	0.862713	1
shCTRL_Far_edge	0.88294	1
shCTRL_Close_edge	0.941307	1
shCTRL_Far_edge	0.89527	1
shCTRL_Far_edge	0.844765	1
shCTRL_Far_edge	0.857199	1
shCTRL_Far_edge	0.874525	1
shCTRL_Far_edge	0.751325	1
shCTRL_Far_edge	0.860127	1
shCTRL_Far_edge	0.873105	1
shCTRL_Far_edge	0.89173	1
shCTRL_Far_edge	0.760154	1
shCTRL_Far_edge	0.944102	1
shCTRL_Far_edge	0.836478	1
shCTRL_Far_edge	0.842118	1
shCTRL_Far_edge	0.938755	1
shCTRL_Close_edge	0.86976	1
shCTRL_Far_edge	0.763325	1
shCTRL_Far_edge	0.912761	1
shCTRL_Far_edge	0.894103	1
shCTRL_Far_edge	0.877888	1
shCTRL_Far_edge	0.949722	1
shCTRL_Far_edge	0.912454	1
shCTRL_Far_edge	0.795697	1
shCTRL_Far_edge	0.94376	1
shCTRL_Far_edge	0.653392	1
shCTRL_Far_edge	0.863235	1
shCTRL_Far_edge	0.882645	1
shCTRL_Far_edge	0.544218	1
shCTRL_Far_edge	0.764328	1
shCTRL_Far_edge	0.845314	1
shCTRL_Far_edge	0.661848	1
shCTRL_Far_edge	0.902585	1
shCTRL_Far_edge	0.860972	1
shCTRL_Far_edge	0.809321	1
shCTRL_Far_edge	0.895572	1
shCTRL_Far_edge	0.792994	1
shCTRL_Far_edge	0.969198	1
shCTRL_Far_edge	0.83571	1
shCTRL_Close_edge	0.794574	1
shCTRL_Far_edge	0.853325	1
shCTRL_Far_edge	0.844087	1
shCTRL_Far_edge	0.697996	1
shCTRL_Far_edge	0.937177	1
shCTRL_Close_edge	0.792023	1
shCTRL_Far_edge	0.871486	1
shCTRL_Far_edge	0.895407	1
shCTRL_Far_edge	0.923182	1
shCTRL_Far_edge	0.800788	1
shCTRL_Far_edge	0.896088	1
shCTRL_Far_edge	0.75881	1
shCTRL_Far_edge	0.901886	1
shCTRL_Far_edge	0.953431	1
shCTRL_Far_edge	0.882087	1
shCTRL_Far_edge	0.776985	1
shCTRL_Far_edge	0.8387	1
shCTRL_Far_edge	0.801998	1
shCTRL_Far_edge	0.840599	1
shCTRL_Far_edge	0.931502	1
shCTRL_Far_edge	0.882259	1
shCTRL_Far_edge	0.912371	1
shCTRL_Far_edge	0.895547	1
shCTRL_Far_edge	0.631806	1
shCTRL_Far_edge	0.919979	1
shCTRL_Far_edge	0.900529	1
shCTRL_Far_edge	0.680433	1
shCTRL_Far_edge	0.924081	1
shCTRL_Far_edge	0.800995	1
shCTRL_Far_edge	0.918728	1
shCTRL_Far_edge	0.938875	1
shCTRL_Far_edge	0.822499	1
shCTRL_Far_edge	0.969402	1
shCTRL_Far_edge	0.934924	1
shCTRL_Far_edge	0.907036	1
shCTRL_Far_edge	0.872607	1
shCTRL_Far_edge	0.885412	1
shCTRL_Far_edge	0.888084	1
shCTRL_Far_edge	0.905411	1
shCTRL_Far_edge	0.910227	1
shCTRL_Far_edge	0.857382	1
shCTRL_Far_edge	0.91244	1
shCTRL_Far_edge	0.540007	1
shCTRL_Far_edge	0.804473	1
shCTRL_Far_edge	0.786451	1
shCTRL_Far_edge	0.912446	1
shCTRL_Far_edge	0.918049	1
shCTRL_Far_edge	0.974565	1
shCTRL_Far_edge	0.883322	1
shCTRL_Far_edge	0.672754	1
shCTRL_Far_edge	0.763483	1
shCTRL_Far_edge	0.830094	1
shCTRL_Far_edge	0.882492	1
shCTRL_Far_edge	0.753812	1
shCTRL_Far_edge	0.891771	1
shCTRL_Far_edge	0.909386	1
shCTRL_Far_edge	0.952967	1
shCTRL_Far_edge	0.850041	1
shCTRL_Far_edge	0.877877	1
shCTRL_Far_edge	0.942102	1
shCTRL_Far_edge	0.915357	1
shCTRL_Far_edge	0.738072	1
shCTRL_Far_edge	0.955023	1
shCTRL_Far_edge	0.937111	1
shCTRL_Far_edge	0.909815	1
shCTRL_Far_edge	0.89986	1
shCTRL_Close_edge	0.847291	1
shCTRL_Far_edge	0.903737	1
shCTRL_Far_edge	0.916513	1
shCTRL_Far_edge	0.894658	1
shCTRL_Far_edge	0.938577	1
shCTRL_Far_edge	0.892587	1
shCTRL_Close_edge	0.801865	1
shCTRL_Far_edge	0.639496	1
shCTRL_Far_edge	0.735362	1
shCTRL_Far_edge	0.746865	1
shCTRL_Far_edge	0.482128	1
shCTRL_Far_edge	0.81315	1
shCTRL_Far_edge	0.729925	1
shCTRL_Far_edge	0.911835	1
shCTRL_Far_edge	0.684074	1
shCTRL_Far_edge	0.705816	1
shCTRL_Close_edge	0.668674	1
shCTRL_Close_edge	0.676983	1
shCTRL_Far_edge	0.775808	1
shCTRL_Far_edge	0.711441	1
shCTRL_Close_edge	0.816332	1
shCTRL_Far_edge	0.710187	1
shCTRL_Far_edge	0.860208	1
shCTRL_Far_edge	0.695354	1
shCTRL_Far_edge	0.756773	1
shCTRL_Close_edge	0.655315	1
shCTRL_Far_edge	0.621333	1
shCTRL_Far_edge	0.366887	1
shCTRL_Far_edge	0.692286	1
shCTRL_Far_edge	0.714923	1
shCTRL_Far_edge	0.662461	1
shCTRL_Far_edge	0.762852	1
shCTRL_Close_edge	0.733008	1
shCTRL_Far_edge	0.698788	1
shCTRL_Far_edge	0.571064	1
shCTRL_Far_edge	0.83522	1
shCTRL_Close_edge	0.840341	1
shCTRL_Far_edge	0.809487	1
shCTRL_Far_edge	0.674186	1
shCTRL_Close_edge	0.822909	1
shCTRL_Far_edge	0.859568	1
shCTRL_Far_edge	0.691931	1
shCTRL_Far_edge	0.714317	1
shCTRL_Far_edge	0.805547	1
shCTRL_Far_edge	0.79296	1
shCTRL_Far_edge	0.845628	1
shCTRL_Far_edge	0.839769	1
shCTRL_Far_edge	0.794315	1
shCTRL_Far_edge	0.765507	1
shCTRL_Far_edge	0.728756	1
shCTRL_Far_edge	0.780439	1
shCTRL_Far_edge	0.721038	1
shCTRL_Far_edge	0.629594	1
shCTRL_Far_edge	0.760547	1
shCTRL_Close_edge	0.847163	1
shCTRL_Far_edge	0.796366	1
shCTRL_Close_edge	0.927271	1
shCTRL_Far_edge	0.860627	1
shCTRL_Far_edge	0.84396	1
shCTRL_Far_edge	0.723408	1
shCTRL_Far_edge	0.826575	1
shCTRL_Far_edge	0.768073	1
shCTRL_Far_edge	0.830204	1
shCTRL_Far_edge	0.632007	1
shCTRL_Close_edge	0.673958	1
shCTRL_Far_edge	0.819701	1
shCTRL_Far_edge	0.700832	1
shCTRL_Far_edge	0.684014	1
shCTRL_Far_edge	0.55711	1
shCTRL_Far_edge	0.464249	1
shCTRL_Far_edge	0.37691	1
shCTRL_Far_edge	0.791968	1
shCTRL_Far_edge	0.749425	1
shCTRL_Far_edge	0.869329	1
shCTRL_Far_edge	0.946448	1
shCTRL_Far_edge	0.762778	1
shCTRL_Far_edge	0.804692	1
shCTRL_Far_edge	0.737222	1
shCTRL_Far_edge	0.844683	1
shCTRL_Far_edge	0.80723	1
shCTRL_Far_edge	0.808787	1
shCTRL_Far_edge	0.803894	1
shCTRL_Far_edge	0.829808	1
shCTRL_Close_edge	0.808389	1
shCTRL_Far_edge	0.57312	1
shCTRL_Far_edge	0.84994	1
shCTRL_Far_edge	0.576672	1
shCTRL_Far_edge	0.767377	1
shCTRL_Far_edge	0.775114	1
shCTRL_Far_edge	0.72123	1
shCTRL_Far_edge	0.828101	1
shCTRL_Far_edge	0.675496	1
shCTRL_Far_edge	0.579522	1
shCTRL_Far_edge	0.816492	1
shCTRL_Far_edge	0.805696	1
shCTRL_Close_edge	0.844606	1
shCTRL_Far_edge	0.750944	1
shCTRL_Far_edge	0.67634	1
shCTRL_Far_edge	0.181247	1
shCTRL_Close_edge	0.805567	1
shCTRL_Far_edge	0.57207	1
shCTRL_Far_edge	0.695679	1
shCTRL_Close_edge	0.618648	1
shCTRL_Close_edge	0.583742	1
shCTRL_Far_edge	0.759368	1
shCTRL_Far_edge	0.818642	1
shCTRL_Close_edge	0.844706	1
shCTRL_Close_edge	0.739387	1
shCTRL_Far_edge	0.792009	1
shCTRL_Close_edge	0.672605	1
shCTRL_Far_edge	0.718729	1
shCTRL_Far_edge	0.667713	1
shCTRL_Far_edge	0.830073	1
shCTRL_Far_edge	0.268747	1
shCTRL_Far_edge	0.868827	1
shCTRL_Close_edge	0.67057	1
shCTRL_Far_edge	0.655824	1
shCTRL_Close_edge	0.637532	1
shCTRL_Close_edge	0.757345	1
shCTRL_Far_edge	0.683648	1
shCTRL_Far_edge	0.828654	1
shCTRL_Close_edge	0.946018	1
shCTRL_Far_edge	0.630481	1
shCTRL_Far_edge	0.676659	1
shCTRL_Far_edge	0.777113	1
shCTRL_Far_edge	0.657225	1
shCTRL_Far_edge	0.225249	1
shCTRL_Far_edge	0.653433	1
shCTRL_Far_edge	0.836236	1
shCTRL_Far_edge	0.771898	1
shCTRL_Far_edge	0.824219	1
shCTRL_Far_edge	0.596064	1
shCTRL_Far_edge	0.718416	1
shCTRL_Far_edge	0.638341	1
shCTRL_Far_edge	0.731762	1
shCTRL_Far_edge	0.670258	1
shCTRL_Far_edge	0.839125	1
shCTRL_Far_edge	0.835944	1
shCTRL_Far_edge	0.800002	1
shCTRL_Far_edge	0.834495	1
shCTRL_Far_edge	0.613197	1
shCTRL_Far_edge	0.713998	1
shCTRL_Far_edge	0.833915	1
shCTRL_Far_edge	0.762068	1
shCTRL_Far_edge	0.808437	1
shCTRL_Far_edge	0.744703	1
shCTRL_Far_edge	0.74763	1
shCTRL_Close_edge	0.946857	1
shCTRL_Close_edge	0.895844	1
shCTRL_Far_edge	0.82631	1
shCTRL_Far_edge	0.696848	1
shCTRL_Far_edge	0.785824	1
shCTRL_Close_edge	0.609395	1
shCTRL_Far_edge	0.531132	1
shCTRL_Far_edge	0.699451	1
shCTRL_Close_edge	0.783229	1
shCTRL_Far_edge	0.53648	1
shCTRL_Close_edge	0.747732	1
shCTRL_Far_edge	0.740672	1
shCTRL_Far_edge	0.779876	1
shCTRL_Far_edge	0.71692	1
shCTRL_Far_edge	0.73266	1
shCTRL_Far_edge	0.93557	1
shCTRL_Far_edge	0.747168	1
shCTRL_Far_edge	0.757626	1
shCTRL_Far_edge	0.783169	1
shCTRL_Close_edge	0.722128	1
shCTRL_Far_edge	0.824932	1
shCTRL_Far_edge	0.894719	1
shCTRL_Far_edge	0.797883	1
shCTRL_Close_edge	0.827877	1
shCTRL_Far_edge	0.754276	1
shCTRL_Far_edge	0.821599	1
shCTRL_Far_edge	0.753836	1
shCTRL_Far_edge	0.634276	1
shCTRL_Far_edge	0.860957	1
shCTRL_Far_edge	0.823799	1
shCTRL_Far_edge	0.614951	1
shCTRL_Far_edge	0.608147	1
shCTRL_Far_edge	0.755934	1
shCTRL_Far_edge	0.723589	1
shCTRL_Far_edge	0.650662	1
shCTRL_Close_edge	0.841169	1
shCTRL_Far_edge	0.77369	1
shCTRL_Far_edge	0.85071	1
shCTRL_Far_edge	0.851711	1
shCTRL_Far_edge	0.791665	1
shCTRL_Close_edge	0.814277	1
shCTRL_Far_edge	0.80072	1
shCTRL_Far_edge	0.803826	1
shCTRL_Far_edge	0.777904	1
shCTRL_Far_edge	0.882532	1
shCTRL_Far_edge	0.834253	1
shCTRL_Far_edge	0.867911	1
shCTRL_Close_edge	0.655267	1
shCTRL_Far_edge	0.771442	1
shCTRL_Far_edge	0.803422	1
shCTRL_Far_edge	0.833876	1
shCTRL_Far_edge	0.761577	1
shCTRL_Far_edge	0.654482	1
shCTRL_Far_edge	0.688124	1
shCTRL_Far_edge	0.755207	1
shCTRL_Close_edge	0.858045	1
shCTRL_Far_edge	0.874071	1
shCTRL_Far_edge	0.633422	1
shCTRL_Far_edge	0.887147	1
shCTRL_Far_edge	0.78064	1
shCTRL_Far_edge	0.651694	1
shCTRL_Far_edge	0.140692	1
shCTRL_Far_edge	0.584937	1
shCTRL_Far_edge	0.783534	1
shCTRL_Far_edge	0.863346	1
shCTRL_Far_edge	0.765279	1
shCTRL_Far_edge	0.798672	1
shCTRL_Far_edge	0.661292	1
shCTRL_Far_edge	0.660996	1
shCTRL_Far_edge	0.915647	1
shCTRL_Far_edge	0.84391	1
shCTRL_Far_edge	0.809699	1
shCTRL_Far_edge	0.701516	1
shCTRL_Far_edge	0.899381	1
shCTRL_Far_edge	0.876504	1
shCTRL_Far_edge	0.708402	1
shCTRL_Far_edge	0.660381	1
shCTRL_Far_edge	0.927346	1
shCTRL_Far_edge	0.796916	1
shCTRL_Far_edge	0.568824	1
shCTRL_Far_edge	0.696131	1
shCTRL_Far_edge	0.822114	1
shCTRL_Far_edge	0.806458	1
shCTRL_Far_edge	0.844002	1
shCTRL_Far_edge	0.457689	1
shCTRL_Far_edge	0.833568	1
shCTRL_Far_edge	0.850728	1
shCTRL_Far_edge	0.818312	1
shCTRL_Far_edge	0.8711	1
shCTRL_Far_edge	0.77055	1
shCTRL_Far_edge	0.835124	1
shCTRL_Far_edge	0.727779	1
shCTRL_Far_edge	0.848376	1
shCTRL_Far_edge	0.789591	1
shCTRL_Far_edge	0.785052	1
shCTRL_Far_edge	0.879861	1
shCTRL_Far_edge	0.858038	1
shCTRL_Far_edge	0.339269	1
shCTRL_Far_edge	0.47875	1
shCTRL_Far_edge	0.777754	1
shCTRL_Far_edge	0.74658	1
shCTRL_Far_edge	0.783807	1
shCTRL_Far_edge	0.841404	1
shCTRL_Far_edge	0.893412	1
shCTRL_Far_edge	0.729655	1
shCTRL_Far_edge	0.830686	1
shCTRL_Far_edge	0.785586	1
shCTRL_Far_edge	0.882739	1
shCTRL_Far_edge	0.901215	1
shCTRL_Far_edge	0.827372	1
shCTRL_Far_edge	0.714517	1
shCTRL_Far_edge	0.819601	1
shCTRL_Far_edge	0.879605	1
shCTRL_Far_edge	0.769068	1
shCTRL_Far_edge	0.867082	1
shCTRL_Far_edge	0.864303	1
shCTRL_Close_edge	0.795128	1
shCTRL_Far_edge	0.786755	1
shCTRL_Far_edge	0.361703	1
shCTRL_Far_edge	0.81562	1
shCTRL_Close_edge	0.770266	1
shCTRL_Far_edge	0.864161	1
shCTRL_Far_edge	0.868674	1
shCTRL_Far_edge	0.5847	1
shCTRL_Far_edge	0.924786	1
shCTRL_Far_edge	0.699356	1
shCTRL_Far_edge	0.86668	1
shCTRL_Far_edge	0.873131	1
shCTRL_Far_edge	0.770623	1
shCTRL_Far_edge	0.901687	1
shCTRL_Far_edge	0.822502	1
shCTRL_Far_edge	0.857353	1
shCTRL_Far_edge	0.891391	1
shCTRL_Far_edge	0.67253	1
shCTRL_Far_edge	0.892748	1
shCTRL_Far_edge	0.828506	1
shCTRL_Far_edge	0.772737	1
shCTRL_Far_edge	0.929795	1
shCTRL_Far_edge	0.79579	1
shCTRL_Far_edge	0.949607	1
shCTRL_Far_edge	0.690808	1
shCTRL_Far_edge	0.592582	1
shCTRL_Far_edge	0.90806	1
shCTRL_Far_edge	0.524136	1
shCTRL_Far_edge	0.8428	1
shCTRL_Far_edge	0.749059	1
shCTRL_Far_edge	0.906308	1
shCTRL_Far_edge	0.742317	1
shCTRL_Far_edge	0.885506	1
shCTRL_Far_edge	0.763204	1
shCTRL_Far_edge	0.762162	1
shCTRL_Far_edge	0.926321	1
shCTRL_Far_edge	0.850891	1
shCTRL_Far_edge	0.636788	1
shCTRL_Far_edge	0.907162	1
shCTRL_Far_edge	0.918066	1
shCTRL_Far_edge	0.938016	1
shCTRL_Far_edge	0.928089	1
shCTRL_Far_edge	0.943338	1
shCTRL_Far_edge	0.908695	1
shCTRL_Far_edge	0.937602	1
shCTRL_Far_edge	0.853082	1
shCTRL_Far_edge	0.868302	1
shCTRL_Far_edge	0.916444	1
shCTRL_Far_edge	0.887539	1
shCTRL_Far_edge	0.947448	1
shCTRL_Far_edge	0.972276	1
shCTRL_Close_edge	0.70223	1
shCTRL_Far_edge	0.750504	1
shCTRL_Far_edge	0.523588	1
shCTRL_Far_edge	0.703293	1
shCTRL_Close_edge	0.823795	1
shCTRL_Far_edge	0.809764	1
shCTRL_Far_edge	0.802859	1
shCTRL_Far_edge	0.64011	1
shCTRL_Far_edge	0.858354	1
shCTRL_Far_edge	0.783886	1
shCTRL_Close_edge	0.835902	1
shCTRL_Close_edge	0.79998	1
shCTRL_Far_edge	0.729687	1
shCTRL_Far_edge	0.710538	1
shCTRL_Far_edge	0.769192	1
shCTRL_Far_edge	0.818734	1
shCTRL_Close_edge	0.827958	1
shCTRL_Far_edge	0.773261	1
shCTRL_Far_edge	0.820189	1
shCTRL_Far_edge	0.795033	1
shCTRL_Far_edge	0.678988	1
shCTRL_Far_edge	0.627328	1
shCTRL_Close_edge	0.833611	1
shCTRL_Far_edge	0.711383	1
shCTRL_Far_edge	0.777125	1
shCTRL_Close_edge	0.809185	1
shCTRL_Far_edge	0.549131	1
shCTRL_Far_edge	0.693623	1
shCTRL_Far_edge	0.713995	1
shCTRL_Close_edge	0.542954	1
shCTRL_Far_edge	0.74836	1
shCTRL_Far_edge	0.770861	1
shCTRL_Far_edge	0.609783	1
shCTRL_Far_edge	0.818871	1
shCTRL_Far_edge	0.814712	1
shCTRL_Far_edge	0.799398	1
shCTRL_Far_edge	0.786465	1
shCTRL_Far_edge	0.795649	1
shCTRL_Far_edge	0.774663	1
shCTRL_Close_edge	0.673233	1
shCTRL_Far_edge	0.785425	1
shCTRL_Close_edge	0.780021	1
shCTRL_Far_edge	0.824508	1
shCTRL_Far_edge	0.759033	1
shCTRL_Far_edge	0.811414	1
shCTRL_Close_edge	0.86238	1
shCTRL_Far_edge	0.837863	1
shCTRL_Far_edge	0.826364	1
shCTRL_Far_edge	0.758685	1
shCTRL_Far_edge	0.678161	1
shCTRL_Far_edge	0.778466	1
shCTRL_Far_edge	0.860648	1
shCTRL_Far_edge	0.872728	1
shCTRL_Close_edge	0.804928	1
shCTRL_Close_edge	0.761247	1
shCTRL_Close_edge	0.809244	1
shCTRL_Far_edge	0.827467	1
shCTRL_Far_edge	0.738678	1
shCTRL_Close_edge	0.802993	1
shCTRL_Close_edge	0.817855	1
shCTRL_Far_edge	0.718892	1
shCTRL_Close_edge	0.818001	1
shCTRL_Far_edge	0.634606	1
shCTRL_Close_edge	0.87181	1
shCTRL_Far_edge	0.881259	1
shCTRL_Far_edge	0.843422	1
shCTRL_Far_edge	0.68154	1
shCTRL_Far_edge	0.707878	1
shCTRL_Far_edge	0.844959	1
shCTRL_Close_edge	0.694676	1
shCTRL_Far_edge	0.724313	1
shCTRL_Far_edge	0.771959	1
shCTRL_Far_edge	0.84071	1
shCTRL_Far_edge	0.849915	1
shCTRL_Far_edge	0.836181	1
shCTRL_Far_edge	0.792041	1
shCTRL_Far_edge	0.785082	1
shCTRL_Far_edge	0.744096	1
shCTRL_Far_edge	0.709181	1
shCTRL_Far_edge	0.666985	1
shCTRL_Far_edge	0.732692	1
shCTRL_Far_edge	0.826057	1
shCTRL_Far_edge	0.755259	1
shCTRL_Close_edge	0.892503	1
shCTRL_Far_edge	0.736307	1
shCTRL_Far_edge	0.694863	1
shCTRL_Far_edge	0.704019	1
shCTRL_Far_edge	0.77968	1
shCTRL_Far_edge	0.770663	1
shCTRL_Far_edge	0.687767	1
shCTRL_Far_edge	0.767372	1
shCTRL_Close_edge	0.847315	1
shCTRL_Far_edge	0.666829	1
shCTRL_Far_edge	0.913206	1
shCTRL_Far_edge	0.814675	1
shCTRL_Far_edge	0.879243	1
shCTRL_Far_edge	0.824506	1
shCTRL_Far_edge	0.832751	1
shCTRL_Far_edge	0.618402	1
shCTRL_Far_edge	0.755322	1
shCTRL_Far_edge	0.377506	1
shCTRL_Close_edge	0.75749	1
shCTRL_Far_edge	0.764206	1
shCTRL_Far_edge	0.66968	1
shCTRL_Far_edge	0.858568	1
shCTRL_Far_edge	0.669326	1
shCTRL_Far_edge	0.719517	1
shCTRL_Far_edge	0.794663	1
shCTRL_Far_edge	0.835084	1
shCTRL_Far_edge	0.752922	1
shCTRL_Far_edge	0.658777	1
shCTRL_Far_edge	0.953976	1
shCTRL_Far_edge	0.69048	1
shCTRL_Far_edge	0.826131	1
shCTRL_Far_edge	0.823966	1
shCTRL_Close_edge	0.720688	1
shCTRL_Close_edge	0.661889	1
shCTRL_Far_edge	0.715958	1
shCTRL_Close_edge	0.743871	1
shCTRL_Close_edge	0.666796	1
shCTRL_Far_edge	0.780523	1
shCTRL_Far_edge	0.834292	1
shCTRL_Far_edge	0.603263	1
shCTRL_Close_edge	0.842562	1
shCTRL_Far_edge	0.65748	1
shCTRL_Far_edge	0.778883	1
shCTRL_Far_edge	0.825557	1
shCTRL_Far_edge	0.586515	1
shCTRL_Far_edge	0.744759	1
shCTRL_Far_edge	0.774663	1
shCTRL_Far_edge	0.632257	1
shCTRL_Close_edge	0.480666	1
shCTRL_Far_edge	0.716302	1
shCTRL_Far_edge	0.814909	1
shCTRL_Far_edge	0.456279	1
shCTRL_Far_edge	0.707892	1
shCTRL_Far_edge	0.235975	1
shCTRL_Far_edge	0.676017	1
shCTRL_Far_edge	0.659642	1
shCTRL_Far_edge	0.867828	1
shCTRL_Far_edge	0.700743	1
shCTRL_Far_edge	0.780524	1
shCTRL_Far_edge	0.825687	1
shCTRL_Far_edge	0.61039	1
shCTRL_Far_edge	0.582919	1
shCTRL_Close_edge	0.860217	1
shCTRL_Far_edge	0.84615	1
shCTRL_Far_edge	0.678278	1
shCTRL_Far_edge	0.606366	1
shCTRL_Far_edge	0.672994	1
shCTRL_Far_edge	0.770776	1
shCTRL_Far_edge	0.707345	1
shCTRL_Far_edge	0.767795	1
shCTRL_Far_edge	0.727925	1
shCTRL_Far_edge	0.771615	1
shCTRL_Far_edge	0.844822	1
shCTRL_Far_edge	0.672319	1
shCTRL_Far_edge	0.722907	1
shCTRL_Far_edge	0.801711	1
shCTRL_Far_edge	0.776695	1
shCTRL_Far_edge	0.88923	1
shCTRL_Far_edge	0.718508	1
shCTRL_Far_edge	0.71696	1
shCTRL_Far_edge	0.794428	1
shCTRL_Far_edge	0.764336	1
shCTRL_Far_edge	0.899085	1
shCTRL_Far_edge	0.840456	1
shCTRL_Far_edge	0.584657	1
shCTRL_Far_edge	0.855703	1
shCTRL_Far_edge	0.829735	1
shCTRL_Far_edge	0.718427	1
shCTRL_Far_edge	0.923885	1
shCTRL_Far_edge	0.884509	1
shCTRL_Far_edge	0.82518	1
shCTRL_Far_edge	0.639054	1
shCTRL_Far_edge	0.726091	1
shCTRL_Close_edge	0.73903	1
shCTRL_Far_edge	0.735824	1
shCTRL_Far_edge	0.830243	1
shCTRL_Far_edge	0.793512	1
shCTRL_Far_edge	0.890556	1
shCTRL_Far_edge	0.818872	1
shCTRL_Far_edge	0.754799	1
shCTRL_Far_edge	0.750258	1
shCTRL_Far_edge	0.666325	1
shCTRL_Far_edge	0.841576	1
shCTRL_Far_edge	0.778857	1
shCTRL_Far_edge	0.857013	1
shCTRL_Far_edge	0.75617	1
shCTRL_Far_edge	0.807462	1
shCTRL_Far_edge	0.749788	1
shCTRL_Far_edge	0.778453	1
shCTRL_Far_edge	0.964955	1
shCTRL_Far_edge	0.744464	1
shCTRL_Far_edge	0.796295	1
shCTRL_Far_edge	0.801739	1
shCTRL_Far_edge	0.760179	1
shCTRL_Far_edge	0.830708	1
shCTRL_Far_edge	0.603763	1
shCTRL_Far_edge	0.807635	1
shCTRL_Far_edge	0.750948	1
shCTRL_Far_edge	0.643433	1
shCTRL_Far_edge	0.847024	1
shCTRL_Far_edge	0.918552	1
shCTRL_Far_edge	0.643509	1
shCTRL_Far_edge	0.775874	1
shCTRL_Far_edge	0.81734	1
shCTRL_Far_edge	0.772855	1
shCTRL_Far_edge	0.797606	1
shCTRL_Far_edge	0.870974	1
shCTRL_Far_edge	0.843793	1
shCTRL_Far_edge	0.732847	1
shCTRL_Far_edge	0.875212	1
shCTRL_Far_edge	0.813313	1
shCTRL_Far_edge	0.644643	1
shCTRL_Far_edge	0.750635	1
shCTRL_Far_edge	0.834612	1
shCTRL_Close_edge	0.719196	1
shCTRL_Far_edge	0.448893	1
shCTRL_Far_edge	0.907521	1
shCTRL_Far_edge	0.928175	1
shCTRL_Far_edge	0.891007	1
shCTRL_Far_edge	0.772307	1
shCTRL_Far_edge	0.819082	1
shCTRL_Far_edge	0.841136	1
shCTRL_Far_edge	0.770026	1
shCTRL_Close_edge	0.798967	1
shCTRL_Far_edge	0.900212	1
shCTRL_Far_edge	0.683297	1
shCTRL_Far_edge	0.821832	1
shCTRL_Far_edge	0.91648	1
shCTRL_Far_edge	0.848166	1
shCTRL_Far_edge	0.874615	1
shCTRL_Far_edge	0.813981	1
shCTRL_Far_edge	0.745668	1
shCTRL_Far_edge	0.781084	1
shCTRL_Far_edge	0.795068	1
shCTRL_Far_edge	0.799542	1
shCTRL_Far_edge	0.886775	1
shCTRL_Close_edge	0.538749	1
shCTRL_Far_edge	0.830542	1
shCTRL_Far_edge	0.814512	1
shCTRL_Far_edge	0.822359	1
shCTRL_Far_edge	0.507837	1
shCTRL_Far_edge	0.721971	1
shCTRL_Far_edge	0.7993	1
shCTRL_Far_edge	0.847208	1
shCTRL_Close_edge	0.859453	1
shCTRL_Far_edge	0.877625	1
shCTRL_Far_edge	0.899773	1
shCTRL_Far_edge	0.885801	1
shCTRL_Far_edge	0.862914	1
shCTRL_Far_edge	0.790094	1
shCTRL_Close_edge	0.785345	1
shCTRL_Far_edge	0.925127	1
shCTRL_Far_edge	0.871683	1
shCTRL_Far_edge	0.858856	1
shCTRL_Far_edge	0.702291	1
shCTRL_Far_edge	0.794469	1
shCTRL_Far_edge	0.811675	1
shCTRL_Far_edge	0.744211	1
shCTRL_Close_edge	0.909494	1
shCTRL_Far_edge	0.910247	1
shCTRL_Far_edge	0.771645	1
shCTRL_Far_edge	0.903391	1
shCTRL_Close_edge	0.571523	1
shCTRL_Close_edge	0.848987	1
shCTRL_Close_edge	0.733024	1
shCTRL_Far_edge	0.810689	1
shCTRL_Close_edge	0.795502	1
shCTRL_Far_edge	0.823655	1
shCTRL_Far_edge	0.648287	1
shCTRL_Far_edge	0.759535	1
shCTRL_Close_edge	0.921794	1
shCTRL_Far_edge	0.717348	1
shCTRL_Close_edge	0.810023	1
shCTRL_Far_edge	0.664138	1
shCTRL_Close_edge	0.818276	1
shCTRL_Far_edge	0.813293	1
shCTRL_Close_edge	0.798384	1
shCTRL_Far_edge	0.819501	1
shCTRL_Far_edge	0.803833	1
shCTRL_Close_edge	0.760438	1
shCTRL_Far_edge	0.752712	1
shCTRL_Far_edge	0.790773	1
shCTRL_Far_edge	0.667871	1
shCTRL_Far_edge	0.766489	1
shCTRL_Far_edge	0.706162	1
shCTRL_Close_edge	0.867088	1
shCTRL_Far_edge	0.78022	1
shCTRL_Close_edge	0.864119	1
shCTRL_Far_edge	0.82651	1
shCTRL_Close_edge	0.806133	1
shCTRL_Far_edge	0.841502	1
shCTRL_Far_edge	0.906042	1
shCTRL_Close_edge	0.824728	1
shCTRL_Far_edge	0.759952	1
shCTRL_Far_edge	0.835091	1
shCTRL_Far_edge	0.755632	1
shCTRL_Far_edge	0.75837	1
shCTRL_Far_edge	0.839467	1
shCTRL_Far_edge	0.865018	1
shCTRL_Far_edge	0.830055	1
shCTRL_Far_edge	0.874113	1
shCTRL_Far_edge	0.826389	1
shCTRL_Far_edge	0.838395	1
shCTRL_Far_edge	0.844495	1
shCTRL_Far_edge	0.715424	1
shCTRL_Far_edge	0.829624	1
shCTRL_Far_edge	0.791114	1
shCTRL_Far_edge	0.842208	1
shCTRL_Far_edge	0.801691	1
shCTRL_Close_edge	0.678644	1
shCTRL_Far_edge	0.724948	1
shCTRL_Close_edge	0.828604	1
shCTRL_Close_edge	0.723689	1
shCTRL_Far_edge	0.730118	1
shCTRL_Far_edge	0.709342	1
shCTRL_Far_edge	0.837512	1
shCTRL_Far_edge	0.777173	1
shCTRL_Far_edge	0.874005	1
shCTRL_Far_edge	0.719782	1
shCTRL_Close_edge	0.912886	1
shCTRL_Far_edge	0.692797	1
shCTRL_Far_edge	0.764168	1
shCTRL_Far_edge	0.784481	1
shCTRL_Far_edge	0.858455	1
shCTRL_Far_edge	0.712885	1
shCTRL_Close_edge	0.899695	1
shCTRL_Far_edge	0.78566	1
shCTRL_Far_edge	0.868258	1
shCTRL_Far_edge	0.868736	1
shCTRL_Far_edge	0.807622	1
shCTRL_Far_edge	0.79546	1
shCTRL_Far_edge	0.882892	1
shCTRL_Far_edge	0.918281	1
shCTRL_Close_edge	0.801707	1
shCTRL_Far_edge	0.801183	1
shCTRL_Far_edge	0.827466	1
shCTRL_Close_edge	0.849158	1
shCTRL_Far_edge	0.855971	1
shCTRL_Far_edge	0.687567	1
shCTRL_Far_edge	0.81563	1
shCTRL_Close_edge	0.845242	1
shCTRL_Far_edge	0.804828	1
shCTRL_Far_edge	0.888321	1
shCTRL_Far_edge	0.834136	1
shCTRL_Far_edge	0.875867	1
shCTRL_Far_edge	0.69178	1
shCTRL_Close_edge	0.716303	1
shCTRL_Far_edge	0.737575	1
shCTRL_Far_edge	0.893574	1
shCTRL_Far_edge	0.895066	1
shCTRL_Far_edge	0.812247	1
shCTRL_Close_edge	0.800083	1
shCTRL_Far_edge	0.793112	1
shCTRL_Far_edge	0.690507	1
shCTRL_Far_edge	0.824278	1
shCTRL_Far_edge	0.685041	1
shCTRL_Far_edge	0.843812	1
shCTRL_Far_edge	0.785201	1
shCTRL_Far_edge	0.683506	1
shCTRL_Far_edge	0.859873	1
shCTRL_Far_edge	0.817959	1
shCTRL_Far_edge	0.820739	1
shCTRL_Far_edge	0.763295	1
shCTRL_Far_edge	0.818013	1
shCTRL_Far_edge	0.94714	1
shCTRL_Far_edge	0.895395	1
shCTRL_Far_edge	0.84915	1
shCTRL_Close_edge	0.874867	1
shCTRL_Far_edge	0.791223	1
shCTRL_Far_edge	0.812372	1
shCTRL_Close_edge	0.827797	1
shCTRL_Far_edge	0.844625	1
shCTRL_Far_edge	0.827106	1
shCTRL_Far_edge	0.890413	1
shCTRL_Far_edge	0.898645	1
shCTRL_Far_edge	0.89156	1
shCTRL_Far_edge	0.784198	1
shCTRL_Close_edge	0.844347	1
shCTRL_Far_edge	0.851099	1
shCTRL_Far_edge	0.845634	1
shCTRL_Far_edge	0.854891	1
shCTRL_Far_edge	0.826835	1
shCTRL_Far_edge	0.843918	1
shCTRL_Close_edge	0.74124	1
shCTRL_Far_edge	0.141253	1
shCTRL_Far_edge	0.81877	1
shCTRL_Far_edge	0.688903	1
shCTRL_Close_edge	0.718911	1
shCTRL_Far_edge	0.823858	1
shCTRL_Far_edge	0.78151	1
shCTRL_Close_edge	0.622856	1
shCTRL_Close_edge	0.815916	1
shCTRL_Far_edge	0.783025	1
shCTRL_Far_edge	0.895487	1
shCTRL_Far_edge	0.854395	1
shCTRL_Far_edge	0.855687	1
shCTRL_Far_edge	0.857234	1
shCTRL_Far_edge	0.881338	1
shCTRL_Far_edge	0.72546	1
shCTRL_Far_edge	0.858404	1
shCTRL_Far_edge	0.856562	1
shCTRL_Far_edge	0.82565	1
shCTRL_Far_edge	0.783277	1
shCTRL_Far_edge	0.709597	1
shCTRL_Close_edge	0.716461	1
shCTRL_Far_edge	0.943088	1
shCTRL_Far_edge	0.814224	1
shCTRL_Far_edge	0.93852	1
shCTRL_Far_edge	0.926005	1
shCTRL_Far_edge	0.782946	1
shCTRL_Far_edge	0.865896	1
shCTRL_Far_edge	0.833911	1
shCTRL_Close_edge	0.695156	1
shCTRL_Far_edge	0.795391	1
shCTRL_Far_edge	0.787207	1
shCTRL_Far_edge	0.857684	1
shCTRL_Far_edge	0.772801	1
shCTRL_Far_edge	0.845941	1
shCTRL_Far_edge	0.729645	1
shCTRL_Far_edge	0.800598	1
shCTRL_Far_edge	0.647499	1
shCTRL_Far_edge	0.766202	1
shCTRL_Far_edge	0.805429	1
shCTRL_Far_edge	0.88701	1
shCTRL_Far_edge	0.86772	1
shCTRL_Far_edge	0.848118	1
shCTRL_Far_edge	0.882721	1
shCTRL_Close_edge	0.876832	1
shCTRL_Far_edge	0.786871	1
shCTRL_Far_edge	0.826468	1
shCTRL_Far_edge	0.770087	1
shCTRL_Far_edge	0.7785	1
shCTRL_Far_edge	0.723904	1
shCTRL_Far_edge	0.821776	1
shCTRL_Far_edge	0.629353	1
shCTRL_Far_edge	0.82869	1
shCTRL_Far_edge	0.910712	1
shCTRL_Far_edge	0.850328	1
shCTRL_Far_edge	0.50521	1
shCTRL_Far_edge	0.894698	1
shCTRL_Far_edge	0.718587	1
shCTRL_Far_edge	0.698363	1
shCTRL_Far_edge	0.797262	1
shCTRL_Far_edge	0.827043	1
shCTRL_Far_edge	0.839026	1
shCTRL_Far_edge	0.932428	1
shCTRL_Far_edge	0.802179	1
shCTRL_Far_edge	0.798166	1
shCTRL_Far_edge	0.832829	1
shCTRL_Far_edge	0.654682	1
shCTRL_Far_edge	0.931742	1
shCTRL_Far_edge	0.845387	1
shCTRL_Far_edge	0.846687	1
shCTRL_Far_edge	0.857543	1
shCTRL_Far_edge	0.915337	1
shCTRL_Far_edge	0.798892	1
shCTRL_Far_edge	0.717416	1
shCTRL_Far_edge	0.766494	1
shCTRL_Close_edge	0.469388	1
shCTRL_Far_edge	0.811029	1
shCTRL_Far_edge	0.91572	1
shCTRL_Close_edge	0.686377	1
shCTRL_Far_edge	0.83893	1
shCTRL_Far_edge	0.835924	1
shCTRL_Far_edge	0.671344	1
shCTRL_Far_edge	0.703045	1
shCTRL_Far_edge	0.856887	1
shCTRL_Far_edge	0.893757	1
shCTRL_Far_edge	0.661717	1
shCTRL_Far_edge	0.750905	1
shCTRL_Far_edge	0.817055	1
shCTRL_Far_edge	0.755149	1
shCTRL_Far_edge	0.862381	1
shCTRL_Far_edge	0.872486	1
shCTRL_Close_edge	0.758857	1
shCTRL_Far_edge	0.934206	1
shCTRL_Far_edge	0.742095	1
shCTRL_Far_edge	0.734376	1
shCTRL_Far_edge	0.867983	1
shCTRL_Far_edge	0.788791	1
shCTRL_Far_edge	0.877948	1
shCTRL_Far_edge	0.707254	1
shCTRL_Far_edge	0.848216	1
shCTRL_Far_edge	0.88321	1
shCTRL_Far_edge	0.774046	1
shCTRL_Far_edge	0.915067	1
shCTRL_Far_edge	0.809499	1
shCTRL_Far_edge	0.847405	1
shCTRL_Far_edge	0.92825	1
shCTRL_Far_edge	0.824417	1
shCTRL_Far_edge	0.892297	1
shCTRL_Far_edge	0.909965	1
shCTRL_Far_edge	0.741835	1
shCTRL_Far_edge	0.925223	1
shCTRL_Far_edge	0.815634	1
shCTRL_Far_edge	0.87847	1
shCTRL_Far_edge	0.772107	1
shCTRL_Far_edge	0.921275	1
shCTRL_Far_edge	0.639473	1
shCTRL_Far_edge	0.885827	1
shCTRL_Far_edge	0.783917	1
shCTRL_Far_edge	0.923349	1
shCTRL_Far_edge	0.837032	1
shCTRL_Far_edge	0.862039	1
shCTRL_Far_edge	0.891579	1
shCTRL_Far_edge	0.869379	1
shCTRL_Far_edge	0.780089	1
shCTRL_Far_edge	0.870267	1
shCTRL_Far_edge	0.944263	1
shCTRL_Far_edge	0.86926	1
shCTRL_Far_edge	0.805583	1
shCTRL_Far_edge	0.865113	1
shCTRL_Far_edge	0.871954	1
shCTRL_Far_edge	0.876242	1
shCTRL_Far_edge	0.8857	1
shCTRL_Far_edge	0.805222	1
shCTRL_Far_edge	0.921415	1
shCTRL_Far_edge	0.719285	1
shCTRL_Far_edge	0.659805	1
shCTRL_Far_edge	0.883344	1
shCTRL_Far_edge	0.867536	1
shCTRL_Far_edge	0.773497	1
shCTRL_Far_edge	0.85712	1
shCTRL_Far_edge	0.84899	1
shCTRL_Far_edge	0.786593	1
shCTRL_Far_edge	0.798926	1
shCTRL_Far_edge	0.945859	1
shCTRL_Far_edge	0.884108	1
shCTRL_Far_edge	0.88621	1
shCTRL_Far_edge	0.898914	1
shCTRL_Far_edge	0.912218	1
shCTRL_Far_edge	0.764221	1
shCTRL_Far_edge	0.849303	1
shCTRL_Far_edge	0.883385	1
shCTRL_Far_edge	0.911001	1
shCTRL_Far_edge	0.842438	1
shCTRL_Far_edge	0.757051	1
shCTRL_Far_edge	0.780164	1
shCTRL_Far_edge	0.848082	1
shCTRL_Far_edge	0.813652	1
shCTRL_Far_edge	0.733181	1
shCTRL_Far_edge	0.924561	1
shCTRL_Far_edge	0.812588	1
shCTRL_Far_edge	0.719034	1
shCTRL_Far_edge	0.862704	1
shCTRL_Far_edge	0.752641	1
shCTRL_Far_edge	0.896586	1
shCTRL_Far_edge	0.901956	1
shCTRL_Far_edge	0.693071	1
shCTRL_Far_edge	0.859905	1
shCTRL_Far_edge	0.785308	1
shCTRL_Far_edge	0.749679	1
shCTRL_Far_edge	0.86278	1
shCTRL_Far_edge	0.787369	1
shCTRL_Far_edge	0.830665	1
shCTRL_Far_edge	0.898731	1
shCTRL_Far_edge	0.86281	1
shCTRL_Far_edge	0.831483	1
shCTRL_Far_edge	0.882839	1
shCTRL_Far_edge	0.903138	1
shCTRL_Far_edge	0.88717	1
shCTRL_Far_edge	0.914978	1
shCTRL_Far_edge	0.900039	1
shCTRL_Far_edge	0.935723	1
shCTRL_Far_edge	0.845234	1
shCTRL_Far_edge	0.838361	1
shCTRL_Far_edge	0.861707	1
shCTRL_Far_edge	0.866356	1
shCTRL_Far_edge	0.915838	1
shCTRL_Far_edge	0.818707	1
shCTRL_Far_edge	0.924406	1
shCTRL_Far_edge	0.885818	1
shCTRL_Far_edge	0.819707	1
shCTRL_Far_edge	0.896673	1
shCTRL_Far_edge	0.906684	1
shCTRL_Far_edge	0.941533	1
shCTRL_Far_edge	0.809508	1
shCTRL_Far_edge	0.727594	1
shCTRL_Far_edge	0.90964	1
shCTRL_Far_edge	0.9221	1
shCTRL_Far_edge	0.893155	1
shCTRL_Far_edge	0.850404	1
shCTRL_Far_edge	0.915763	1
shCTRL_Far_edge	0.91052	1
shCTRL_Far_edge	0.957948	1
shCTRL_Far_edge	0.891838	1
shCTRL_Far_edge	0.926091	1
shCTRL_Far_edge	0.777969	1
shCTRL_Far_edge	0.762161	1
shCTRL_Far_edge	0.655222	1
shCTRL_Close_edge	0.733997	1
shCTRL_Close_edge	0.847506	1
shCTRL_Far_edge	0.730103	1
shCTRL_Far_edge	0.652296	1
shCTRL_Far_edge	0.665273	1
shCTRL_Far_edge	0.655627	1
shCTRL_Far_edge	0.74718	1
shCTRL_Far_edge	0.761873	1
shCTRL_Far_edge	0.82429	1
shCTRL_Far_edge	0.596322	1
shCTRL_Close_edge	0.590818	1
shCTRL_Far_edge	0.864451	1
shCTRL_Far_edge	0.679581	1
shCTRL_Far_edge	0.859909	1
shCTRL_Far_edge	0.814167	1
shCTRL_Close_edge	0.71932	1
shCTRL_Far_edge	0.885101	1
shCTRL_Far_edge	0.696165	1
shCTRL_Close_edge	0.790026	1
shCTRL_Close_edge	0.783699	1
shCTRL_Far_edge	0.743576	1
shCTRL_Far_edge	0.776508	1
shCTRL_Far_edge	0.810559	1
shCTRL_Far_edge	0.864262	1
shCTRL_Far_edge	0.80641	1
shCTRL_Far_edge	0.840308	1
shCTRL_Far_edge	0.665885	1
shCTRL_Far_edge	0.663935	1
shCTRL_Far_edge	0.731139	1
shCTRL_Far_edge	0.679412	1
shCTRL_Close_edge	0.728679	1
shCTRL_Far_edge	0.848094	1
shCTRL_Far_edge	0.836745	1
shCTRL_Far_edge	0.772696	1
shCTRL_Far_edge	0.757718	1
shCTRL_Far_edge	0.757297	1
shCTRL_Far_edge	0.860937	1
shCTRL_Far_edge	0.811122	1
shCTRL_Close_edge	0.83486	1
shCTRL_Far_edge	0.742187	1
shCTRL_Close_edge	0.847259	1
shCTRL_Far_edge	0.682858	1
shCTRL_Far_edge	0.874005	1
shCTRL_Close_edge	0.835085	1
shCTRL_Far_edge	0.821899	1
shCTRL_Far_edge	0.869661	1
shCTRL_Far_edge	0.730273	1
shCTRL_Close_edge	0.818759	1
shCTRL_Far_edge	0.717787	1
shCTRL_Far_edge	0.86077	1
shCTRL_Far_edge	0.892357	1
shCTRL_Far_edge	0.744892	1
shCTRL_Close_edge	0.695646	1
shCTRL_Far_edge	0.657387	1
shCTRL_Far_edge	0.795435	1
shCTRL_Far_edge	0.844557	1
shCTRL_Far_edge	0.709912	1
shCTRL_Far_edge	0.780493	1
shCTRL_Far_edge	0.682373	1
shCTRL_Close_edge	0.679814	1
shCTRL_Close_edge	0.723661	1
shCTRL_Close_edge	0.757422	1
shCTRL_Far_edge	0.753081	1
shCTRL_Close_edge	0.839734	1
shCTRL_Far_edge	0.830239	1
shCTRL_Far_edge	0.681244	1
shCTRL_Far_edge	0.704136	1
shCTRL_Far_edge	0.686797	1
shCTRL_Far_edge	0.830508	1
shCTRL_Far_edge	0.801935	1
shCTRL_Far_edge	0.802237	1
shCTRL_Far_edge	0.77028	1
shCTRL_Close_edge	0.820199	1
shCTRL_Far_edge	0.743771	1
shCTRL_Far_edge	0.513858	1
shCTRL_Close_edge	0.902359	1
shCTRL_Far_edge	0.691299	1
shCTRL_Far_edge	0.844607	1
shCTRL_Close_edge	0.75693	1
shCTRL_Far_edge	0.885886	1
shCTRL_Far_edge	0.701759	1
shCTRL_Close_edge	0.807144	1
shCTRL_Far_edge	0.843329	1
shCTRL_Far_edge	0.56932	1
shCTRL_Far_edge	0.820163	1
shCTRL_Close_edge	0.67093	1
shCTRL_Far_edge	0.813658	1
shCTRL_Far_edge	0.691967	1
shCTRL_Far_edge	0.818151	1
shCTRL_Far_edge	0.656974	1
shCTRL_Close_edge	0.899188	1
shCTRL_Close_edge	0.908896	1
shCTRL_Far_edge	0.722496	1
shCTRL_Far_edge	0.787344	1
shCTRL_Far_edge	0.697251	1
shCTRL_Far_edge	0.827897	1
shCTRL_Far_edge	0.749706	1
shCTRL_Far_edge	0.760715	1
shCTRL_Far_edge	0.796677	1
shCTRL_Far_edge	0.872714	1
shCTRL_Far_edge	0.791817	1
shCTRL_Far_edge	0.673856	1
shCTRL_Close_edge	0.754863	1
shCTRL_Far_edge	0.596958	1
shCTRL_Far_edge	0.573198	1
shCTRL_Close_edge	0.881199	1
shCTRL_Far_edge	0.740045	1
shCTRL_Far_edge	0.769009	1
shCTRL_Far_edge	0.865651	1
[truncated: 47,954 more rows]

## Sheet: Fig4D
Condition	MEAN_AREA	Repeat		Condition	Mean Speed	Repeat		Condition	Spatial Coverage	Repeat		Condition	Track Duration	Repeat
[truncated: 27,432 more rows]

[truncated: 3 more sheets: FigS4D, FigS4E, FigS4F]
